# Supplementary material for: The non-canonical BAF chromatin remodeling complex is a novel target of spliceosome dysregulation in SF3B1-mutated chronic lymphocytic leukemia
Source: Leukemia. 2024 Sep 11;38(11):2429–42. doi: 10.1038/s41375-024-02379-4 (PMC11518989; doi:10.1038/s41375-024-02379-4)
Supplement: Supplementary file 2 — Supplementary Tables [file 41375_2024_2379_MOESM2_ESM.xlsx]

## Sheet: Supplementary Table 1A
Supplementary Table 1A. CLL subset status, SF3B1 mutation status, and basic clinical information for the RNA-seq-analysed CLL cases. 100 subset CLL cases are represented including subsets #1 (n=25), #2 (n=35), #3 (n=5), #4 (n=14), #5 (n=4), #6 (n=4), #7 (n=4), #59 (n=1), #99 (n=4), and #169 (n=4). Each case is identified by its unique case ID, with the respective CLL subset status provided. Gende…
Case ID	CLL subset	Gender	Age at diiagnosis	Binet stage at diagnosis	IGHV gene status	IGHV gene usage	IGHV gene identity (%)	del(11q)	trisomy 12	del(13q)	del(17p)	SF3B1 mutation status	SF3B1 RNA-seq VAF (%)	RNA-seq batch
RS36	1	M	45	B	UNMUTATED	IGHV1-3	100	NEGATIVE	NEGATIVE	POSITIVE	POSITIVE	p.K666E	51	2015
RS112	1	M	79	A	UNMUTATED	IGHV1-3	100	NEGATIVE	NEGATIVE	NEGATIVE	NEGATIVE	WT		2017
RS105	1	M	77	C	UNMUTATED	IGHV1-2	100	NEGATIVE	NEGATIVE	POSITIVE	NEGATIVE	WT		2017
RS134	1	F	71	-	UNMUTATED	IGHV1-02	100	POSITIVE	NEGATIVE	NEGATIVE	POSITIVE	WT		2017
RS98	1	F	68	A	UNMUTATED	IGHV5-a	100	NEGATIVE	POSITIVE	NEGATIVE	NEGATIVE	WT		2017
RS76	1	M	67	A	UNMUTATED	IGHV7-4-1	100	NEGATIVE	POSITIVE	NEGATIVE	NEGATIVE	WT		2015
RS126	1	M	60	-	UNMUTATED	IGHV1-08	100	NEGATIVE	NEGATIVE	POSITIVE	NEGATIVE	WT		2017
RS58	1	F	60	A	UNMUTATED	IGHV1-3	100	NEGATIVE	NEGATIVE	NEGATIVE	NEGATIVE	WT		2015
RS100	1	F	58	A	UNMUTATED	IGHV1-2	100	NEGATIVE	NEGATIVE	NEGATIVE	NEGATIVE	WT		2017
RS86	1	F	58	A	UNMUTATED	IGHV1-3	100	NEGATIVE	POSITIVE	POSITIVE	NEGATIVE	WT		2015
RS128	1	F	56	-	UNMUTATED	IGHV1-18	100	NEGATIVE	NEGATIVE	NEGATIVE	NEGATIVE	WT		2017
RS09	1	M	55	A	UNMUTATED	IGHV1-2	100	NEGATIVE	NEGATIVE	POSITIVE	NEGATIVE	WT		2015
RS104	1	M	54	-	UNMUTATED	IGHV5-10-1	100	NEGATIVE	NEGATIVE	NEGATIVE	NEGATIVE	WT		2017
RS77	1	F	45	C	UNMUTATED	IGHV1-8	100	-	-	-	NEGATIVE	WT		2015
RS81	1	M	80	-	-	-	-	-	-	-	-	WT*		2015
RS70	1	M	73	A	UNMUTATED	IGHV1-2	100	NEGATIVE	NEGATIVE	POSITIVE	NEGATIVE	WT*		2015
RS137	1	M	68	-	UNMUTATED	IGHV1-03	100	NEGATIVE	NEGATIVE	NEGATIVE	NEGATIVE	WT*		2017
RS08	1	M	68	A	UNMUTATED	IGHV1-2	100	NEGATIVE	NEGATIVE	NEGATIVE	NEGATIVE	WT*		2015
RS96	1	M	59	A	UNMUTATED	IGHV1-3	100	POSITIVE	NEGATIVE	NEGATIVE	NEGATIVE	WT*		2017
RS95	1	M	58	A	UNMUTATED	IGHV5-10-1	100	NEGATIVE	NEGATIVE	NEGATIVE	POSITIVE	WT*		2017
RS04	1	F	57	B	UNMUTATED	IGHV1-3	100	POSITIVE	NEGATIVE	POSITIVE	POSITIVE	WT*		2015
RS40	1	M	55	A	UNMUTATED	IGHV1-3	100	POSITIVE	NEGATIVE	POSITIVE	POSITIVE	WT*		2015
RS25	1	M	-	-	-	-	-	-	-	-	-	WT*		2015
RS26	1	M	-	-	-	-	-	-	-	-	-	WT*		2015
RS27	1	F	-	-	-	-	-	-	-	-	-	WT*		2015
RS92	2	F	58	-	-	-	-	NEGATIVE	NEGATIVE	POSITIVE	NEGATIVE	p.G742D	13	2015
RS55	2	M	50	A	MUTATED	IGHV3-21	94.66	NEGATIVE	NEGATIVE	NEGATIVE	NEGATIVE	p.G742D	47	2015
RS110	2	M	70	A	UNMUTATED	IGHV3-21	99.65	NEGATIVE	NEGATIVE	NEGATIVE	NEGATIVE	p.K700E	48	2017
RS03	2	F	69	C	MUTATED	IGHV3-21	97.89	NEGATIVE	NEGATIVE	NEGATIVE	NEGATIVE	p.K700E	48	2015
RS90	2	F	66	C	MUTATED	IGHV3-21	97.76	NEGATIVE	NEGATIVE	NEGATIVE	NEGATIVE	p.K700E	10	2015
RS06	2	F	65	-	-	-	-	-	-	-	-	p.K700E	41	2015
RS139	2	M	63	-	UNMUTATED	IGHV3-21	99.2	NEGATIVE	NEGATIVE	POSITIVE	NEGATIVE	p.K700E	27	2017
RS83	2	F	63	-	UNMUTATED	IGHV3-21	98.3	-	NEGATIVE	NEGATIVE	-	p.K700E	29	2015
RS140	2	F	62	-	UNMUTATED	IGHV3-21	98.3	POSITIVE	NEGATIVE	POSITIVE	NEGATIVE	p.K700E	46	2017
RS41	2	F	59	A	MUTATED	IGHV3-21	97.22	NEGATIVE	NEGATIVE	POSITIVE	NEGATIVE	p.K700E	48	2015
RS138	2	M	54	-	UNMUTATED	IGHV3-21	98.8	NEGATIVE	NEGATIVE	POSITIVE	NEGATIVE	p.K700E	51	2017
RS93	2	F	54	B	UNMUTATED	IGHV3-21	98.65	NEGATIVE	NEGATIVE	POSITIVE	NEGATIVE	p.K700E	45	2015
RS05	2	M	52	-	-	-	-	-	-	-	-	p.K700E	30	2015
RS91	2	M	52	B	MUTATED	IGHV3-21	97.3	NEGATIVE	NEGATIVE	NEGATIVE	NEGATIVE	p.K700E	50	2015
RS62	2	M	37	B	MUTATED	IGHV3-21	96.18	NEGATIVE	NEGATIVE	POSITIVE	NEGATIVE	p.K700E	39	2015
RS29	2	M	-	-	MUTATED	IGHV3-21	97.2	-	-	-	-	p.K700E	20	2015
RS01	2	F	55	A	UNMUTATED	IGHV3-21	98.26	NEGATIVE	NEGATIVE	POSITIVE	NEGATIVE	p.M784_K785delinsI	22	2015
RS14	2	M	66	B	MUTATED	IGHV3-21	96.89	POSITIVE	NEGATIVE	NEGATIVE	NEGATIVE	p.Y623C	40	2015
RS45	2	F	81	A	MUTATED	IGHV3-21	96.18	NEGATIVE	NEGATIVE	POSITIVE	NEGATIVE	WT		2015
RS74	2	M	78	C	MUTATED	IGHV3-21	97.15	NEGATIVE	NEGATIVE	POSITIVE	NEGATIVE	WT		2015
RS73	2	F	74	A	UNMUTATED	IGHV3-21	98.47	NEGATIVE	NEGATIVE	POSITIVE	NEGATIVE	WT		2015
RS103	2	F	73	-	UNMUTATED	IGHV3-21	98.26	NEGATIVE	NEGATIVE	NEGATIVE	NEGATIVE	WT		2017
RS84	2	F	73	-	-	-	-	NEGATIVE	NEGATIVE	POSITIVE	NEGATIVE	WT		2015
RS19	2	M	71	-	-	-	-	POSITIVE	NEGATIVE	NEGATIVE	NEGATIVE	WT		2015
RS129	2	F	68	A	UNMUTATED	IGHV3-21	98.6	NEGATIVE	NEGATIVE	NEGATIVE	NEGATIVE	WT		2017
RS130	2	M	68	-	MUTATED	IGHV3-21	97.1	NEGATIVE	NEGATIVE	POSITIVE	NEGATIVE	WT		2017
RS114	2	M	68	A	MUTATED	IGHV3-21	97.92	NEGATIVE	NEGATIVE	POSITIVE	NEGATIVE	WT		2017
RS107	2	M	67	-	MUTATED	IGHV3-21	97.22	NEGATIVE	NEGATIVE	POSITIVE	NEGATIVE	WT		2017
RS07	2	M	61	-	-	-	-	NEGATIVE	NEGATIVE	POSITIVE	NEGATIVE	WT		2015
RS88	2	F	60	B	MUTATED	IGHV3-21	97.31	NEGATIVE	NEGATIVE	POSITIVE	NEGATIVE	WT		2015
RS44	2	M	54	A	MUTATED	IGHV3-21	97.22	NEGATIVE	NEGATIVE	NEGATIVE	NEGATIVE	WT		2015
RS37	2	F	50	A	MUTATED	IGHV3-21	96.86	NEGATIVE	NEGATIVE	POSITIVE	NEGATIVE	WT		2015
RS23	2	M	-	-	-	-	-	-	-	-	-	WT		2015
RS15	2	F	-	-	-	-	-	-	-	-	-	WT		2015
RS24	2	F	-	-	-	-	-	-	-	-	-	WT		2015
RS101	3	F	57	A	UNMUTATED	IGHV1-69	100	POSITIVE	NEGATIVE	POSITIVE	NEGATIVE	p.T663I	43	2017
RS97	3	F	68	C	UNMUTATED	IGHV1-69	100	POSITIVE	NEGATIVE	POSITIVE	NEGATIVE	WT		2017
RS121	3	F	50	A	UNMUTATED	IGHV1-69	100	POSITIVE	NEGATIVE	NEGATIVE	NEGATIVE	WT		2017
RS127	3	M	69	-	UNMUTATED	IGHV1-69	100	NEGATIVE	POSITIVE	NEGATIVE	NEGATIVE	WT*		2017
RS131	3	M	55	-	UNMUTATED	IGHV1-69	100	NEGATIVE	NEGATIVE	POSITIVE	NEGATIVE	WT*		2017
RS89	4	F	46	A	MUTATED	IGHV4-34	95.79	NEGATIVE	NEGATIVE	NEGATIVE	NEGATIVE	p.K700E	2	2015
RS42	4	M	69	A	MUTATED	IGHV4-34	90.87	NEGATIVE	NEGATIVE	NEGATIVE	NEGATIVE	WT		2015
RS133	4	F	65	-	MUTATED	IGHV4-34	94.7	NEGATIVE	NEGATIVE	POSITIVE	NEGATIVE	WT		2017
RS12	4	F	60	A	MUTATED	IGHV4-34	94.04	NEGATIVE	NEGATIVE	NEGATIVE	NEGATIVE	WT		2015
RS11	4	F	59	A	MUTATED	IGHV4-34	93.33	NEGATIVE	NEGATIVE	NEGATIVE	NEGATIVE	WT		2015
RS108	4	M	54	A	UNMUTATED	IGHV4-34	99.3	NEGATIVE	NEGATIVE	NEGATIVE	NEGATIVE	WT		2017
RS87	4	M	37	A	MUTATED	IGHV4-34	94.55	NEGATIVE	NEGATIVE	POSITIVE	NEGATIVE	WT		2015
RS28	4	F	71	A	MUTATED	IGHV4-34	92.98	NEGATIVE	NEGATIVE	POSITIVE	NEGATIVE	WT*		2015
RS10	4	F	67	A	MUTATED	IGHV4-34	89.64	NEGATIVE	NEGATIVE	POSITIVE	NEGATIVE	WT*		2015
RS54	4	M	59	-	UNMUTATED	IGHV1-3	100	NEGATIVE	POSITIVE	POSITIVE	NEGATIVE	WT*		2015
RS132	4	F	51	-	MUTATED	IGHV4-34	94.8	NEGATIVE	NEGATIVE	POSITIVE	NEGATIVE	WT*		2017
RS80	4	M	51	A	MUTATED	IGHV4-34	93.33	NEGATIVE	NEGATIVE	NEGATIVE	NEGATIVE	WT*		2015
RS50	4	M	43	A	MUTATED	IGHV4-34	89.77	NEGATIVE	NEGATIVE	POSITIVE	NEGATIVE	WT*		2015
RS136	4	M	-	-	MUTATED	IGHV4-34	90.7	NEGATIVE	NEGATIVE	NEGATIVE	NEGATIVE	WT*		2017
RS113	5	M	45	-	UNMUTATED	IGHV1-69	100	NEGATIVE	NEGATIVE	NEGATIVE	NEGATIVE	p.H662Q*	49	2017
RS94	5	M	61	A	UNMUTATED	IGHV1-69	100	POSITIVE	NEGATIVE	NEGATIVE	NEGATIVE	WT		2017
RS99	5	M	52	A	UNMUTATED	IGHV1-69	100	NEGATIVE	NEGATIVE	NEGATIVE	NEGATIVE	WT		2017
RS109	5	M	60	A	UNMUTATED	IGHV1-69	100	POSITIVE	NEGATIVE	NEGATIVE	NEGATIVE	WT*		2017
RS135	6	M	66	-	UNMUTATED	IGHV1-69	100	NEGATIVE	NEGATIVE	POSITIVE	NEGATIVE	WT		2017
RS120	6	M	57	-	UNMUTATED	IGHV1-69	100	NEGATIVE	NEGATIVE	POSITIVE	NEGATIVE	WT		2017
RS117	6	M	47	C	UNMUTATED	IGHV1-69	100	NEGATIVE	NEGATIVE	NEGATIVE	NEGATIVE	WT		2017
RS122	6	M	74	-	UNMUTATED	IGHV1-69	100	NEGATIVE	NEGATIVE	NEGATIVE	NEGATIVE	WT*		2017
RS118	7	F	66	A	UNMUTATED	IGHV1-69	100	NEGATIVE	NEGATIVE	NEGATIVE	NEGATIVE	p.K700E	50	2017
RS125	7	M	65	-	UNMUTATED	IGHV1-69	100	NEGATIVE	NEGATIVE	NEGATIVE	NEGATIVE	WT		2017
RS124	7	M	63	A	UNMUTATED	IGHV1-69	100	NEGATIVE	POSITIVE	NEGATIVE	NEGATIVE	WT		2017
RS111	7	M	62	C	UNMUTATED	IGHV1-69	100	NEGATIVE	NEGATIVE	POSITIVE	NEGATIVE	WT		2017
RS123	59	F	60	-	UNMUTATED	IGHV1-58	100	NEGATIVE	NEGATIVE	POSITIVE	NEGATIVE	WT*		2017
RS119	99	M	67	A	UNMUTATED	IGHV1-3	100	NEGATIVE	NEGATIVE	NEGATIVE	NEGATIVE	p.K700E*	6	2017
RS116	99	M	77	A	UNMUTATED	IGHV1-2	100	POSITIVE	NEGATIVE	NEGATIVE	NEGATIVE	WT*		2017
RS102	99	F	67	A	UNMUTATED	IGHV5-51	100	NEGATIVE	POSITIVE	POSITIVE	NEGATIVE	WT*		2017
RS115	99	M	52	C	UNMUTATED	IGHV5-a	100	NEGATIVE	NEGATIVE	POSITIVE	NEGATIVE	WT*		2017
RS78	169	M	71	C	MUTATED	IGHV3-48	96.3	-	-	-	-	p.K700E*	48	2015
RS20	169	F	84	A	MUTATED	IGHV3-48	96.18	NEGATIVE	NEGATIVE	POSITIVE	NEGATIVE	WT*		2015
RS66	169	M	76	A	MUTATED	IGHV3-48	95.14	NEGATIVE	POSITIVE	NEGATIVE	NEGATIVE	WT*		2015
RS02	169	M	48	B	UNMUTATED	IGHV3-48	99.31	NEGATIVE	NEGATIVE	POSITIVE	NEGATIVE	WT*		2015

## Sheet: Supplementary Table 1B
Supplementary Table 1B. SF3B1 mutation status for ICGC CLLE-ES cases. 74 ICGC CLLE-ES cases with donor IDs, specimen IDs, sample IDs, and SF3B1 mutation status as retrieved from the ICGC portal. Amino acid exchanges caused by mutations are denoted. For subsequent splicing analysis, cases with missense SF3B1 mutations were considered as mutated, whereas one case harboring a mutation within an SF3B…
Donor ID	Specimen ID	Sample ID	SF3B1 mutation status	SF3B1 RNA-seq VAF (%)
DO52715	SP124183	SA557061	p.E862K	47
DO6362	SP15230	SA85782	p.G742D	42
DO6580	SP15830	SA86380	p.H662D	48
DO52706	SP124178	SA557056	p.K666N	44
DO6360	SP15224	SA85776	p.K700E	46
DO6690	SP15998	SA86548	p.K700E	35
DO52721	SP124187	SA557065	p.K741E	14
DO6394	SP15326	SA85875	p.Y623C	9
DO6610	SP15872	SA86422	Intron*	-
DO51967	SP124179	SA557057	WT	-
DO51989	SP115023	SA538948	WT	-
DO51992	SP115026	SA538951	WT	-
DO52699	SP124190	SA557072	WT	-
DO52700	SP124174	SA557052	WT	-
DO52701	SP124175	SA557053	WT	-
DO52704	SP124176	SA557054	WT	-
DO52705	SP124177	SA557055	WT	-
DO52710	SP124180	SA557058	WT	-
DO52711	SP124181	SA557059	WT	-
DO52713	SP124182	SA557060	WT	-
DO52716	SP124184	SA557062	WT	-
DO52717	SP124185	SA557063	WT	-
DO52720	SP124186	SA557064	WT	-
DO52725	SP124189	SA557069	WT	-
DO6350	SP15182	SA85734	WT	-
DO6352	SP15194	SA85746	WT	-
DO6353	SP15200	SA85752	WT	-
DO6354	SP15206	SA85758	WT	-
DO6364	SP15236	SA85785	WT	-
DO6368	SP15248	SA85797	WT	-
DO6370	SP15254	SA85803	WT	-
DO6382	SP15290	SA85839	WT	-
DO6386	SP15302	SA85851	WT	-
DO6388	SP15308	SA85857	WT	-
DO6390	SP15314	SA85863	WT	-
DO6396	SP15332	SA85881	WT	-
DO6402	SP15344	SA85893	WT	-
DO6410	SP15380	SA85930	WT	-
DO6418	SP15398	SA85948	WT	-
DO6428	SP15428	SA85977	WT	-
DO6430	SP15440	SA85989	WT	-
DO6432	SP15446	SA85995	WT	-
DO6434	SP15452	SA86001	WT	-
DO6438	SP15470	SA86019	WT	-
DO6450	SP15512	SA86059	WT	-
DO6456	SP15536	SA86083	WT	-
DO6470	SP15590	SA86137	WT	-
DO6474	SP15608	SA86155	WT	-
DO6492	SP15656	SA86206	WT	-
DO6504	SP15686	SA86236	WT	-
DO6513	SP15704	SA86254	WT	-
DO6552	SP15770	SA86317	WT	-
DO6558	SP15782	SA86329	WT	-
DO6561	SP15794	SA86342	WT	-
DO6585	SP15842	SA86392	WT	-
DO6665	SP15956	SA86503	WT	-
DO6695	SP16028	SA86578	WT	-
DO6742	SP16281	SA86803	WT	-
DO6748	SP16317	SA86821	WT	-
DO6940	SP15548	SA86095	WT	-
DO7018	SP15506	SA86053	WT	-
DO7024	SP15530	SA86077	WT	-
DO7084	SP15992	SA86542	WT	-
DO7108	SP16022	SA86572	WT	-
DO7112	SP16034	SA86584	WT	-
DO7124	SP16058	SA86605	WT	-
DO7136	SP16070	SA86618	WT	-
DO7166	SP16100	SA86647	WT	-
DO7172	SP16106	SA86653	WT	-
DO7214	SP16154	SA86701	WT	-
DO7280	SP16244	SA86782	WT	-
DO7304	SP16269	SA86797	WT	-
DO7322	SP16293	SA86809	WT	-
DO7328	SP16299	SA86812	WT	-

## Sheet: Supplementary Table 1C
Supplementary Table 1C. SF3B1 mutation status for TCGA CLL cases. 156 TCGA CLL cases with case IDs and SF3B1 mutation status as retrieved from the cBioPortal. Amino acid exchanges caused by mutations are denoted. The cases are arranged according to the SF3B1 mutation status.
Case ID	SF3B1 mutation status
ICGC_CLL-017-TD	p.A188T
DFCI-CLL169-Tumor	p.E622D
DFCI-CLL006-Tumor	p.E860K
DFCI-CLL007-Tumor	p.G742D
DFCI-CLL096-Tumor	p.G742D
DFCI-CLL138-Tumor	p.G742D
ICGC_CLL-197-TD	p.G742D
DFCI-CLL005-Tumor	p.K666M
DFCI-CLL032-Tumor	p.K700E
DFCI-CLL037-Tumor	p.K700E
DFCI-CLL043-Tumor	p.K700E
DFCI-CLL059-Tumor	p.K700E
DFCI-CLL061-Tumor	p.K700E
ICGC_CLL-009-TD	p.K700E
ICGC_CLL-018-TD	p.K700E
ICGC_CLL-156-TD	p.K700E
ICGC_CLL-182-TD	p.N626Y
DFCI-CLL013-Tumor	p.Q659R
DFCI-CLL040-Tumor	p.Q903R
DFCI-CLL060-Tumor	p.R625L
ICGC_CLL-053-TD	p.T663I
DFCI-CLL124-Tumor	p.X480_splice
ICGC_CLL-264-TD	p.Y623C
DFCI-CLL001-Tumor	WT
DFCI-CLL003-Tumor	WT
DFCI-CLL008-Tumor	WT
DFCI-CLL011-Tumor	WT
DFCI-CLL012-Tumor	WT
DFCI-CLL014-Tumor	WT
DFCI-CLL016-Tumor	WT
DFCI-CLL017-Tumor	WT
DFCI-CLL019-Tumor	WT
DFCI-CLL023-Tumor	WT
DFCI-CLL024-Tumor	WT
DFCI-CLL025-Tumor	WT
DFCI-CLL026-Tumor	WT
DFCI-CLL027-Tumor	WT
DFCI-CLL028-Tumor	WT
DFCI-CLL035-Tumor	WT
DFCI-CLL036-Tumor	WT
DFCI-CLL038-Tumor	WT
DFCI-CLL041-Tumor	WT
DFCI-CLL042-Tumor	WT
DFCI-CLL045-Tumor	WT
DFCI-CLL048-Tumor	WT
DFCI-CLL049-Tumor	WT
DFCI-CLL053-Tumor	WT
DFCI-CLL054-Tumor	WT
DFCI-CLL056-Tumor	WT
DFCI-CLL057-Tumor	WT
DFCI-CLL062-Tumor	WT
DFCI-CLL065-Tumor	WT
DFCI-CLL066-Tumor	WT
DFCI-CLL067-Tumor	WT
DFCI-CLL068-Tumor	WT
DFCI-CLL069-Tumor	WT
DFCI-CLL070-Tumor	WT
DFCI-CLL073-Tumor	WT
DFCI-CLL074-Tumor	WT
DFCI-CLL075-Tumor	WT
DFCI-CLL077-Tumor	WT
DFCI-CLL080-Tumor	WT
DFCI-CLL083-Tumor	WT
DFCI-CLL086-Tumor	WT
DFCI-CLL087-Tumor	WT
DFCI-CLL088-Tumor	WT
DFCI-CLL093-Tumor	WT
DFCI-CLL097-Tumor	WT
DFCI-CLL098-Tumor	WT
DFCI-CLL099-Tumor	WT
DFCI-CLL100-Tumor	WT
DFCI-CLL103-Tumor	WT
DFCI-CLL105-Tumor	WT
DFCI-CLL111-Tumor	WT
DFCI-CLL113-Tumor	WT
DFCI-CLL117-Tumor	WT
DFCI-CLL119-Tumor	WT
DFCI-CLL120-Tumor	WT
DFCI-CLL123-Tumor	WT
DFCI-CLL125-Tumor	WT
DFCI-CLL126-Tumor	WT
DFCI-CLL128-Tumor	WT
DFCI-CLL129-Tumor	WT
DFCI-CLL130-Tumor	WT
DFCI-CLL131-Tumor	WT
DFCI-CLL133-Tumor	WT
DFCI-CLL134-Tumor	WT
DFCI-CLL136-Tumor	WT
DFCI-CLL139-Tumor	WT
DFCI-CLL140-Tumor	WT
DFCI-CLL141-Tumor	WT
DFCI-CLL142-Tumor	WT
DFCI-CLL144-Tumor	WT
DFCI-CLL145-Tumor	WT
DFCI-CLL146-Tumor	WT
DFCI-CLL147-Tumor	WT
DFCI-CLL149-Tumor	WT
DFCI-CLL150-Tumor	WT
DFCI-CLL151-Tumor	WT
DFCI-CLL152-Tumor	WT
DFCI-CLL153-Tumor	WT
DFCI-CLL154-Tumor	WT
DFCI-CLL155-Tumor	WT
DFCI-CLL156-Tumor	WT
DFCI-CLL157-Tumor	WT
DFCI-CLL158-Tumor	WT
DFCI-CLL159-Tumor	WT
DFCI-CLL160-Tumor	WT
DFCI-CLL161-Tumor	WT
DFCI-CLL167-Tumor	WT
DFCI-CLL168-Tumor	WT
ICGC_CLL-008-TD	WT
ICGC_CLL-019-TD	WT
ICGC_CLL-023-TD	WT
ICGC_CLL-027-TD	WT
ICGC_CLL-029-TD	WT
ICGC_CLL-032-TD	WT
ICGC_CLL-039-TD	WT
ICGC_CLL-040-TD	WT
ICGC_CLL-043-TD	WT
ICGC_CLL-048-TD	WT
ICGC_CLL-049-TD	WT
ICGC_CLL-051-TD	WT
ICGC_CLL-052-TD	WT
ICGC_CLL-064-TD	WT
ICGC_CLL-100-TD	WT
ICGC_CLL-110-TD	WT
ICGC_CLL-124-TD	WT
ICGC_CLL-136-TD	WT
ICGC_CLL-145-TD	WT
ICGC_CLL-146-TD	WT
ICGC_CLL-152-TD	WT
ICGC_CLL-155-TD	WT
ICGC_CLL-157-TD	WT
ICGC_CLL-159-TD	WT
ICGC_CLL-166-TD	WT
ICGC_CLL-168-TD	WT
ICGC_CLL-170-TD	WT
ICGC_CLL-172-TD	WT
ICGC_CLL-174-TD	WT
ICGC_CLL-181-TD	WT
ICGC_CLL-185-TD	WT
ICGC_CLL-188-TD	WT
ICGC_CLL-191-TD	WT
ICGC_CLL-192-TD	WT
ICGC_CLL-267-TD	WT
ICGC_CLL-270-TD	WT
ICGC_CLL-276-TD	WT
ICGC_CLL-278-TD	WT
ICGC_CLL-319-TD	WT
ICGC_CLL-322-TD	WT
ICGC_CLL-323-TD	WT
ICGC_CLL-324-TD	WT
ICGC_CLL-325-TD	WT
ICGC_CLL-326-TD	WT
ICGC_CLL-761-TD	WT

## Sheet: Supplementary Table 2A
Supplementary Table 2A. Short-read RNA-seq quality control values for 100 subset CLL cases according to Picard v2.18.14 using ‘CollectRnaSeqMetrics’ module. The cases are arranged according to the Case ID.
Case ID	Coding	UTR	Intronic	Intergenic	PF not aligned
RS01	3920376000	3871779024	6180748150	1281474846	48538688
RS02	1185558766	1185447768	4858559471	2714185364	283304241
RS03	2086453059	2114383254	5171977538	4231026416	464087888
RS04	2880918828	2603155784	13739386958	2060845492	62548093
RS05	2780800243	2885271320	3855351013	1987240316	195398984
RS06	1276763792	1378585364	1891336521	571031111	34716235
RS07	1795207238	1764656857	2461593543	453918576	21738158
RS08	1999477530	1783931320	3609781708	739144715	26552002
RS09	2785395762	2447088417	1270700637	468666752	27882644
RS10	1802309268	1552857952	4546196515	777409283	28201055
RS100	2607664417	2631567825	3502959345	789402227	34670819
RS101	3793411400	3945183880	4798223050	1245927098	51525083
RS102	2807121309	2365546005	3355747123	708481967	32297160
RS103	2849554788	2272250713	2854067711	614352991	38146821
RS104	1558346462	1342228293	3579306467	2117836312	42602801
RS105	3113509280	2682164301	2448757929	699560443	32466144
RS107	3665087202	2711331940	3210638596	783637134	39665691
RS108	2571831838	2061254378	2864960051	647129242	31391152
RS109	1521844771	1255839032	5435414406	971264752	39462949
RS11	1612570574	1514439205	3495224743	575504261	21397497
RS110	4260059119	3032358821	3920759124	964077529	43865057
RS111	3386504957	2769069330	3964224858	836547293	37814373
RS112	1631113225	1377411346	4244987380	1212820696	32674917
RS113	983781628	924027271	4492003300	870648733	30987449
RS114	2216576962	2190395302	3451263143	690925658	36774719
RS115	4450318510	3522509150	3639697238	870068447	42465610
RS116	4735930219	3535951130	3171094953	945522782	45349252
RS117	3764667643	3034014131	3426945066	837752195	42823365
RS118	3077978365	2467988585	5255363863	1198979248	45351156
RS119	4738940723	3369220271	6884429442	1580677942	66811617
RS12	2132015920	1819873585	3449049845	527211468	22938769
RS120	1961427063	2041358445	7474111132	1258156862	45613228
RS121	1947196249	1751071365	2638749904	855961539	24237031
RS122	1972269757	1472768339	2279553395	436210361	18968876
RS123	2823734471	2267918115	3429780972	679982299	26349161
RS124	1303723468	1285224281	2217818529	377246976	14598352
RS125	1123733776	1520356359	2865733985	562690556	21452564
RS126	917322123	950933119	3707605510	715375833	17698881
RS127	684844152	763898211	3669934770	508232377	22285220
RS128	1324388222	1117076781	3211760145	666908320	22152806
RS129	2309923410	1526202041	1999555844	556283047	21901713
RS130	3585251493	3255973804	10090627501	1512361419	59056967
RS131	1434369912	1744657853	2006677754	464456491	26041296
RS132	2867681938	2817294557	5852425162	1117285219	44479612
RS133	4601456646	4195875957	11492732229	2184197652	72714582
RS134	861948421	886722077	2534950586	437012942	14281605
RS135	1165464969	1161847447	3597635658	676868798	24810260
RS136	1820820160	1578341601	6496410596	1213031641	42869102
RS137	1352594255	1257874651	5406206981	777395183	32192132
RS138	1447511937	1874407842	5951536095	1054438794	36265493
RS139	1455244934	1337959416	5182881147	1123498473	34474869
RS14	1238502977	1103811573	3214327310	3282371304	391080218
RS140	1420832966	1914240656	5732993196	916586484	35283852
RS15	627139482	510470669	876288007	285438124	27802539
RS19	1714819843	1641736785	2959129465	468490594	24081050
RS20	2611945556	2072183175	2851751209	472659451	29371574
RS23	597046223	551899484	2015874645	2158935199	302906501
RS24	2393393413	2060800378	1940263353	385884992	26205206
RS25	3337746370	3294524640	2860079165	541584998	34956671
RS26	3432221549	3103498748	3101441823	828216425	47964884
RS27	2456915458	2370028280	2193723321	893686913	85480461
RS28	3762183928	3223097757	4371561209	804864021	46521113
RS29	1657197988	1390776431	1742261788	506127955	25354460
RS36	2049621108	1846662403	1892634217	520212800	19336728
RS37	1490005961	1446282312	1443544672	358050443	19622441
RS40	3217107314	2580664028	4531260246	926173519	38685683
RS41	3671711259	3060724159	5200992724	1105472028	62259570
RS42	2413549821	2039363730	2588997522	546328343	26189015
RS44	1341394495	1044822482	3337341084	461415769	21588026
RS45	2689767820	2283015731	2499792507	498026340	26014174
RS50	2842075704	2599459094	4337753823	814519438	35785527
RS54	2228533610	1751494593	4566985124	745384657	32497631
RS55	2823937323	2345333535	2354379158	589316401	27273658
RS58	1332872678	1553665424	2880519628	653903090	25162050
RS62	3583667028	3069933900	4605438993	1077351890	72281018
RS66	2432496141	2534350137	4790254599	753576998	40421236
RS70	3051289461	2527555923	2362572337	617474982	26839047
RS73	1831527242	1626515954	4181790563	809939814	33401370
RS74	3764537353	3479717526	2216684879	725756888	50850999
RS76	1588564845	1416876592	2643393812	480712750	20419529
RS77	1442236974	1438280173	2119851678	411102574	24586920
RS78	5142674419	4717654331	6607826239	1769984001	99260403
RS80	2484968884	2131987507	3831070130	691132974	34094975
RS81	1834650343	1975264684	4619431030	588543841	27920326
RS83	2771833393	1987450071	2212447476	475736948	30973068
RS84	1409250336	1296467986	3524904686	617925531	27073334
RS86	3567311285	3211488583	4696422729	995316071	55437961
RS87	722841400	795297427	3004536533	1843815379	193770972
RS88	2020344005	2028729220	2668463826	595307226	23403366
RS89	2582250228	2871664093	13614047417	1896898046	63827096
RS90	1559728354	1684604906	3449808937	596927637	24590542
RS91	1818673986	1900037025	3200271317	552640494	24940301
RS92	1607028637	1658145361	3640890820	652151829	27106297
RS93	1805644964	1877213097	3821475047	670994607	26699962
RS94	1690857123	1576866832	5615026047	864348301	35574965
RS95	2693945212	2504675327	4522763866	918109639	39815890
RS96	2540583293	2436634286	2930216365	670029277	30164461
RS97	2435023708	2382684145	3311177816	735759924	29363881
RS98	1642744546	1706041493	4663422694	729210371	31452078
RS99	2775916602	2515255213	3877799381	838783491	41289333

## Sheet: Supplementary Table 2B
Supplementary Table 2B. Short-read RNA-seq quality control values for 100 subset CLL cases according to Samtools v1.16 using ‘flagstat’ module. The cases are arranged according to the Case ID.
Case ID	Total reads	Total passed QC	Mapped	Secondary alignments	Duplicates	Paired in sequencing	Properly paired	Reads with itself and mate mapped	Singletons	Mate mapped to different chromosome	Mate mapped to different chromosome (mapQ >= 5)
RS01	140.304	140.304	140.304	12.0205	48.4025	128.284	127.898	127.898	0.385407	0	0
RS02	94.5375	94.5375	94.5375	8.42987	42.3565	86.1076	85.9823	85.9823	0.125275	0	0
RS03	132.72	132.72	132.72	13.7556	74.8844	118.964	118.76	118.76	0.204346	0	0
RS04	188.329	188.329	188.329	9.15695	44.3607	179.172	178.702	178.702	0.469814	0	0
RS05	112.973	112.973	112.973	14.6372	60.7832	98.3362	98.1696	98.1696	0.166542	0	0
RS06	48.9325	48.9325	48.9325	5.77608	14.602	43.1564	43.0784	43.0784	0.078036	0	0
RS07	61.2028	61.2028	61.2028	6.22631	25.0737	54.9765	54.8361	54.8361	0.14035	0	0
RS08	73.7169	73.7169	73.7169	5.00758	22.2755	68.7094	68.5251	68.5251	0.184206	0	0
RS09	65.317	65.317	65.317	6.59423	27.3182	58.7228	58.5968	58.5968	0.125973	0	0
RS10	77.9357	77.9357	77.9357	4.62941	16.8573	73.3063	73.1362	73.1362	0.170094	0	0
RS100	93.9324	93.9324	93.9324	12.6987	24.9948	81.2337	81.1926	81.1926	0.041035	0	0
RS101	135.473	135.473	135.473	16.5867	45.2532	118.886	118.805	118.805	0.081455	0	0
RS102	83.8298	83.8298	83.8298	6.07925	18.707	77.7505	77.7076	77.7076	0.042877	0	0
RS103	79.5626	79.5626	79.5626	6.20097	24.8163	73.3617	73.3142	73.3142	0.047472	0	0
RS104	80.0907	80.0907	80.0907	5.98869	24.0215	74.102	74.058	74.058	0.043955	0	0
RS105	82.0697	82.0697	82.0697	6.64724	24.8296	75.4225	75.3877	75.3877	0.034763	0	0
RS107	93.7879	93.7879	93.7879	5.90917	25.7776	87.8787	87.8427	87.8427	0.035997	0	0
RS108	74.1285	74.1285	74.1285	5.35788	18.4829	68.7706	68.7251	68.7251	0.045486	0	0
RS109	83.3858	83.3858	83.3858	5.16028	14.786	78.2255	78.1665	78.1665	0.059073	0	0
RS11	65.6316	65.6316	65.6316	5.0854	14.117	60.5462	60.4336	60.4336	0.112628	0	0
RS110	110.704	110.704	110.704	7.32885	47.5351	103.375	103.31	103.31	0.064805	0	0
RS111	98.5365	98.5365	98.5365	6.58014	25.107	91.9563	91.926	91.926	0.030302	0	0
RS112	75.566	75.566	75.566	4.47366	11.7674	71.0923	71.0571	71.0571	0.035189	0	0
RS113	67.0043	67.0043	67.0043	5.33555	7.1429	61.6687	61.6133	61.6133	0.05546	0	0
RS114	79.7989	79.7989	79.7989	7.27236	21.7832	72.5265	72.4896	72.4896	0.036892	0	0
RS115	110.489	110.489	110.489	6.74005	34.8116	103.748	103.698	103.698	0.050267	0	0
RS116	110.092	110.092	110.092	6.46109	35.6808	103.631	103.581	103.581	0.05022	0	0
RS117	101.84	101.84	101.84	7.71196	28.628	94.1279	94.0712	94.0712	0.056717	0	0
RS118	109.52	109.52	109.52	7.3038	24.8998	102.216	102.156	102.156	0.060489	0	0
RS119	153.991	153.991	153.991	10.3652	62.4288	143.625	143.432	143.432	0.193642	0	0
RS12	70.2929	70.2929	70.2929	3.9137	13.1542	66.3792	66.295	66.295	0.084182	0	0
RS120	119.618	119.618	119.618	10.2962	24.578	109.322	109.211	109.211	0.110612	0	0
RS121	67.7583	67.7583	67.7583	5.75309	14.7715	62.0052	61.9866	61.9866	0.018667	0	0
RS122	54.6061	54.6061	54.6061	2.9314	8.55802	51.6747	51.6579	51.6579	0.016856	0	0
RS123	83.838	83.838	83.838	6.11089	19.1121	77.7271	77.7025	77.7025	0.02457	0	0
RS124	49.2205	49.2205	49.2205	5.06792	9.01338	44.1525	44.1378	44.1378	0.014757	0	0
RS125	60.226	60.226	60.226	8.02955	16.1591	52.1965	52.1773	52.1773	0.019215	0	0
RS126	59.7017	59.7017	59.7017	5.44067	7.9302	54.261	54.2382	54.2382	0.02284	0	0
RS127	53.8571	53.8571	53.8571	5.12749	7.21174	48.7297	48.7082	48.7082	0.021419	0	0
RS128	58.2193	58.2193	58.2193	4.42342	8.83173	53.7959	53.7749	53.7749	0.021023	0	0
RS129	58.9384	58.9384	58.9384	4.46387	20.4142	54.4746	54.4582	54.4582	0.016321	0	0
RS130	169.418	169.418	169.418	12.2192	52.7191	157.199	157.143	157.143	0.056137	0	0
RS131	56.2519	56.2519	56.2519	7.99888	21.5644	48.253	48.2348	48.2348	0.018206	0	0
RS132	120.292	120.292	120.292	11.8604	39.5055	108.432	108.365	108.365	0.066798	0	0
RS133	212.612	212.612	212.612	19.1016	67.9491	193.51	193.429	193.429	0.081785	0	0
RS134	44.4049	44.4049	44.4049	4.16565	6.22467	40.2393	40.2214	40.2214	0.01785	0	0
RS135	64.0679	64.0679	64.0679	6.68779	10.3271	57.3801	57.3543	57.3543	0.02584	0	0
RS136	103.911	103.911	103.911	8.49283	20.6968	95.4183	95.374	95.374	0.044273	0	0
RS137	79.0261	79.0261	79.0261	4.70414	12.8464	74.3219	74.287	74.287	0.034971	0	0
RS138	97.5742	97.5742	97.5742	8.87309	23.239	88.7011	88.6633	88.6633	0.03779	0	0
RS139	84.9365	84.9365	84.9365	6.12629	16.7948	78.8103	78.7738	78.7738	0.036458	0	0
RS14	84.6341	84.6341	84.6341	7.03288	54.7165	77.6012	77.5111	77.5111	0.090132	0	0
RS140	98.4839	98.4839	98.4839	12.5422	33.0805	85.9416	85.8925	85.8925	0.04915	0	0
RS15	20.7495	20.7495	20.7495	1.23653	4.47976	19.513	19.4692	19.4692	0.043735	0	0
RS19	64.159	64.159	64.159	6.70033	30.4503	57.4587	57.2952	57.2952	0.163447	0	0
RS20	70.9868	70.9868	70.9868	3.77995	34.9579	67.2069	67.0095	67.0095	0.197368	0	0
RS23	51.3631	51.3631	51.3631	3.85344	36.336	47.5097	47.4655	47.4655	0.044143	0	0
RS24	61.5762	61.5762	61.5762	4.62103	20.2568	56.9552	56.8448	56.8448	0.110428	0	0
RS25	93.772	93.772	93.772	9.25994	29.9726	84.5121	84.2844	84.2844	0.227701	0	0
RS26	96.2806	96.2806	96.2806	8.35174	30.3461	87.9289	87.7946	87.7946	0.134326	0	0
RS27	74.708	74.708	74.708	7.49648	33.9979	67.2115	66.9804	66.9804	0.231107	0	0
RS28	109.798	109.798	109.798	7.80368	45.8281	101.994	101.762	101.762	0.232809	0	0
RS29	47.6852	47.6852	47.6852	2.89155	17.5375	44.7936	44.7437	44.7437	0.049851	0	0
RS36	56.7488	56.7488	56.7488	3.84534	14.6387	52.9035	52.8028	52.8028	0.100617	0	0
RS37	44.8314	44.8314	44.8314	4.88555	15.5895	39.9459	39.7975	39.7975	0.148375	0	0
RS40	99.885	99.885	99.885	5.51447	30.0601	94.3705	94.1806	94.1806	0.189929	0	0
RS41	116.451	116.451	116.451	6.64508	30.2888	109.806	109.6	109.6	0.206467	0	0
RS42	68.1018	68.1018	68.1018	4.38134	17.2583	63.7204	63.5752	63.5752	0.145246	0	0
RS44	54.9762	54.9762	54.9762	2.83111	12.8556	52.1451	52.0083	52.0083	0.1368	0	0
RS45	72.3468	72.3468	72.3468	5.19361	29.9382	67.1532	67.0697	67.0697	0.083483	0	0
RS50	95.8425	95.8425	95.8425	7.10664	28.2489	88.7359	88.5378	88.5378	0.198132	0	0
RS54	81.8869	81.8869	81.8869	4.14614	18.0154	77.7408	77.5156	77.5156	0.225151	0	0
RS55	72.5991	72.5991	72.5991	4.29259	26.459	68.3065	68.1237	68.1237	0.182845	0	0
RS58	63.989	63.989	63.989	9.28288	20.7804	54.7061	54.6245	54.6245	0.081667	0	0
RS62	110.628	110.628	110.628	7.11623	50.3422	103.512	103.352	103.352	0.160018	0	0
RS66	97.128	97.128	97.128	8.85077	30.718	88.2772	88.0417	88.0417	0.235547	0	0
RS70	76.8611	76.8611	76.8611	4.83152	27.4214	72.0295	71.9109	71.9109	0.118588	0	0
RS73	76.1306	76.1306	76.1306	4.71692	18.5956	71.4137	71.2563	71.2563	0.157348	0	0
RS74	94.6742	94.6742	94.6742	9.18361	44.8661	85.4906	85.3525	85.3525	0.138152	0	0
RS76	55.2696	55.2696	55.2696	3.84508	15.3641	51.4245	51.3196	51.3196	0.104909	0	0
RS77	51.9056	51.9056	51.9056	6.26084	19.1675	45.6448	45.4894	45.4894	0.155391	0	0
RS78	167.853	167.853	167.853	13.6844	75.9649	154.168	153.901	153.901	0.267173	0	0
RS80	81.9363	81.9363	81.9363	5.13139	22.0116	76.8049	76.601	76.601	0.203864	0	0
RS81	82.3959	82.3959	82.3959	6.96203	34.6897	75.4339	75.2587	75.2587	0.175195	0	0
RS83	66.6503	66.6503	66.6503	4.12969	42.0406	62.5206	62.4345	62.4345	0.086158	0	0
RS84	61.9574	61.9574	61.9574	4.04368	34.3077	57.9137	57.8009	57.8009	0.112869	0	0
RS86	112.684	112.684	112.684	8.12119	43.6198	104.563	104.379	104.379	0.183728	0	0
RS87	60.6047	60.6047	60.6047	5.63437	25.533	54.9703	54.8489	54.8489	0.121431	0	0
RS88	68.4729	68.4729	68.4729	7.08074	24.5997	61.3922	61.2121	61.2121	0.180057	0	0
RS89	189.732	189.732	189.732	13.4107	42.6968	176.321	176.022	176.022	0.299149	0	0
RS90	69.8444	69.8444	69.8444	7.93764	33.8514	61.9067	61.7552	61.7552	0.151576	0	0
RS91	70.4185	70.4185	70.4185	7.44978	25.5186	62.9687	62.7728	62.7728	0.195902	0	0
RS92	70.3034	70.3034	70.3034	6.48536	18.4263	63.818	63.6389	63.6389	0.179083	0	0
RS93	77.5473	77.5473	77.5473	8.43514	38.7931	69.1122	68.9447	68.9447	0.167429	0	0
RS94	90.8467	90.8467	90.8467	7.79686	12.9813	83.0498	83.001	83.001	0.048854	0	0
RS95	100.226	100.226	100.226	10.1374	29.6925	90.0884	90.0487	90.0487	0.039662	0	0
RS96	82.2562	82.2562	82.2562	9.27682	22.3487	72.9794	72.9415	72.9415	0.037915	0	0
RS97	84.6139	84.6139	84.6139	9.34551	17.4892	75.2684	75.2505	75.2505	0.01797	0	0
RS98	81.4135	81.4135	81.4135	7.55009	14.5158	73.8634	73.8266	73.8266	0.036756	0	0
RS99	94.8849	94.8849	94.8849	9.14992	34.4551	85.735	85.6292	85.6292	0.105817	0	0

## Sheet: Supplementary Table 2C
Supplementary Table 2C. Long-read RNA-seq quality control values for 5 subset CLL cases according to NanoComp v1.19.3. The cases are arranged according to the Case ID.
Feature	Case ID
	RS23	RS24	RS41	RS55	RS62	RS23	RS41	RS62
Batch	1	1	1	1	1	2	2	2
Average percent identity	90.7	88.3	90.5	88.2	90.4	91.9	91.3	91
Fraction of bases aligned	0.7	0.8	0.7	0.8	0.7	0.8	0.8	0.8
Mean read length	566.8	880.1	594.6	948	576.4	751.1	749.5	764.2
Mean read quality	10.1	8.9	9.9	8.9	10	11.4	11	11
Median percent identity	91.6	89.4	91.4	89.3	91.3	92.6	92	91.6
Median read length	534	725	565	789	552	673	678	683
Median read quality	10.3	9	10.1	9	10.2	11.4	11.1	10.9
Number of reads	7059436	15007014	6774567	15210469	11469225	5974715	6601936	4260726
Read length N50	638	955	665	1037	651	823	818	839
STDEV read length	241	479.5	261.7	526.9	249.7	409	401.9	414.7
Total bases	4001331110	13208154426	4028161044	14418926960	6610613558	4487769741	4948224563	3256047566
Total bases aligned	2792812736	10419588417	2857708164	11573195193	4605598670	3401345668	3748609780	2484691479
Number, percentage and megabases of reads above quality cutoffs
>Q5	7057050 (100.0%) 3998.9 Mb	15005315 (100.0%) 13205.6 Mb	6771474 (100.0%) 4024.9 Mb	15208519 (100.0%) 14416.0 Mb	11464516 (100.0%) 6605.5 Mb	5974710 (100.0%) 4487.8 Mb	6601929 (100.0%) 4948.2 Mb	4260722 (100.0%) 3256.0 Mb
>Q7	6829233 (96.7%) 3854.4 Mb	14315507 (95.4%) 12658.0 Mb	6497716 (95.9%) 3843.4 Mb	14567391 (95.8%) 13881.7 Mb	11032207 (96.2%) 6321.1 Mb	5974530 (100.0%) 4487.7 Mb	6601725 (100.0%) 4948.1 Mb	4260614 (100.0%) 3256.0 Mb
>Q10	4032066 (57.1%) 2353.6 Mb	1054996 (7.0%) 1209.8 Mb	3508588 (51.8%) 2149.9 Mb	864226 (5.7%) 1078.9 Mb	6223860 (54.3%) 3687.4 Mb	4960182 (83.0%) 3773.8 Mb	5036896 (76.3%) 3811.0 Mb	3040897 (71.4%) 2336.1 Mb
>Q12	469971 (6.7%) 308.8 Mb	1647 (0.0%) 0.2 Mb	334375 (4.9%) 226.5 Mb	1311 (0.0%) 0.2 Mb	691354 (6.0%) 454.6 Mb	1952153 (32.7%) 1605.2 Mb	1602920 (24.3%) 1281.8 Mb	1028938 (24.1%) 829.9 Mb
>Q15	1227 (0.0%) 0.2 Mb	1 (0.0%) 0.0 Mb	1368 (0.0%) 0.2 Mb	2 (0.0%) 0.0 Mb	2262 (0.0%) 0.4 Mb	25173 (0.4%) 10.1 Mb	24843 (0.4%) 7.7 Mb	16853 (0.4%) 6.7 Mb
Top 5 highest mean basecall quality scores and their read lengths
1	22.4 (99)	15.2 (93)	23.2 (80)	15.7 (97)	22.2 (134)	27.2 (343)	30.7 (577)	26.5 (556)
2	22.3 (85)	15.0 (89)	21.8 (117)	15.1 (95)	22.0 (105)	26.0 (728)	28.2 (541)	25.0 (260)
3	22.1 (102)	14.9 (105)	20.8 (95)	14.8 (112)	21.0 (105)	25.7 (143)	26.4 (100)	24.9 (151)
4	21.3 (84)	14.7 (89)	20.8 (109)	14.8 (137)	21.0 (98)	25.7 (96)	26.1 (465)	24.9 (206)
5	20.4 (110)	14.7 (101)	20.8 (86)	14.8 (95)	20.7 (96)	25.6 (165)	25.4 (573)	24.7 (91)
Top 5 longest reads and their mean basecall quality score
1	30388 (3.3)	66538 (4.5)	54496 (4.2)	103028 (4.3)	123346 (4.1)	49711 (8.7)	52940 (9.0)	89689 (9.7)
2	29473 (4.5)	31333 (3.8)	33468 (3.9)	54817 (4.3)	44746 (4.3)	42491 (12.4)	51108 (10.5)	63380 (9.4)
3	24984 (4.2)	24644 (4.7)	32221 (3.8)	52975 (4.7)	39475 (4.4)	39208 (9.5)	48659 (17.6)	34135 (9.7)
4	21191 (5.1)	22824 (4.3)	26018 (4.1)	29110 (3.5)	29247 (3.9)	35820 (9.6)	47068 (12.3)	32042 (10.9)
5	20602 (3.4)	20348 (4.2)	22593 (4.2)	26028 (8.1)	27920 (3.4)	35507 (19.2)	44836 (10.8)	27506 (11.3)

## Sheet: Supplementary Table 3A
Supplementary Table 3A. Overview of ASEs identified in the comparison of SF3B1-mutated and wildtype subset #2 cases. The table presents a summary of 163,097 identified ASEs in 10,437 genes in this comparison. Columns A to I contain essential information, including ASE categories, ASE IDs, Ensembl gene IDs, gene symbols, chromosomes, strands, P values, FDRs, and ΔPSIs. Columns J to AA contain spec…
ASE category	ASE ID	Ensembl gene ID	Gene symbol	Chromosome	Strand	P value	FDR	ΔPSI	Exon start (SE)	Exon end (SE)	Exon 1 start (MXE)	Exon 1 end (MXE)	Exon 2 start (MXE)	Exon 2 end (MXE)	Intron start (RI)	Intron end (RI)	Upstream exon start (SE, MXE, RI)	Upstream exon end (SE, MXE, RI)	Downstream exon start (SE, MXE, RI)	Downstream exon end (SE, MXE, RI)	Long exon start (A3SS, A5SS)	Long exon end (A3SS, A5SS)	Short exon start (A3SS, A5SS)	Short exon end (A3SS, A5SS)	Flanking exon start (A3SS, A5SS)	Flanking exon end (A3SS, A5SS)
RI	A1BG_RI_6427	ENSG00000121410	A1BG	chr19	NEGATIVE	1	1	0.012	-	-	-	-	-	-	58862756	58863921	58862756	58863053	58863648	58863921	-	-	-	-	-	-
SE	A1BG-AS1_SE_129091	ENSG00000268895	A1BG-AS1	chr19	POSITIVE	1	1	0.016	58864686	58864840	-	-	-	-	-	-	58863335	58864410	58865079	58865223	-	-	-	-	-	-
SE	A1BG-AS1_SE_129093	ENSG00000268895	A1BG-AS1	chr19	POSITIVE	1	1	0.008	58864744	58864840	-	-	-	-	-	-	58863335	58864410	58865079	58865223	-	-	-	-	-	-
RI	A1BG-AS1_RI_6275	ENSG00000268895	A1BG-AS1	chr19	POSITIVE	0.941703	1	-0.009	-	-	-	-	-	-	58865079	58866549	58865079	58865223	58865734	58866549	-	-	-	-	-	-
A3SS	A1BG-AS1_A3SS_10451	ENSG00000268895	A1BG-AS1	chr19	POSITIVE	1	1	-0.054	-	-	-	-	-	-	-	-	-	-	-	-	58864686	58864840	58864744	58864840	58863335	58864410
SE	A1BG-AS1_SE_129090	ENSG00000268895	A1BG-AS1	chr19	POSITIVE	1	1	-0.113	58864686	58864840	-	-	-	-	-	-	58859116	58859210	58865079	58865223	-	-	-	-	-	-
SE	A1BG-AS1_SE_129092	ENSG00000268895	A1BG-AS1	chr19	POSITIVE	1	1	-0.132	58864744	58864840	-	-	-	-	-	-	58859118	58859210	58865079	58865223	-	-	-	-	-	-
SE	AAAS_SE_112900	ENSG00000094914	AAAS	chr12	NEGATIVE	0.126782	1	0.09	53709118	53709270	-	-	-	-	-	-	53708877	53708924	53709510	53709566	-	-	-	-	-	-
SE	AAAS_SE_112899	ENSG00000094914	AAAS	chr12	NEGATIVE	0.815713	1	0.085	53709118	53709210	-	-	-	-	-	-	53708877	53708924	53709510	53709566	-	-	-	-	-	-
A3SS	AAAS_A3SS_9111	ENSG00000094914	AAAS	chr12	NEGATIVE	1	1	0.034	-	-	-	-	-	-	-	-	-	-	-	-	53709118	53709270	53709118	53709210	53709510	53709566
SE	AAAS_SE_112898	ENSG00000094914	AAAS	chr12	NEGATIVE	1	1	0.028	53708534	53708633	-	-	-	-	-	-	53708081	53708225	53708877	53708924	-	-	-	-	-	-
RI	AAAS_RI_5478	ENSG00000094914	AAAS	chr12	NEGATIVE	0.905441	1	0.008	-	-	-	-	-	-	53708081	53708633	53708081	53708225	53708534	53708633	-	-	-	-	-	-
SE	AAAS_SE_112897	ENSG00000094914	AAAS	chr12	NEGATIVE	1	1	-0.004	53701628	53701713	-	-	-	-	-	-	53701239	53701497	53701835	53701917	-	-	-	-	-	-
A3SS	AAAS_A3SS_9110	ENSG00000094914	AAAS	chr12	NEGATIVE	1	1	-0.008	-	-	-	-	-	-	-	-	-	-	-	-	53708877	53708924	53708877	53708911	53709118	53709270
RI	AACS_RI_911	ENSG00000081760	AACS	chr12	POSITIVE	1	1	0.114	-	-	-	-	-	-	125609250	125609570	125609250	125609315	125609447	125609570	-	-	-	-	-	-
SE	AACS_SE_18422	ENSG00000081760	AACS	chr12	POSITIVE	1	1	0.111	125603186	125603311	-	-	-	-	-	-	125599022	125599103	125618548	125618618	-	-	-	-	-	-
SE	AACS_SE_18412	ENSG00000081760	AACS	chr12	POSITIVE	0.346888	1	0.086	125558421	125558525	-	-	-	-	-	-	125549924	125550263	125561036	125561157	-	-	-	-	-	-
SE	AACS_SE_18425	ENSG00000081760	AACS	chr12	POSITIVE	1	1	0.068	125609250	125609570	-	-	-	-	-	-	125599022	125599103	125612706	125612820	-	-	-	-	-	-
SE	AACS_SE_18421	ENSG00000081760	AACS	chr12	POSITIVE	1	1	0.038	125603186	125603311	-	-	-	-	-	-	125599022	125599103	125612706	125612820	-	-	-	-	-	-
MXE	AACS_MXE_4979	ENSG00000081760	AACS	chr12	POSITIVE	0.527779	1	0.022	-	-	125599022	125599103	125603186	125603311	-	-	125591666	125591814	125609250	125609315	-	-	-	-	-	-
MXE	AACS_MXE_4977	ENSG00000081760	AACS	chr12	POSITIVE	1	1	0.014	-	-	125587545	125587627	125591666	125591814	-	-	125575971	125576069	125599022	125599103	-	-	-	-	-	-
SE	AACS_SE_18420	ENSG00000081760	AACS	chr12	POSITIVE	1	1	0.009	125603186	125603311	-	-	-	-	-	-	125599022	125599103	125609250	125609315	-	-	-	-	-	-
SE	AACS_SE_18417	ENSG00000081760	AACS	chr12	POSITIVE	1	1	0.008	125591666	125591814	-	-	-	-	-	-	125587545	125587627	125599022	125599103	-	-	-	-	-	-
A5SS	AACS_A5SS_1025	ENSG00000081760	AACS	chr12	POSITIVE	1	1	0.002	-	-	-	-	-	-	-	-	-	-	-	-	125609250	125609570	125609250	125609315	125612706	125612820
SE	AACS_SE_18418	ENSG00000081760	AACS	chr12	POSITIVE	1	1	-0.003	125599022	125599103	-	-	-	-	-	-	125591666	125591814	125603186	125603311	-	-	-	-	-	-
SE	AACS_SE_18427	ENSG00000081760	AACS	chr12	POSITIVE	1	1	-0.003	125609447	125609570	-	-	-	-	-	-	125604403	125609315	125612706	125612820	-	-	-	-	-	-
SE	AACS_SE_18414	ENSG00000081760	AACS	chr12	POSITIVE	0.722788	1	-0.007	125562641	125562916	-	-	-	-	-	-	125561036	125561157	125570875	125570989	-	-	-	-	-	-
SE	AACS_SE_18415	ENSG00000081760	AACS	chr12	POSITIVE	1	1	-0.007	125587224	125587339	-	-	-	-	-	-	125575971	125576069	125587545	125587627	-	-	-	-	-	-
SE	AACS_SE_18413	ENSG00000081760	AACS	chr12	POSITIVE	1	1	-0.011	125561036	125561157	-	-	-	-	-	-	125549924	125550263	125570875	125570989	-	-	-	-	-	-
MXE	AACS_MXE_4978	ENSG00000081760	AACS	chr12	POSITIVE	0.747278	1	-0.012	-	-	125591666	125591814	125599022	125599103	-	-	125587545	125587627	125603186	125603311	-	-	-	-	-	-
SE	AACS_SE_18416	ENSG00000081760	AACS	chr12	POSITIVE	1	1	-0.013	125587545	125587627	-	-	-	-	-	-	125575971	125576069	125591666	125591700	-	-	-	-	-	-
MXE	AACS_MXE_4980	ENSG00000081760	AACS	chr12	POSITIVE	1	1	-0.023	-	-	125603186	125603311	125609250	125609570	-	-	125599022	125599103	125612706	125612820	-	-	-	-	-	-
SE	AACS_SE_18428	ENSG00000081760	AACS	chr12	POSITIVE	6.97952e-05	0.00618487	-0.068	125621207	125621410	-	-	-	-	-	-	125619339	125619398	125626637	125626723	-	-	-	-	-	-
SE	AACS_SE_18426	ENSG00000081760	AACS	chr12	POSITIVE	1	1	-0.07	125609250	125609570	-	-	-	-	-	-	125603186	125603311	125612706	125612820	-	-	-	-	-	-
SE	AACS_SE_18424	ENSG00000081760	AACS	chr12	POSITIVE	1	1	-0.092	125609250	125609315	-	-	-	-	-	-	125602112	125603311	125612706	125612820	-	-	-	-	-	-
SE	AAED1_SE_116679	ENSG00000158122	AAED1	chr9	NEGATIVE	0.033559	0.751489	0.07	99408174	99408306	-	-	-	-	-	-	99401858	99404168	99413671	99413777	-	-	-	-	-	-
SE	AAED1_SE_116680	ENSG00000158122	AAED1	chr9	NEGATIVE	1	1	-0.001	99413940	99413994	-	-	-	-	-	-	99413671	99413777	99416986	99417030	-	-	-	-	-	-
SE	AAGAB_SE_66041	ENSG00000103591	AAGAB	chr15	NEGATIVE	1	1	0.013	67528967	67529158	-	-	-	-	-	-	67528316	67528406	67546896	67546992	-	-	-	-	-	-
SE	AAGAB_SE_66040	ENSG00000103591	AAGAB	chr15	NEGATIVE	1	1	0.01	67528745	67528842	-	-	-	-	-	-	67528316	67528406	67528967	67529158	-	-	-	-	-	-
SE	AAGAB_SE_66038	ENSG00000103591	AAGAB	chr15	NEGATIVE	1	1	0.005	67524151	67524235	-	-	-	-	-	-	67501799	67501882	67528316	67528406	-	-	-	-	-	-
SE	AAGAB_SE_66039	ENSG00000103591	AAGAB	chr15	NEGATIVE	1	1	0.005	67528316	67528406	-	-	-	-	-	-	67524151	67524235	67546896	67546992	-	-	-	-	-	-
SE	AAGAB_SE_66037	ENSG00000103591	AAGAB	chr15	NEGATIVE	1	1	0.004	67512826	67512878	-	-	-	-	-	-	67501799	67501882	67524151	67524235	-	-	-	-	-	-
SE	AAGAB_SE_66035	ENSG00000103591	AAGAB	chr15	NEGATIVE	1	1	-0.002	67495885	67495935	-	-	-	-	-	-	67493370	67495236	67496381	67496486	-	-	-	-	-	-
SE	AAGAB_SE_66036	ENSG00000103591	AAGAB	chr15	NEGATIVE	1	1	-0.002	67496381	67496486	-	-	-	-	-	-	67493370	67495236	67500899	67500996	-	-	-	-	-	-
SE	AAMDC_SE_12570	ENSG00000087884	AAMDC	chr11	POSITIVE	1	1	0.232	77542937	77543058	-	-	-	-	-	-	77532187	77532287	77552064	77552301	-	-	-	-	-	-
SE	AAMDC_SE_12574	ENSG00000087884	AAMDC	chr11	POSITIVE	1	1	0.03	77566390	77566528	-	-	-	-	-	-	77553524	77553674	77580767	77580863	-	-	-	-	-	-
SE	AAMDC_SE_12575	ENSG00000087884	AAMDC	chr11	POSITIVE	1	1	0.003	77580767	77580863	-	-	-	-	-	-	77553524	77553674	77583220	77583398	-	-	-	-	-	-
MXE	AAMDC_MXE_3453	ENSG00000087884	AAMDC	chr11	POSITIVE	1	1	-0.078	-	-	77580767	77580863	77595825	77595962	-	-	77553524	77553674	77611616	77611831	-	-	-	-	-	-
SE	AAMDC_SE_12572	ENSG00000087884	AAMDC	chr11	POSITIVE	1	1	-0.137	77552064	77552106	-	-	-	-	-	-	77532174	77532287	77553524	77553674	-	-	-	-	-	-
MXE	AAMP_MXE_38873	ENSG00000127837	AAMP	chr2	NEGATIVE	0.223364	0.904992	0.054	-	-	219130553	219130669	219130786	219130870	-	-	219130301	219130405	219131165	219131310	-	-	-	-	-	-
MXE	AAMP_MXE_38868	ENSG00000127837	AAMP	chr2	NEGATIVE	0.444163	1	0.053	-	-	219130093	219130184	219130553	219130669	-	-	219129742	219129897	219130786	219130870	-	-	-	-	-	-
MXE	AAMP_MXE_38869	ENSG00000127837	AAMP	chr2	NEGATIVE	0.737118	1	0.053	-	-	219130301	219130405	219130553	219130669	-	-	219130093	219130184	219130786	219130870	-	-	-	-	-	-
MXE	AAMP_MXE_38870	ENSG00000127837	AAMP	chr2	NEGATIVE	0.264242	0.959024	0.041	-	-	219130301	219130405	219130786	219130870	-	-	219130093	219130184	219131165	219131310	-	-	-	-	-	-
RI	AAMP_RI_6708	ENSG00000127837	AAMP	chr2	NEGATIVE	0.291822	0.944885	0.04	-	-	-	-	-	-	219130301	219130669	219130301	219130405	219130553	219130669	-	-	-	-	-	-
MXE	AAMP_MXE_38872	ENSG00000127837	AAMP	chr2	NEGATIVE	0.315899	1	0.032	-	-	219130553	219130669	219130786	219130870	-	-	219130093	219130184	219131165	219131310	-	-	-	-	-	-
SE	AAMP_SE_138915	ENSG00000127837	AAMP	chr2	NEGATIVE	0.226308	1	0.031	219130786	219130870	-	-	-	-	-	-	219130139	219130669	219131165	219131310	-	-	-	-	-	-
MXE	AAMP_MXE_38871	ENSG00000127837	AAMP	chr2	NEGATIVE	0.470181	1	0.026	-	-	219130301	219130669	219130786	219130870	-	-	219130093	219130184	219131165	219131310	-	-	-	-	-	-
RI	AAMP_RI_6710	ENSG00000127837	AAMP	chr2	NEGATIVE	0.507073	1	0.025	-	-	-	-	-	-	219130301	219131310	219130301	219130669	219131165	219131310	-	-	-	-	-	-
SE	AAMP_SE_138905	ENSG00000127837	AAMP	chr2	NEGATIVE	1	1	0.019	219130301	219130405	-	-	-	-	-	-	219130093	219130184	219130786	219130870	-	-	-	-	-	-
SE	AAMP_SE_138903	ENSG00000127837	AAMP	chr2	NEGATIVE	1	1	0.017	219130093	219130184	-	-	-	-	-	-	219129742	219129897	219131165	219131310	-	-	-	-	-	-
SE	AAMP_SE_138910	ENSG00000127837	AAMP	chr2	NEGATIVE	1	1	0.014	219130553	219130669	-	-	-	-	-	-	219130093	219130184	219130786	219130870	-	-	-	-	-	-
SE	AAMP_SE_138907	ENSG00000127837	AAMP	chr2	NEGATIVE	1	1	0.012	219130301	219130669	-	-	-	-	-	-	219130093	219130184	219130786	219130870	-	-	-	-	-	-
A5SS	AAMP_A5SS_7196	ENSG00000127837	AAMP	chr2	NEGATIVE	1	1	0.008	-	-	-	-	-	-	-	-	-	-	-	-	219130301	219131310	219131165	219131310	219130093	219130184
SE	AAMP_SE_138914	ENSG00000127837	AAMP	chr2	NEGATIVE	1	1	0.008	219130786	219130870	-	-	-	-	-	-	219130093	219130184	219131165	219131310	-	-	-	-	-	-
SE	AAMP_SE_138908	ENSG00000127837	AAMP	chr2	NEGATIVE	1	1	0.006	219130301	219130669	-	-	-	-	-	-	219130093	219130184	219131165	219131310	-	-	-	-	-	-
MXE	AAMP_MXE_38874	ENSG00000127837	AAMP	chr2	NEGATIVE	1	1	0.005	-	-	219130786	219130870	219131165	219131310	-	-	219130093	219130184	219131569	219131709	-	-	-	-	-	-
A3SS	AAMP_A3SS_11216	ENSG00000127837	AAMP	chr2	NEGATIVE	1	1	0.003	-	-	-	-	-	-	-	-	-	-	-	-	219130301	219130669	219130301	219130405	219130786	219130870
SE	AAMP_SE_138906	ENSG00000127837	AAMP	chr2	NEGATIVE	1	1	0.003	219130301	219130405	-	-	-	-	-	-	219130093	219130184	219131165	219131310	-	-	-	-	-	-
SE	AAMP_SE_138902	ENSG00000127837	AAMP	chr2	NEGATIVE	1	1	0.001	219130093	219130184	-	-	-	-	-	-	219129742	219129897	219130553	219130669	-	-	-	-	-	-
SE	AAMP_SE_138912	ENSG00000127837	AAMP	chr2	NEGATIVE	1	1	0.001	219130553	219130669	-	-	-	-	-	-	219130301	219130405	219130786	219130870	-	-	-	-	-	-
MXE	AAMP_MXE_38875	ENSG00000127837	AAMP	chr2	NEGATIVE	1	1	0	-	-	219130786	219130870	219131165	219131310	-	-	219130301	219130405	219131569	219131709	-	-	-	-	-	-
MXE	AAMP_MXE_38877	ENSG00000127837	AAMP	chr2	NEGATIVE	0.81647	1	0	-	-	219131165	219131310	219131569	219131709	-	-	219130786	219130870	219132216	219132336	-	-	-	-	-	-
SE	AAMP_SE_138917	ENSG00000127837	AAMP	chr2	NEGATIVE	1	1	0	219131165	219131310	-	-	-	-	-	-	219130786	219130870	219131569	219131709	-	-	-	-	-	-
SE	AAMP_SE_138919	ENSG00000127837	AAMP	chr2	NEGATIVE	1	1	0	219132216	219132336	-	-	-	-	-	-	219131569	219131709	219134104	219134257	-	-	-	-	-	-
SE	AAMP_SE_138916	ENSG00000127837	AAMP	chr2	NEGATIVE	1	1	-0.001	219130786	219130870	-	-	-	-	-	-	219130301	219130405	219131165	219131310	-	-	-	-	-	-
SE	AAMP_SE_138904	ENSG00000127837	AAMP	chr2	NEGATIVE	1	1	-0.002	219130301	219130405	-	-	-	-	-	-	219130093	219130184	219130553	219130669	-	-	-	-	-	-
A3SS	AAMP_A3SS_11217	ENSG00000127837	AAMP	chr2	NEGATIVE	1	1	-0.003	-	-	-	-	-	-	-	-	-	-	-	-	219130301	219130669	219130301	219130405	219131165	219131310
A5SS	AAMP_A5SS_7195	ENSG00000127837	AAMP	chr2	NEGATIVE	1	1	-0.004	-	-	-	-	-	-	-	-	-	-	-	-	219130301	219130669	219130553	219130669	219130093	219130184
SE	AAMP_SE_138918	ENSG00000127837	AAMP	chr2	NEGATIVE	1	1	-0.004	219131569	219131709	-	-	-	-	-	-	219130301	219131310	219132216	219132336	-	-	-	-	-	-
SE	AAMP_SE_138913	ENSG00000127837	AAMP	chr2	NEGATIVE	1	1	-0.006	219130553	219130669	-	-	-	-	-	-	219130301	219130405	219131165	219131310	-	-	-	-	-	-
RI	AAMP_RI_6709	ENSG00000127837	AAMP	chr2	NEGATIVE	1	1	-0.011	-	-	-	-	-	-	219130301	219131310	219130301	219130405	219131165	219131310	-	-	-	-	-	-
MXE	AAMP_MXE_38878	ENSG00000127837	AAMP	chr2	NEGATIVE	0.243936	0.931967	-0.022	-	-	219131569	219131709	219132216	219132336	-	-	219130301	219131310	219134104	219134257	-	-	-	-	-	-
MXE	AAMP_MXE_38876	ENSG00000127837	AAMP	chr2	NEGATIVE	0.340338	1	-0.045	-	-	219130786	219130870	219131165	219131310	-	-	219130301	219130669	219131569	219131709	-	-	-	-	-	-
SE	AAR2_SE_71155	ENSG00000131043	AAR2	chr20	POSITIVE	1	1	0.001	34827742	34828547	-	-	-	-	-	-	34824380	34824425	34832618	34832848	-	-	-	-	-	-
SE	AARS_SE_136093	ENSG00000090861	AARS	chr16	NEGATIVE	1	1	0.036	70298860	70299005	-	-	-	-	-	-	70296248	70296427	70299440	70299565	-	-	-	-	-	-
SE	AARS_SE_136087	ENSG00000090861	AARS	chr16	NEGATIVE	1	1	0.032	70288523	70288637	-	-	-	-	-	-	70287821	70287941	70289630	70289739	-	-	-	-	-	-
SE	AARS_SE_136088	ENSG00000090861	AARS	chr16	NEGATIVE	0.780981	1	0.016	70291935	70292120	-	-	-	-	-	-	70289630	70289739	70292882	70293089	-	-	-	-	-	-
SE	AARS_SE_136094	ENSG00000090861	AARS	chr16	NEGATIVE	1	1	0.008	70304098	70304243	-	-	-	-	-	-	70303520	70303666	70305683	70305875	-	-	-	-	-	-
MXE	AARS_MXE_38091	ENSG00000090861	AARS	chr16	NEGATIVE	0.67451	1	0	-	-	70296248	70296427	70298860	70299005	-	-	70294946	70295060	70299440	70299565	-	-	-	-	-	-
SE	AARS_SE_136095	ENSG00000090861	AARS	chr16	NEGATIVE	1	1	-0.022	70310868	70311057	-	-	-	-	-	-	70310388	70310534	70316522	70316687	-	-	-	-	-	-
SE	AARS_SE_136090	ENSG00000090861	AARS	chr16	NEGATIVE	0.640797	1	-0.039	70296248	70296427	-	-	-	-	-	-	70294946	70295060	70298860	70299005	-	-	-	-	-	-
SE	AARS_SE_136089	ENSG00000090861	AARS	chr16	NEGATIVE	1	1	-0.052	70296248	70296387	-	-	-	-	-	-	70294946	70295060	70298860	70298888	-	-	-	-	-	-
SE	AARS2_SE_136084	ENSG00000124608	AARS2	chr6	NEGATIVE	1	1	0.124	44274985	44275131	-	-	-	-	-	-	44274659	44274768	44278730	44278898	-	-	-	-	-	-
SE	AARS2_SE_136077	ENSG00000124608	AARS2	chr6	NEGATIVE	1	1	0.113	44270802	44270912	-	-	-	-	-	-	44270538	44270647	44271022	44271160	-	-	-	-	-	-
MXE	AARS2_MXE_38088	ENSG00000124608	AARS2	chr6	NEGATIVE	0.260224	0.955592	0.045	-	-	44270538	44270647	44270802	44270912	-	-	44270127	44270250	44271022	44271160	-	-	-	-	-	-
SE	AARS2_SE_136083	ENSG00000124608	AARS2	chr6	NEGATIVE	1	1	0.043	44274985	44275131	-	-	-	-	-	-	44274659	44274768	44278035	44278180	-	-	-	-	-	-
MXE	AARS2_MXE_38089	ENSG00000124608	AARS2	chr6	NEGATIVE	1	1	0.042	-	-	44271022	44271160	44271917	44272058	-	-	44270127	44270250	44272156	44272270	-	-	-	-	-	-
SE	AARS2_SE_136075	ENSG00000124608	AARS2	chr6	NEGATIVE	1	1	0.021	44270538	44270647	-	-	-	-	-	-	44270127	44270250	44271022	44271160	-	-	-	-	-	-
SE	AARS2_SE_136086	ENSG00000124608	AARS2	chr6	NEGATIVE	1	1	0.014	44278035	44278180	-	-	-	-	-	-	44274985	44275131	44278730	44278898	-	-	-	-	-	-
SE	AARS2_SE_136073	ENSG00000124608	AARS2	chr6	NEGATIVE	1	1	0.009	44270127	44270250	-	-	-	-	-	-	44269796	44269907	44270538	44270647	-	-	-	-	-	-
SE	AARS2_SE_136074	ENSG00000124608	AARS2	chr6	NEGATIVE	0.602607	1	0.002	44270538	44270647	-	-	-	-	-	-	44270127	44270250	44270802	44270912	-	-	-	-	-	-
SE	AARS2_SE_136080	ENSG00000124608	AARS2	chr6	NEGATIVE	1	1	-0.002	44272790	44272935	-	-	-	-	-	-	44272381	44272554	44273389	44273523	-	-	-	-	-	-
SE	AARS2_SE_136079	ENSG00000124608	AARS2	chr6	NEGATIVE	1	1	-0.006	44271917	44272058	-	-	-	-	-	-	44271022	44271160	44272156	44272270	-	-	-	-	-	-
SE	AARS2_SE_136085	ENSG00000124608	AARS2	chr6	NEGATIVE	1	1	-0.006	44278035	44278180	-	-	-	-	-	-	44274659	44274768	44278730	44278898	-	-	-	-	-	-
SE	AARS2_SE_136078	ENSG00000124608	AARS2	chr6	NEGATIVE	1	1	-0.007	44271022	44271160	-	-	-	-	-	-	44270127	44270250	44271917	44272058	-	-	-	-	-	-
SE	AARS2_SE_136076	ENSG00000124608	AARS2	chr6	NEGATIVE	1	1	-0.019	44270802	44270912	-	-	-	-	-	-	44270127	44270250	44271022	44271160	-	-	-	-	-	-
SE	AARS2_SE_136081	ENSG00000124608	AARS2	chr6	NEGATIVE	1	1	-0.032	44274230	44274269	-	-	-	-	-	-	44274016	44274128	44274659	44274768	-	-	-	-	-	-
SE	AARS2_SE_136072	ENSG00000124608	AARS2	chr6	NEGATIVE	0.0740361	1	-0.057	44268892	44269003	-	-	-	-	-	-	44267390	44268448	44269117	44269201	-	-	-	-	-	-
MXE	AARS2_MXE_38087	ENSG00000124608	AARS2	chr6	NEGATIVE	0.0338657	0.411946	-0.113	-	-	44270127	44270250	44270538	44270647	-	-	44269796	44269907	44270802	44270912	-	-	-	-	-	-
MXE	AARS2_MXE_38090	ENSG00000124608	AARS2	chr6	NEGATIVE	0.00589789	0.15945	-0.187	-	-	44274985	44275131	44278035	44278180	-	-	44274659	44274768	44278730	44278898	-	-	-	-	-	-
SE	AARSD1_SE_130685	ENSG00000266967	AARSD1	chr17	NEGATIVE	1	1	0.067	41107858	41107989	-	-	-	-	-	-	41107106	41107384	41108220	41108337	-	-	-	-	-	-
MXE	AARSD1_MXE_36594	ENSG00000266967	AARSD1	chr17	NEGATIVE	0.134225	0.754174	0.017	-	-	41107858	41107989	41108220	41108337	-	-	41107106	41107384	41108420	41108542	-	-	-	-	-	-
SE	AARSD1_SE_130687	ENSG00000266967	AARSD1	chr17	NEGATIVE	1	1	0.004	41108220	41108337	-	-	-	-	-	-	41107106	41107384	41108420	41108521	-	-	-	-	-	-
SE	AARSD1_SE_130688	ENSG00000266967	AARSD1	chr17	NEGATIVE	1	1	0	41114191	41114289	-	-	-	-	-	-	41113208	41113368	41116122	41116254	-	-	-	-	-	-
SE	AARSD1_SE_130689	ENSG00000266967	AARSD1	chr17	NEGATIVE	1	1	-0.007	41114191	41114312	-	-	-	-	-	-	41113208	41113368	41116122	41116254	-	-	-	-	-	-
SE	AARSD1_SE_130683	ENSG00000266967	AARSD1	chr17	NEGATIVE	1	1	-0.023	41103817	41103911	-	-	-	-	-	-	41102549	41102745	41105740	41105795	-	-	-	-	-	-
SE	AASDH_SE_72927	ENSG00000157426	AASDH	chr4	NEGATIVE	0.843359	1	0.065	57250235	57250507	-	-	-	-	-	-	57247924	57248763	57253527	57253625	-	-	-	-	-	-
SE	AASDH_SE_72911	ENSG00000157426	AASDH	chr4	NEGATIVE	1	1	0.043	57209000	57209132	-	-	-	-	-	-	57204455	57204957	57209727	57209850	-	-	-	-	-	-
SE	AASDH_SE_72912	ENSG00000157426	AASDH	chr4	NEGATIVE	1	1	0.014	57209727	57209850	-	-	-	-	-	-	57204455	57204957	57215428	57216224	-	-	-	-	-	-
SE	AASDH_SE_72914	ENSG00000157426	AASDH	chr4	NEGATIVE	1	1	-0.001	57215428	57216224	-	-	-	-	-	-	57204458	57204957	57219569	57219762	-	-	-	-	-	-
SE	AASDH_SE_72920	ENSG00000157426	AASDH	chr4	NEGATIVE	1	1	-0.004	57244313	57244630	-	-	-	-	-	-	57221465	57221589	57248642	57248763	-	-	-	-	-	-
SE	AASDH_SE_72919	ENSG00000157426	AASDH	chr4	NEGATIVE	1	1	-0.006	57237616	57237809	-	-	-	-	-	-	57221347	57221589	57248642	57248763	-	-	-	-	-	-
SE	AASDH_SE_72921	ENSG00000157426	AASDH	chr4	NEGATIVE	1	1	-0.008	57244313	57244630	-	-	-	-	-	-	57221465	57221589	57253527	57253624	-	-	-	-	-	-
SE	AASDH_SE_72926	ENSG00000157426	AASDH	chr4	NEGATIVE	1	1	-0.014	57250235	57250507	-	-	-	-	-	-	57244313	57244630	57253527	57253625	-	-	-	-	-	-
SE	AASDH_SE_72918	ENSG00000157426	AASDH	chr4	NEGATIVE	0.122297	1	-0.015	57237616	57237809	-	-	-	-	-	-	57221347	57221589	57244313	57244630	-	-	-	-	-	-
SE	AASDH_SE_72922	ENSG00000157426	AASDH	chr4	NEGATIVE	1	1	-0.015	57244313	57244630	-	-	-	-	-	-	57237616	57237809	57248642	57248763	-	-	-	-	-	-
SE	AASDH_SE_72917	ENSG00000157426	AASDH	chr4	NEGATIVE	1	1	-0.016	57220870	57220977	-	-	-	-	-	-	57220204	57220377	57221347	57221589	-	-	-	-	-	-
MXE	AASDH_MXE_20693	ENSG00000157426	AASDH	chr4	NEGATIVE	0.720243	1	-0.019	-	-	57244313	57244630	57248642	57248763	-	-	57237616	57237809	57250235	57250507	-	-	-	-	-	-
SE	AASDH_SE_72924	ENSG00000157426	AASDH	chr4	NEGATIVE	0.338556	1	-0.022	57248642	57248763	-	-	-	-	-	-	57244313	57244630	57250235	57250507	-	-	-	-	-	-
SE	AASDH_SE_72925	ENSG00000157426	AASDH	chr4	NEGATIVE	1	1	-0.022	57248642	57248763	-	-	-	-	-	-	57244313	57244630	57253527	57253589	-	-	-	-	-	-
SE	AASDH_SE_72915	ENSG00000157426	AASDH	chr4	NEGATIVE	1	1	-0.036	57217507	57217623	-	-	-	-	-	-	57215093	57216224	57219569	57219762	-	-	-	-	-	-
SE	AASDH_SE_72913	ENSG00000157426	AASDH	chr4	NEGATIVE	1	1	-0.197	57211292	57211456	-	-	-	-	-	-	57209727	57209850	57215428	57216224	-	-	-	-	-	-
SE	AASDHPPT_SE_54203	ENSG00000149313	AASDHPPT	chr11	POSITIVE	0.039065	0.83576	0.066	105961283	105961405	-	-	-	-	-	-	105950193	105950419	105962042	105962186	-	-	-	-	-	-
SE	AASDHPPT_SE_54204	ENSG00000149313	AASDHPPT	chr11	POSITIVE	1	1	0.005	105965309	105965381	-	-	-	-	-	-	105962042	105962204	105967469	105968025	-	-	-	-	-	-
SE	AASDHPPT_SE_54202	ENSG00000149313	AASDHPPT	chr11	POSITIVE	1	1	0	105950193	105950419	-	-	-	-	-	-	105948215	105948620	105962042	105962204	-	-	-	-	-	-
SE	AATF_SE_139780	ENSG00000108270	AATF	chr17	POSITIVE	0.147487	1	0.023	35343915	35344030	-	-	-	-	-	-	35311069	35311207	35345817	35345991	-	-	-	-	-	-
SE	AATF_SE_139777	ENSG00000108270	AATF	chr17	POSITIVE	1	1	0.006	35307513	35307705	-	-	-	-	-	-	35306174	35306516	35310185	35310596	-	-	-	-	-	-
SE	AATF_SE_139778	ENSG00000108270	AATF	chr17	POSITIVE	1	1	-0.001	35310185	35310596	-	-	-	-	-	-	35306174	35306516	35311069	35311207	-	-	-	-	-	-
SE	AATF_SE_139781	ENSG00000108270	AATF	chr17	POSITIVE	1	1	-0.013	35378232	35378313	-	-	-	-	-	-	35376249	35376371	35413900	35414170	-	-	-	-	-	-
SE	AATF_SE_139782	ENSG00000108270	AATF	chr17	POSITIVE	0.0854564	1	-0.024	35388910	35388982	-	-	-	-	-	-	35378232	35378313	35413900	35414171	-	-	-	-	-	-
SE	AATF_SE_139779	ENSG00000108270	AATF	chr17	POSITIVE	1	1	-0.028	35311069	35311207	-	-	-	-	-	-	35306174	35306516	35345817	35346019	-	-	-	-	-	-
SE	ABAT_SE_132807	ENSG00000183044	ABAT	chr16	POSITIVE	1	1	0.13	8829555	8829666	-	-	-	-	-	-	8768421	8768568	8839857	8839882	-	-	-	-	-	-
SE	ABAT_SE_132810	ENSG00000183044	ABAT	chr16	POSITIVE	1	1	0.081	8851051	8851167	-	-	-	-	-	-	8844278	8844396	8851613	8851661	-	-	-	-	-	-
SE	ABAT_SE_132811	ENSG00000183044	ABAT	chr16	POSITIVE	1	1	0.04	8860064	8860127	-	-	-	-	-	-	8858594	8858687	8862049	8862113	-	-	-	-	-	-
SE	ABAT_SE_132813	ENSG00000183044	ABAT	chr16	POSITIVE	1	1	0.007	8868746	8868914	-	-	-	-	-	-	8866636	8866774	8870200	8870347	-	-	-	-	-	-
SE	ABAT_SE_132809	ENSG00000183044	ABAT	chr16	POSITIVE	1	1	-0.005	8839857	8839955	-	-	-	-	-	-	8829555	8829666	8841964	8841992	-	-	-	-	-	-
SE	ABAT_SE_132812	ENSG00000183044	ABAT	chr16	POSITIVE	1	1	-0.024	8866636	8866774	-	-	-	-	-	-	8862681	8862830	8868746	8868914	-	-	-	-	-	-
MXE	ABAT_MXE_37195	ENSG00000183044	ABAT	chr16	POSITIVE	1	1	-0.026	-	-	8829555	8829666	8839857	8839955	-	-	8768421	8768568	8841964	8841994	-	-	-	-	-	-
A3SS	ABAT_A3SS_10747	ENSG00000183044	ABAT	chr16	POSITIVE	1	1	-0.036	-	-	-	-	-	-	-	-	-	-	-	-	8807347	8807722	8807475	8807722	8768473	8768568
MXE	ABAT_MXE_37196	ENSG00000183044	ABAT	chr16	POSITIVE	0.396813	1	-0.069	-	-	8866636	8866774	8868746	8868914	-	-	8862681	8862830	8870200	8870347	-	-	-	-	-	-
SE	ABAT_SE_132805	ENSG00000183044	ABAT	chr16	POSITIVE	1	1	-0.099	8807475	8807722	-	-	-	-	-	-	8768473	8768568	8829555	8829666	-	-	-	-	-	-
SE	ABAT_SE_132804	ENSG00000183044	ABAT	chr16	POSITIVE	1	1	-0.12	8807347	8807722	-	-	-	-	-	-	8768473	8768568	8829555	8829666	-	-	-	-	-	-
SE	ABC7-42389800N19.1_SE_64094	ENSG00000226210	ABC7-42389800N19.1	chr12	POSITIVE	0.437582	1	0.074	87268	87367	-	-	-	-	-	-	78785	78939	87556	87703	-	-	-	-	-	-
SE	ABC7-42389800N19.1_SE_64098	ENSG00000226210	ABC7-42389800N19.1	chr12	POSITIVE	0.00651018	0.227713	0.051	88256	88392	-	-	-	-	-	-	87880	88017	88569	88771	-	-	-	-	-	-
MXE	ABC7-42389800N19.1_MXE_18260	ENSG00000226210	ABC7-42389800N19.1	chr12	POSITIVE	0.900556	1	0.026	-	-	87880	88017	88256	88392	-	-	87556	87703	88569	88771	-	-	-	-	-	-
SE	ABC7-42389800N19.1_SE_64101	ENSG00000226210	ABC7-42389800N19.1	chr12	POSITIVE	1	1	0.019	90586	90655	-	-	-	-	-	-	88859	89018	90795	91218	-	-	-	-	-	-
SE	ABC7-42389800N19.1_SE_64100	ENSG00000226210	ABC7-42389800N19.1	chr12	POSITIVE	1	1	0.017	89674	89827	-	-	-	-	-	-	88859	89018	90795	91218	-	-	-	-	-	-
SE	ABC7-42389800N19.1_SE_64096	ENSG00000226210	ABC7-42389800N19.1	chr12	POSITIVE	0.665676	1	0.008	87880	88017	-	-	-	-	-	-	87556	87703	88569	88771	-	-	-	-	-	-
SE	ABC7-42389800N19.1_SE_64102	ENSG00000226210	ABC7-42389800N19.1	chr12	POSITIVE	1	1	0.005	90586	90655	-	-	-	-	-	-	89674	89827	90795	91218	-	-	-	-	-	-
SE	ABC7-42389800N19.1_SE_64097	ENSG00000226210	ABC7-42389800N19.1	chr12	POSITIVE	1	1	-0.012	88256	88392	-	-	-	-	-	-	87556	87703	88569	88771	-	-	-	-	-	-
SE	ABC7-42389800N19.1_SE_64095	ENSG00000226210	ABC7-42389800N19.1	chr12	POSITIVE	0.0180736	0.485216	-0.013	87880	88017	-	-	-	-	-	-	87556	87703	88256	88392	-	-	-	-	-	-
MXE	ABC7-42389800N19.1_MXE_18261	ENSG00000226210	ABC7-42389800N19.1	chr12	POSITIVE	0.810852	1	-0.018	-	-	89674	89827	90586	90655	-	-	88859	89018	90795	91218	-	-	-	-	-	-
SE	ABC7-42389800N19.1_SE_64099	ENSG00000226210	ABC7-42389800N19.1	chr12	POSITIVE	1	1	-0.02	89674	89827	-	-	-	-	-	-	88859	89018	90586	90655	-	-	-	-	-	-
SE	ABCA1_SE_102929	ENSG00000165029	ABCA1	chr9	NEGATIVE	1	1	0.071	107549153	107549257	-	-	-	-	-	-	107548578	107548671	107550200	107550335	-	-	-	-	-	-
MXE	ABCA1_MXE_28878	ENSG00000165029	ABCA1	chr9	NEGATIVE	0.184975	0.847095	0.068	-	-	107562099	107562269	107562790	107562865	-	-	107560701	107560879	107564334	107564440	-	-	-	-	-	-
SE	ABCA1_SE_102953	ENSG00000165029	ABCA1	chr9	NEGATIVE	0.156672	1	0.063	107665894	107666052	-	-	-	-	-	-	107651382	107651476	107690215	107690420	-	-	-	-	-	-
SE	ABCA1_SE_102945	ENSG00000165029	ABCA1	chr9	NEGATIVE	1	1	0.029	107581866	107582004	-	-	-	-	-	-	107580943	107581164	107582207	107582350	-	-	-	-	-	-
SE	ABCA1_SE_102948	ENSG00000165029	ABCA1	chr9	NEGATIVE	0.824007	1	0.021	107587963	107588168	-	-	-	-	-	-	107586745	107586859	107589228	107589450	-	-	-	-	-	-
SE	ABCA1_SE_102936	ENSG00000165029	ABCA1	chr9	NEGATIVE	1	1	0.014	107562790	107562865	-	-	-	-	-	-	107560701	107560879	107564334	107564440	-	-	-	-	-	-
SE	ABCA1_SE_102928	ENSG00000165029	ABCA1	chr9	NEGATIVE	1	1	0.01	107548578	107548671	-	-	-	-	-	-	107543282	107546736	107550200	107550335	-	-	-	-	-	-
SE	ABCA1_SE_102943	ENSG00000165029	ABCA1	chr9	NEGATIVE	1	1	0.01	107579612	107579685	-	-	-	-	-	-	107578423	107578626	107580943	107581164	-	-	-	-	-	-
SE	ABCA1_SE_102935	ENSG00000165029	ABCA1	chr9	NEGATIVE	1	1	0.009	107562099	107562269	-	-	-	-	-	-	107560701	107560879	107564334	107564440	-	-	-	-	-	-
SE	ABCA1_SE_102941	ENSG00000165029	ABCA1	chr9	NEGATIVE	1	1	0.008	107574854	107575003	-	-	-	-	-	-	107571746	107571845	107576398	107576512	-	-	-	-	-	-
SE	ABCA1_SE_102949	ENSG00000165029	ABCA1	chr9	NEGATIVE	1	1	0.008	107591196	107591419	-	-	-	-	-	-	107589228	107589450	107593205	107593270	-	-	-	-	-	-
SE	ABCA1_SE_102950	ENSG00000165029	ABCA1	chr9	NEGATIVE	1	1	0.005	107594854	107595052	-	-	-	-	-	-	107593902	107594108	107599260	107599377	-	-	-	-	-	-
MXE	ABCA1_MXE_28876	ENSG00000165029	ABCA1	chr9	NEGATIVE	0.812728	1	0.004	-	-	107550706	107550848	107553202	107553309	-	-	107550200	107550335	107554216	107554279	-	-	-	-	-	-
SE	ABCA1_SE_102931	ENSG00000165029	ABCA1	chr9	NEGATIVE	1	1	0.001	107553202	107553309	-	-	-	-	-	-	107550706	107550848	107554216	107554279	-	-	-	-	-	-
SE	ABCA1_SE_102946	ENSG00000165029	ABCA1	chr9	NEGATIVE	1	1	0.001	107583655	107583787	-	-	-	-	-	-	107582207	107582350	107584776	107584948	-	-	-	-	-	-
SE	ABCA1_SE_102933	ENSG00000165029	ABCA1	chr9	NEGATIVE	1	1	-0.001	107560701	107560879	-	-	-	-	-	-	107558589	107558705	107562099	107562269	-	-	-	-	-	-
SE	ABCA1_SE_102947	ENSG00000165029	ABCA1	chr9	NEGATIVE	1	1	-0.001	107584776	107584948	-	-	-	-	-	-	107583655	107583787	107586745	107586859	-	-	-	-	-	-
SE	ABCA1_SE_102930	ENSG00000165029	ABCA1	chr9	NEGATIVE	1	1	-0.003	107550706	107550848	-	-	-	-	-	-	107550200	107550335	107553202	107553309	-	-	-	-	-	-
SE	ABCA1_SE_102937	ENSG00000165029	ABCA1	chr9	NEGATIVE	1	1	-0.003	107562790	107562865	-	-	-	-	-	-	107562099	107562269	107564334	107564440	-	-	-	-	-	-
MXE	ABCA1_MXE_28879	ENSG00000165029	ABCA1	chr9	NEGATIVE	1	1	-0.004	-	-	107573080	107573205	107574854	107575003	-	-	107571746	107571845	107576398	107576512	-	-	-	-	-	-
SE	ABCA1_SE_102932	ENSG00000165029	ABCA1	chr9	NEGATIVE	1	1	-0.004	107555451	107555581	-	-	-	-	-	-	107555066	107555187	107556667	107556791	-	-	-	-	-	-
SE	ABCA1_SE_102944	ENSG00000165029	ABCA1	chr9	NEGATIVE	1	1	-0.004	107580943	107581164	-	-	-	-	-	-	107578423	107578626	107581866	107582004	-	-	-	-	-	-
SE	ABCA1_SE_102940	ENSG00000165029	ABCA1	chr9	NEGATIVE	1	1	-0.005	107573080	107573205	-	-	-	-	-	-	107571746	107571845	107576398	107576512	-	-	-	-	-	-
MXE	ABCA1_MXE_28881	ENSG00000165029	ABCA1	chr9	NEGATIVE	0.920085	1	-0.007	-	-	107583655	107583787	107584776	107584948	-	-	107582207	107582350	107586745	107586859	-	-	-	-	-	-
SE	ABCA1_SE_102938	ENSG00000165029	ABCA1	chr9	NEGATIVE	1	1	-0.007	107566906	107567001	-	-	-	-	-	-	107565564	107565597	107568521	107568711	-	-	-	-	-	-
SE	ABCA1_SE_102939	ENSG00000165029	ABCA1	chr9	NEGATIVE	0.941167	1	-0.011	107573080	107573205	-	-	-	-	-	-	107571746	107571845	107574854	107575003	-	-	-	-	-	-
SE	ABCA1_SE_102927	ENSG00000165029	ABCA1	chr9	NEGATIVE	1	1	-0.013	107547676	107547920	-	-	-	-	-	-	107543282	107546736	107548578	107548671	-	-	-	-	-	-
SE	ABCA1_SE_102942	ENSG00000165029	ABCA1	chr9	NEGATIVE	1	1	-0.025	107574854	107575003	-	-	-	-	-	-	107573080	107573205	107576398	107576512	-	-	-	-	-	-
SE	ABCA1_SE_102934	ENSG00000165029	ABCA1	chr9	NEGATIVE	1	1	-0.026	107562099	107562269	-	-	-	-	-	-	107560701	107560879	107562790	107562865	-	-	-	-	-	-
SE	ABCA1_SE_102952	ENSG00000165029	ABCA1	chr9	NEGATIVE	0.541612	1	-0.036	107646707	107646849	-	-	-	-	-	-	107645319	107645438	107651382	107651476	-	-	-	-	-	-
SE	ABCA1_SE_102951	ENSG00000165029	ABCA1	chr9	NEGATIVE	1	1	-0.045	107607757	107607850	-	-	-	-	-	-	107602559	107602800	107620802	107620979	-	-	-	-	-	-
MXE	ABCA1_MXE_28880	ENSG00000165029	ABCA1	chr9	NEGATIVE	0.0516727	0.504377	-0.083	-	-	107580943	107581164	107581866	107582004	-	-	107578423	107578626	107582207	107582350	-	-	-	-	-	-
MXE	ABCA1_MXE_28877	ENSG00000165029	ABCA1	chr9	NEGATIVE	0.12689	0.737455	-0.094	-	-	107560701	107560879	107562099	107562269	-	-	107558589	107558705	107562790	107562865	-	-	-	-	-	-
MXE	ABCA10_MXE_20975	ENSG00000154263	ABCA10	chr17	NEGATIVE	1	1	0.158	-	-	67170421	67170535	67170747	67170918	-	-	67161104	67161224	67171546	67171654	-	-	-	-	-	-
SE	ABCA10_SE_74228	ENSG00000154263	ABCA10	chr17	NEGATIVE	1	1	0.049	67217932	67218036	-	-	-	-	-	-	67215685	67215912	67218673	67218754	-	-	-	-	-	-
SE	ABCA10_SE_74220	ENSG00000154263	ABCA10	chr17	NEGATIVE	1	1	0.031	67189954	67190130	-	-	-	-	-	-	67189633	67189753	67190525	67190636	-	-	-	-	-	-
SE	ABCA10_SE_74207	ENSG00000154263	ABCA10	chr17	NEGATIVE	1	1	0.026	67149611	67149687	-	-	-	-	-	-	67149445	67149540	67149971	67150150	-	-	-	-	-	-
SE	ABCA10_SE_74226	ENSG00000154263	ABCA10	chr17	NEGATIVE	1	1	0.024	67211955	67212141	-	-	-	-	-	-	67210844	67210992	67212357	67212499	-	-	-	-	-	-
SE	ABCA10_SE_74234	ENSG00000154263	ABCA10	chr17	NEGATIVE	1	1	0.015	67224721	67225001	-	-	-	-	-	-	67223285	67223426	67240669	67240956	-	-	-	-	-	-
SE	ABCA10_SE_74224	ENSG00000154263	ABCA10	chr17	NEGATIVE	1	1	-0.007	67197640	67197809	-	-	-	-	-	-	67193204	67193263	67210844	67210992	-	-	-	-	-	-
RI	ABCA10_RI_3735	ENSG00000154263	ABCA10	chr17	NEGATIVE	1	1	-0.015	-	-	-	-	-	-	67149445	67150150	67149445	67149540	67149971	67150150	-	-	-	-	-	-
SE	ABCA10_SE_74218	ENSG00000154263	ABCA10	chr17	NEGATIVE	1	1	-0.02	67181617	67181784	-	-	-	-	-	-	67178815	67178949	67183821	67184020	-	-	-	-	-	-
SE	ABCA10_SE_74219	ENSG00000154263	ABCA10	chr17	NEGATIVE	1	1	-0.036	67187316	67187456	-	-	-	-	-	-	67186498	67186618	67188703	67188794	-	-	-	-	-	-
SE	ABCA10_SE_74208	ENSG00000154263	ABCA10	chr17	NEGATIVE	1	1	-0.042	67152972	67153064	-	-	-	-	-	-	67151945	67152066	67160214	67160295	-	-	-	-	-	-
SE	ABCA11P_SE_43884	ENSG00000251595	ABCA11P	chr4	NEGATIVE	1	1	-0.036	431234	431300	-	-	-	-	-	-	419603	420908	466363	466490	-	-	-	-	-	-
A3SS	ABCA11P_A3SS_3490	ENSG00000251595	ABCA11P	chr4	NEGATIVE	1	1	-0.277	-	-	-	-	-	-	-	-	-	-	-	-	419603	420908	419603	420762	431234	431300
SE	ABCA5_SE_73227	ENSG00000154265	ABCA5	chr17	NEGATIVE	1	1	0.118	67321839	67321958	-	-	-	-	-	-	67310454	67310571	67323192	67323252	-	-	-	-	-	-
SE	ABCA5_SE_73228	ENSG00000154265	ABCA5	chr17	NEGATIVE	1	1	0.114	67321839	67321958	-	-	-	-	-	-	67313845	67313964	67323192	67323252	-	-	-	-	-	-
SE	ABCA5_SE_73202	ENSG00000154265	ABCA5	chr17	NEGATIVE	0.0495834	0.988567	0.062	67247887	67248007	-	-	-	-	-	-	67246612	67246762	67249713	67249808	-	-	-	-	-	-
SE	ABCA5_SE_73223	ENSG00000154265	ABCA5	chr17	NEGATIVE	1	1	0.059	67310454	67310571	-	-	-	-	-	-	67309232	67309437	67323192	67323231	-	-	-	-	-	-
SE	ABCA5_SE_73225	ENSG00000154265	ABCA5	chr17	NEGATIVE	1	1	0.054	67313845	67313964	-	-	-	-	-	-	67310454	67310571	67321839	67321958	-	-	-	-	-	-
A5SS	ABCA5_A5SS_3828	ENSG00000154265	ABCA5	chr17	NEGATIVE	0.298172	1	0.036	-	-	-	-	-	-	-	-	-	-	-	-	67270083	67270269	67270099	67270269	67267302	67267430
SE	ABCA5_SE_73224	ENSG00000154265	ABCA5	chr17	NEGATIVE	1	1	0.029	67310454	67310744	-	-	-	-	-	-	67309232	67309437	67323192	67323238	-	-	-	-	-	-
SE	ABCA5_SE_73212	ENSG00000154265	ABCA5	chr17	NEGATIVE	0.763441	1	0.015	67281528	67281561	-	-	-	-	-	-	67280093	67280213	67282038	67282178	-	-	-	-	-	-
SE	ABCA5_SE_73213	ENSG00000154265	ABCA5	chr17	NEGATIVE	1	1	0.015	67286002	67286178	-	-	-	-	-	-	67285317	67285437	67287356	67287467	-	-	-	-	-	-
A3SS	ABCA5_A3SS_5853	ENSG00000154265	ABCA5	chr17	NEGATIVE	1	1	0.007	-	-	-	-	-	-	-	-	-	-	-	-	67267302	67267433	67267302	67267430	67270099	67270269
SE	ABCA5_SE_73216	ENSG00000154265	ABCA5	chr17	NEGATIVE	1	1	0.007	67298858	67299047	-	-	-	-	-	-	67297279	67297427	67302865	67303095	-	-	-	-	-	-
SE	ABCA5_SE_73204	ENSG00000154265	ABCA5	chr17	NEGATIVE	1	1	0.006	67255846	67255938	-	-	-	-	-	-	67252297	67252424	67256478	67256553	-	-	-	-	-	-
SE	ABCA5_SE_73207	ENSG00000154265	ABCA5	chr17	NEGATIVE	1	1	0.005	67260875	67261046	-	-	-	-	-	-	67257775	67257889	67266753	67266891	-	-	-	-	-	-
SE	ABCA5_SE_73211	ENSG00000154265	ABCA5	chr17	NEGATIVE	1	1	0.005	67273781	67273983	-	-	-	-	-	-	67270083	67270269	67280093	67280213	-	-	-	-	-	-
SE	ABCA5_SE_73201	ENSG00000154265	ABCA5	chr17	NEGATIVE	1	1	0.004	67244402	67244458	-	-	-	-	-	-	67240451	67243785	67246045	67246125	-	-	-	-	-	-
SE	ABCA5_SE_73214	ENSG00000154265	ABCA5	chr17	NEGATIVE	1	1	0.004	67290795	67290854	-	-	-	-	-	-	67287356	67287467	67293331	67293500	-	-	-	-	-	-
SE	ABCA5_SE_73209	ENSG00000154265	ABCA5	chr17	NEGATIVE	1	1	0.002	67270083	67270269	-	-	-	-	-	-	67267302	67267430	67273781	67273983	-	-	-	-	-	-
SE	ABCA5_SE_73210	ENSG00000154265	ABCA5	chr17	NEGATIVE	1	1	0.002	67270099	67270269	-	-	-	-	-	-	67267302	67267430	67273781	67273983	-	-	-	-	-	-
SE	ABCA5_SE_73218	ENSG00000154265	ABCA5	chr17	NEGATIVE	1	1	0.002	67302865	67303095	-	-	-	-	-	-	67297279	67297427	67304420	67304509	-	-	-	-	-	-
SE	ABCA5_SE_73217	ENSG00000154265	ABCA5	chr17	NEGATIVE	1	1	0	67300809	67300951	-	-	-	-	-	-	67298858	67299047	67302865	67303095	-	-	-	-	-	-
SE	ABCA5_SE_73205	ENSG00000154265	ABCA5	chr17	NEGATIVE	1	1	-0.002	67257265	67257400	-	-	-	-	-	-	67256478	67256553	67260875	67261046	-	-	-	-	-	-
SE	ABCA5_SE_73222	ENSG00000154265	ABCA5	chr17	NEGATIVE	1	1	-0.002	67309232	67309437	-	-	-	-	-	-	67305402	67305564	67310454	67310571	-	-	-	-	-	-
SE	ABCA5_SE_73206	ENSG00000154265	ABCA5	chr17	NEGATIVE	1	1	-0.004	67257775	67257889	-	-	-	-	-	-	67257265	67257400	67260875	67261046	-	-	-	-	-	-
SE	ABCA5_SE_73221	ENSG00000154265	ABCA5	chr17	NEGATIVE	1	1	-0.004	67305402	67305564	-	-	-	-	-	-	67304420	67304509	67309232	67309437	-	-	-	-	-	-
SE	ABCA5_SE_73203	ENSG00000154265	ABCA5	chr17	NEGATIVE	1	1	-0.007	67251873	67251991	-	-	-	-	-	-	67251683	67251775	67252297	67252424	-	-	-	-	-	-
SE	ABCA5_SE_73219	ENSG00000154265	ABCA5	chr17	NEGATIVE	1	1	-0.007	67302865	67303095	-	-	-	-	-	-	67300234	67300951	67304420	67304509	-	-	-	-	-	-
SE	ABCA5_SE_73208	ENSG00000154265	ABCA5	chr17	NEGATIVE	1	1	-0.008	67264083	67264197	-	-	-	-	-	-	67260875	67261046	67266753	67266891	-	-	-	-	-	-
MXE	ABCA5_MXE_20747	ENSG00000154265	ABCA5	chr17	NEGATIVE	0.860739	1	-0.01	-	-	67297279	67297427	67302865	67303095	-	-	67293331	67293500	67304420	67304509	-	-	-	-	-	-
MXE	ABCA5_MXE_20750	ENSG00000154265	ABCA5	chr17	NEGATIVE	0.613161	1	-0.011	-	-	67309232	67309437	67310454	67310571	-	-	67305402	67305564	67323192	67323231	-	-	-	-	-	-
SE	ABCA5_SE_73215	ENSG00000154265	ABCA5	chr17	NEGATIVE	1	1	-0.017	67297279	67297427	-	-	-	-	-	-	67293331	67293500	67302865	67303095	-	-	-	-	-	-
MXE	ABCA5_MXE_20746	ENSG00000154265	ABCA5	chr17	NEGATIVE	0.733215	1	-0.018	-	-	67270099	67270269	67273781	67273983	-	-	67267302	67267430	67280093	67280213	-	-	-	-	-	-
MXE	ABCA5_MXE_20745	ENSG00000154265	ABCA5	chr17	NEGATIVE	0.220505	0.900953	-0.032	-	-	67270083	67270269	67273781	67273983	-	-	67267302	67267430	67280093	67280213	-	-	-	-	-	-
MXE	ABCA5_MXE_20749	ENSG00000154265	ABCA5	chr17	NEGATIVE	0.241695	0.928881	-0.034	-	-	67305402	67305564	67309232	67309437	-	-	67304420	67304509	67310454	67310571	-	-	-	-	-	-
MXE	ABCA5_MXE_20751	ENSG00000154265	ABCA5	chr17	NEGATIVE	0.412702	1	-0.034	-	-	67309232	67309437	67310454	67310744	-	-	67305489	67305564	67323192	67323238	-	-	-	-	-	-
MXE	ABCA5_MXE_20748	ENSG00000154265	ABCA5	chr17	NEGATIVE	0.353997	1	-0.045	-	-	67300809	67300951	67302865	67303095	-	-	67298858	67299047	67304420	67304509	-	-	-	-	-	-
SE	ABCA6_SE_115430	ENSG00000154262	ABCA6	chr17	NEGATIVE	0.00311489	0.130764	0.108	67087283	67087403	-	-	-	-	-	-	67084307	67084399	67092380	67092494	-	-	-	-	-	-
SE	ABCA6_SE_115445	ENSG00000154262	ABCA6	chr17	NEGATIVE	0.0203777	0.526113	0.06	67109362	67109501	-	-	-	-	-	-	67108323	67108414	67109758	67109878	-	-	-	-	-	-
SE	ABCA6_SE_115428	ENSG00000154262	ABCA6	chr17	NEGATIVE	0.0061355	0.217563	0.059	67085605	67085683	-	-	-	-	-	-	67084307	67084399	67092380	67092494	-	-	-	-	-	-
MXE	ABCA6_MXE_32304	ENSG00000154262	ABCA6	chr17	NEGATIVE	0.0279934	0.376848	0.04	-	-	67106941	67107081	67108323	67108414	-	-	67103836	67103953	67109362	67109501	-	-	-	-	-	-
MXE	ABCA6_MXE_32309	ENSG00000154262	ABCA6	chr17	NEGATIVE	0.0552722	0.521194	0.035	-	-	67114038	67114097	67119379	67119548	-	-	67111516	67111627	67121028	67121176	-	-	-	-	-	-
MXE	ABCA6_MXE_32297	ENSG00000154262	ABCA6	chr17	NEGATIVE	0.431997	1	0.03	-	-	67085605	67085683	67087283	67087403	-	-	67084307	67084399	67092380	67092494	-	-	-	-	-	-
SE	ABCA6_SE_115421	ENSG00000154262	ABCA6	chr17	NEGATIVE	1	1	0.03	67084307	67084399	-	-	-	-	-	-	67081765	67081857	67092380	67092494	-	-	-	-	-	-
SE	ABCA6_SE_115402	ENSG00000154262	ABCA6	chr17	NEGATIVE	0.621696	1	0.029	67079013	67079154	-	-	-	-	-	-	67075350	67075406	67080401	67080496	-	-	-	-	-	-
MXE	ABCA6_MXE_32305	ENSG00000154262	ABCA6	chr17	NEGATIVE	0.126854	0.737455	0.028	-	-	67108323	67108414	67109362	67109501	-	-	67106941	67107081	67109758	67109878	-	-	-	-	-	-
MXE	ABCA6_MXE_32310	ENSG00000154262	ABCA6	chr17	NEGATIVE	0.210291	0.886547	0.027	-	-	67114038	67114097	67121028	67121176	-	-	67111516	67111627	67124759	67124945	-	-	-	-	-	-
MXE	ABCA6_MXE_32294	ENSG00000154262	ABCA6	chr17	NEGATIVE	0.159962	0.80715	0.025	-	-	67084307	67084399	67085605	67085683	-	-	67083493	67083614	67087283	67087403	-	-	-	-	-	-
MXE	ABCA6_MXE_32295	ENSG00000154262	ABCA6	chr17	NEGATIVE	0.254717	0.946961	0.02	-	-	67084307	67084399	67087283	67087403	-	-	67083493	67083614	67092380	67092494	-	-	-	-	-	-
MXE	ABCA6_MXE_32291	ENSG00000154262	ABCA6	chr17	NEGATIVE	0.359723	1	0.016	-	-	67082758	67082876	67083493	67083614	-	-	67081765	67081857	67084307	67084399	-	-	-	-	-	-
SE	ABCA6_SE_115412	ENSG00000154262	ABCA6	chr17	NEGATIVE	1	1	0.016	67080401	67080496	-	-	-	-	-	-	67077206	67077286	67080572	67080648	-	-	-	-	-	-
SE	ABCA6_SE_115400	ENSG00000154262	ABCA6	chr17	NEGATIVE	1	1	0.012	67077206	67077286	-	-	-	-	-	-	67075350	67075406	67080401	67080496	-	-	-	-	-	-
SE	ABCA6_SE_115406	ENSG00000154262	ABCA6	chr17	NEGATIVE	1	1	0.009	67079013	67079154	-	-	-	-	-	-	67077206	67077286	67080572	67080648	-	-	-	-	-	-
SE	ABCA6_SE_115432	ENSG00000154262	ABCA6	chr17	NEGATIVE	0.0171646	0.467099	0.009	67087283	67087403	-	-	-	-	-	-	67085605	67085683	67092380	67092494	-	-	-	-	-	-
SE	ABCA6_SE_115443	ENSG00000154262	ABCA6	chr17	NEGATIVE	1	1	0.008	67109362	67109501	-	-	-	-	-	-	67106941	67107081	67109758	67109878	-	-	-	-	-	-
MXE	ABCA6_MXE_32306	ENSG00000154262	ABCA6	chr17	NEGATIVE	0.522132	1	0.006	-	-	67108323	67108414	67109758	67109878	-	-	67106941	67107081	67110902	67111078	-	-	-	-	-	-
MXE	ABCA6_MXE_32287	ENSG00000154262	ABCA6	chr17	NEGATIVE	0.612159	1	0.005	-	-	67079013	67079154	67079352	67079472	-	-	67077206	67077286	67080401	67080496	-	-	-	-	-	-
SE	ABCA6_SE_115399	ENSG00000154262	ABCA6	chr17	NEGATIVE	0.316345	1	0.004	67077206	67077286	-	-	-	-	-	-	67075350	67075406	67079013	67079154	-	-	-	-	-	-
SE	ABCA6_SE_115441	ENSG00000154262	ABCA6	chr17	NEGATIVE	1	1	0.004	67108323	67108414	-	-	-	-	-	-	67106941	67107081	67109758	67109878	-	-	-	-	-	-
MXE	ABCA6_MXE_32289	ENSG00000154262	ABCA6	chr17	NEGATIVE	0.265984	0.959921	0.003	-	-	67079352	67079472	67080401	67080496	-	-	67077206	67077286	67080572	67080648	-	-	-	-	-	-
SE	ABCA6_SE_115415	ENSG00000154262	ABCA6	chr17	NEGATIVE	1	1	0.003	67081168	67081323	-	-	-	-	-	-	67080572	67080648	67081765	67081857	-	-	-	-	-	-
SE	ABCA6_SE_115405	ENSG00000154262	ABCA6	chr17	NEGATIVE	1	1	0.002	67079013	67079154	-	-	-	-	-	-	67077206	67077286	67080401	67080496	-	-	-	-	-	-
SE	ABCA6_SE_115414	ENSG00000154262	ABCA6	chr17	NEGATIVE	1	1	0.002	67080401	67080496	-	-	-	-	-	-	67079352	67079472	67080572	67080648	-	-	-	-	-	-
SE	ABCA6_SE_115420	ENSG00000154262	ABCA6	chr17	NEGATIVE	1	1	0.002	67083493	67083614	-	-	-	-	-	-	67082758	67082876	67084307	67084399	-	-	-	-	-	-
MXE	ABCA6_MXE_32296	ENSG00000154262	ABCA6	chr17	NEGATIVE	0.00285931	0.103069	0.001	-	-	67085605	67085683	67087283	67087403	-	-	67083493	67083614	67092380	67092494	-	-	-	-	-	-
MXE	ABCA6_MXE_32303	ENSG00000154262	ABCA6	chr17	NEGATIVE	0.832471	1	0.001	-	-	67103836	67103953	67106941	67107081	-	-	67101631	67102352	67108323	67108414	-	-	-	-	-	-
SE	ABCA6_SE_115407	ENSG00000154262	ABCA6	chr17	NEGATIVE	1	1	0.001	67079352	67079472	-	-	-	-	-	-	67077206	67077286	67080401	67080496	-	-	-	-	-	-
SE	ABCA6_SE_115438	ENSG00000154262	ABCA6	chr17	NEGATIVE	1	1	0.001	67103836	67103953	-	-	-	-	-	-	67101631	67102352	67106941	67107081	-	-	-	-	-	-
SE	ABCA6_SE_115404	ENSG00000154262	ABCA6	chr17	NEGATIVE	1	1	0	67079013	67079154	-	-	-	-	-	-	67077206	67077286	67079352	67079472	-	-	-	-	-	-
SE	ABCA6_SE_115410	ENSG00000154262	ABCA6	chr17	NEGATIVE	1	1	0	67079352	67079472	-	-	-	-	-	-	67079013	67079154	67080572	67080648	-	-	-	-	-	-
SE	ABCA6_SE_115416	ENSG00000154262	ABCA6	chr17	NEGATIVE	1	1	0	67082758	67082876	-	-	-	-	-	-	67081765	67081857	67083493	67083614	-	-	-	-	-	-
SE	ABCA6_SE_115433	ENSG00000154262	ABCA6	chr17	NEGATIVE	1	1	0	67092380	67092494	-	-	-	-	-	-	67087283	67087403	67092768	67092942	-	-	-	-	-	-
SE	ABCA6_SE_115435	ENSG00000154262	ABCA6	chr17	NEGATIVE	1	1	0	67092768	67092942	-	-	-	-	-	-	67092380	67092494	67094060	67094168	-	-	-	-	-	-
SE	ABCA6_SE_115437	ENSG00000154262	ABCA6	chr17	NEGATIVE	1	1	0	67101602	67101769	-	-	-	-	-	-	67098975	67099109	67102168	67102352	-	-	-	-	-	-
SE	ABCA6_SE_115440	ENSG00000154262	ABCA6	chr17	NEGATIVE	1	1	0	67108323	67108414	-	-	-	-	-	-	67106941	67107081	67109362	67109501	-	-	-	-	-	-
SE	ABCA6_SE_115446	ENSG00000154262	ABCA6	chr17	NEGATIVE	1	1	0	67109362	67109501	-	-	-	-	-	-	67108323	67108414	67110902	67111078	-	-	-	-	-	-
SE	ABCA6_SE_115448	ENSG00000154262	ABCA6	chr17	NEGATIVE	1	1	0	67109758	67109878	-	-	-	-	-	-	67108323	67108414	67110902	67111078	-	-	-	-	-	-
SE	ABCA6_SE_115449	ENSG00000154262	ABCA6	chr17	NEGATIVE	1	1	0	67109758	67109878	-	-	-	-	-	-	67109362	67109501	67110902	67111078	-	-	-	-	-	-
SE	ABCA6_SE_115452	ENSG00000154262	ABCA6	chr17	NEGATIVE	1	1	0	67114038	67114097	-	-	-	-	-	-	67111516	67111627	67124759	67124945	-	-	-	-	-	-
SE	ABCA6_SE_115454	ENSG00000154262	ABCA6	chr17	NEGATIVE	1	1	0	67119379	67119548	-	-	-	-	-	-	67111516	67111627	67124759	67124945	-	-	-	-	-	-
SE	ABCA6_SE_115455	ENSG00000154262	ABCA6	chr17	NEGATIVE	1	1	0	67119379	67119548	-	-	-	-	-	-	67114038	67114097	67121028	67121176	-	-	-	-	-	-
SE	ABCA6_SE_115457	ENSG00000154262	ABCA6	chr17	NEGATIVE	1	1	0	67121028	67121176	-	-	-	-	-	-	67111516	67111627	67124759	67124945	-	-	-	-	-	-
MXE	ABCA6_MXE_32292	ENSG00000154262	ABCA6	chr17	NEGATIVE	1	1	-0.001	-	-	67083493	67083614	67084307	67084399	-	-	67081765	67081857	67085605	67085683	-	-	-	-	-	-
MXE	ABCA6_MXE_32307	ENSG00000154262	ABCA6	chr17	NEGATIVE	0.965584	1	-0.001	-	-	67109362	67109501	67109758	67109878	-	-	67106941	67107081	67110902	67111078	-	-	-	-	-	-
SE	ABCA6_SE_115409	ENSG00000154262	ABCA6	chr17	NEGATIVE	1	1	-0.001	67079352	67079472	-	-	-	-	-	-	67079013	67079154	67080401	67080496	-	-	-	-	-	-
SE	ABCA6_SE_115413	ENSG00000154262	ABCA6	chr17	NEGATIVE	1	1	-0.001	67080401	67080496	-	-	-	-	-	-	67079013	67079154	67080572	67080648	-	-	-	-	-	-
SE	ABCA6_SE_115422	ENSG00000154262	ABCA6	chr17	NEGATIVE	1	1	-0.001	67084307	67084399	-	-	-	-	-	-	67083493	67083614	67085605	67085683	-	-	-	-	-	-
SE	ABCA6_SE_115442	ENSG00000154262	ABCA6	chr17	NEGATIVE	1	1	-0.001	67108323	67108414	-	-	-	-	-	-	67106941	67107081	67110902	67111078	-	-	-	-	-	-
SE	ABCA6_SE_115447	ENSG00000154262	ABCA6	chr17	NEGATIVE	1	1	-0.001	67109758	67109878	-	-	-	-	-	-	67106941	67107081	67110902	67111078	-	-	-	-	-	-
SE	ABCA6_SE_115453	ENSG00000154262	ABCA6	chr17	NEGATIVE	1	1	-0.001	67119379	67119548	-	-	-	-	-	-	67111516	67111627	67121028	67121176	-	-	-	-	-	-
SE	ABCA6_SE_115424	ENSG00000154262	ABCA6	chr17	NEGATIVE	0.00764835	0.257477	-0.002	67084307	67084399	-	-	-	-	-	-	67083493	67083614	67092380	67092494	-	-	-	-	-	-
SE	ABCA6_SE_115427	ENSG00000154262	ABCA6	chr17	NEGATIVE	0.906833	1	-0.002	67085605	67085683	-	-	-	-	-	-	67084307	67084399	67087283	67087403	-	-	-	-	-	-
SE	ABCA6_SE_115429	ENSG00000154262	ABCA6	chr17	NEGATIVE	0.0139504	0.400715	-0.002	67087283	67087403	-	-	-	-	-	-	67083493	67083614	67092380	67092494	-	-	-	-	-	-
SE	ABCA6_SE_115439	ENSG00000154262	ABCA6	chr17	NEGATIVE	1	1	-0.002	67106941	67107081	-	-	-	-	-	-	67103836	67103953	67108323	67108414	-	-	-	-	-	-
SE	ABCA6_SE_115450	ENSG00000154262	ABCA6	chr17	NEGATIVE	1	1	-0.002	67114038	67114097	-	-	-	-	-	-	67111516	67111627	67119379	67119548	-	-	-	-	-	-
MXE	ABCA6_MXE_32286	ENSG00000154262	ABCA6	chr17	NEGATIVE	0.862211	1	-0.003	-	-	67079013	67079154	67080401	67080496	-	-	67075350	67075406	67080572	67080648	-	-	-	-	-	-
MXE	ABCA6_MXE_32293	ENSG00000154262	ABCA6	chr17	NEGATIVE	0.935434	1	-0.003	-	-	67083493	67083614	67084307	67084399	-	-	67082758	67082876	67085605	67085683	-	-	-	-	-	-
MXE	ABCA6_MXE_32298	ENSG00000154262	ABCA6	chr17	NEGATIVE	1	1	-0.003	-	-	67087283	67087403	67092380	67092494	-	-	67083493	67083614	67092768	67092942	-	-	-	-	-	-
MXE	ABCA6_MXE_32299	ENSG00000154262	ABCA6	chr17	NEGATIVE	0.698935	1	-0.003	-	-	67087283	67087403	67092380	67092494	-	-	67084307	67084399	67092768	67092942	-	-	-	-	-	-
SE	ABCA6_SE_115423	ENSG00000154262	ABCA6	chr17	NEGATIVE	1	1	-0.003	67084307	67084399	-	-	-	-	-	-	67083493	67083614	67087283	67087403	-	-	-	-	-	-
SE	ABCA6_SE_115456	ENSG00000154262	ABCA6	chr17	NEGATIVE	1	1	-0.003	67119379	67119548	-	-	-	-	-	-	67114038	67114097	67124759	67124945	-	-	-	-	-	-
SE	ABCA6_SE_115417	ENSG00000154262	ABCA6	chr17	NEGATIVE	1	1	-0.004	67082758	67082876	-	-	-	-	-	-	67081765	67081857	67084307	67084399	-	-	-	-	-	-
SE	ABCA6_SE_115418	ENSG00000154262	ABCA6	chr17	NEGATIVE	1	1	-0.004	67083493	67083614	-	-	-	-	-	-	67081765	67081857	67084307	67084399	-	-	-	-	-	-
SE	ABCA6_SE_115434	ENSG00000154262	ABCA6	chr17	NEGATIVE	1	1	-0.004	67092768	67092942	-	-	-	-	-	-	67087283	67087403	67096937	67097075	-	-	-	-	-	-
SE	ABCA6_SE_115451	ENSG00000154262	ABCA6	chr17	NEGATIVE	1	1	-0.004	67114038	67114097	-	-	-	-	-	-	67111516	67111627	67121028	67121176	-	-	-	-	-	-
SE	ABCA6_SE_115458	ENSG00000154262	ABCA6	chr17	NEGATIVE	1	1	-0.004	67121028	67121176	-	-	-	-	-	-	67114038	67114097	67124759	67124945	-	-	-	-	-	-
SE	ABCA6_SE_115425	ENSG00000154262	ABCA6	chr17	NEGATIVE	1	1	-0.005	67085605	67085683	-	-	-	-	-	-	67083493	67083614	67087283	67087403	-	-	-	-	-	-
MXE	ABCA6_MXE_32284	ENSG00000154262	ABCA6	chr17	NEGATIVE	0.635393	1	-0.01	-	-	67077206	67077286	67079013	67079154	-	-	67075350	67075406	67079352	67079472	-	-	-	-	-	-
MXE	ABCA6_MXE_32290	ENSG00000154262	ABCA6	chr17	NEGATIVE	0.352246	1	-0.01	-	-	67079352	67079472	67080401	67080496	-	-	67079013	67079154	67080572	67080648	-	-	-	-	-	-
MXE	ABCA6_MXE_32312	ENSG00000154262	ABCA6	chr17	NEGATIVE	0.431004	1	-0.01	-	-	67119379	67119548	67121028	67121176	-	-	67114038	67114097	67124759	67124945	-	-	-	-	-	-
SE	ABCA6_SE_115401	ENSG00000154262	ABCA6	chr17	NEGATIVE	1	1	-0.01	67077206	67077286	-	-	-	-	-	-	67075350	67075406	67080572	67080648	-	-	-	-	-	-
SE	ABCA6_SE_115411	ENSG00000154262	ABCA6	chr17	NEGATIVE	1	1	-0.01	67080401	67080496	-	-	-	-	-	-	67075350	67075406	67080572	67080648	-	-	-	-	-	-
MXE	ABCA6_MXE_32302	ENSG00000154262	ABCA6	chr17	NEGATIVE	0.288521	0.989927	-0.012	-	-	67092768	67092942	67094060	67094168	-	-	67092380	67092494	67096937	67097075	-	-	-	-	-	-
MXE	ABCA6_MXE_32288	ENSG00000154262	ABCA6	chr17	NEGATIVE	0.288782	0.989927	-0.013	-	-	67079013	67079154	67080401	67080496	-	-	67077206	67077286	67080572	67080648	-	-	-	-	-	-
SE	ABCA6_SE_115459	ENSG00000154262	ABCA6	chr17	NEGATIVE	0.00027928	0.0193691	-0.014	67121028	67121176	-	-	-	-	-	-	67119379	67119548	67124759	67124945	-	-	-	-	-	-
MXE	ABCA6_MXE_32301	ENSG00000154262	ABCA6	chr17	NEGATIVE	0.613025	1	-0.015	-	-	67092380	67092494	67092768	67092942	-	-	67087283	67087403	67094060	67094168	-	-	-	-	-	-
SE	ABCA6_SE_115436	ENSG00000154262	ABCA6	chr17	NEGATIVE	0.0951852	1	-0.015	67094060	67094168	-	-	-	-	-	-	67092768	67092942	67096937	67097075	-	-	-	-	-	-
SE	ABCA6_SE_115444	ENSG00000154262	ABCA6	chr17	NEGATIVE	1	1	-0.017	67109362	67109501	-	-	-	-	-	-	67106941	67107081	67110902	67111078	-	-	-	-	-	-
MXE	ABCA6_MXE_32285	ENSG00000154262	ABCA6	chr17	NEGATIVE	0.475094	1	-0.022	-	-	67077206	67077286	67080401	67080496	-	-	67075350	67075406	67080572	67080648	-	-	-	-	-	-
MXE	ABCA6_MXE_32308	ENSG00000154262	ABCA6	chr17	NEGATIVE	0.123868	0.732217	-0.023	-	-	67109362	67109501	67109758	67109878	-	-	67108323	67108414	67110902	67111078	-	-	-	-	-	-
SE	ABCA6_SE_115403	ENSG00000154262	ABCA6	chr17	NEGATIVE	0.510699	1	-0.026	67079013	67079154	-	-	-	-	-	-	67075350	67075406	67080572	67080648	-	-	-	-	-	-
MXE	ABCA6_MXE_32300	ENSG00000154262	ABCA6	chr17	NEGATIVE	0.171834	0.826258	-0.029	-	-	67087283	67087403	67092380	67092494	-	-	67085605	67085683	67092768	67092942	-	-	-	-	-	-
MXE	ABCA6_MXE_32311	ENSG00000154262	ABCA6	chr17	NEGATIVE	0.0514593	0.503253	-0.03	-	-	67119379	67119548	67121028	67121176	-	-	67111516	67111627	67124759	67124945	-	-	-	-	-	-
SE	ABCA6_SE_115426	ENSG00000154262	ABCA6	chr17	NEGATIVE	1	1	-0.091	67085605	67085683	-	-	-	-	-	-	67083493	67083614	67092380	67092494	-	-	-	-	-	-
MXE	ABCA7_MXE_7238	ENSG00000064687	ABCA7	chr19	POSITIVE	0.00596096	0.160384	0.138	-	-	1063758	1063862	1064159	1064252	-	-	1063542	1063677	1064929	1065170	-	-	-	-	-	-
SE	ABCA7_SE_26233	ENSG00000064687	ABCA7	chr19	POSITIVE	1	1	0.128	1057312	1057428	-	-	-	-	-	-	1056328	1056498	1058144	1058268	-	-	-	-	-	-
MXE	ABCA7_MXE_7237	ENSG00000064687	ABCA7	chr19	POSITIVE	0.0332911	0.408178	0.104	-	-	1063542	1063677	1063758	1063862	-	-	1062170	1062312	1064159	1064252	-	-	-	-	-	-
SE	ABCA7_SE_26226	ENSG00000064687	ABCA7	chr19	POSITIVE	1	1	0.048	1055905	1055938	-	-	-	-	-	-	1054778	1054877	1056064	1056242	-	-	-	-	-	-
RI	ABCA7_RI_1306	ENSG00000064687	ABCA7	chr19	POSITIVE	0.00875065	0.106586	0.04	-	-	-	-	-	-	1041508	1042175	1041508	1041602	1042062	1042175	-	-	-	-	-	-
SE	ABCA7_SE_26215	ENSG00000064687	ABCA7	chr19	POSITIVE	7.5213e-05	0.00657298	0.033	1041829	1041971	-	-	-	-	-	-	1041508	1041602	1042062	1042175	-	-	-	-	-	-
MXE	ABCA7_MXE_7222	ENSG00000064687	ABCA7	chr19	POSITIVE	0.379545	1	0.028	-	-	1054191	1054340	1054568	1054693	-	-	1054004	1054109	1054778	1054877	-	-	-	-	-	-
MXE	ABCA7_MXE_7234	ENSG00000064687	ABCA7	chr19	POSITIVE	0.356596	1	0.028	-	-	1059021	1059084	1061780	1061887	-	-	1058818	1058939	1062170	1062312	-	-	-	-	-	-
SE	ABCA7_SE_26234	ENSG00000064687	ABCA7	chr19	POSITIVE	1	1	0.024	1057312	1057428	-	-	-	-	-	-	1056328	1056498	1058616	1058746	-	-	-	-	-	-
A3SS	ABCA7_A3SS_2110	ENSG00000064687	ABCA7	chr19	POSITIVE	0.0903838	0.761625	0.023	-	-	-	-	-	-	-	-	-	-	-	-	1057913	1058058	1057967	1058058	1057312	1057428
SE	ABCA7_SE_26242	ENSG00000064687	ABCA7	chr19	POSITIVE	1	1	0.023	1057967	1058058	-	-	-	-	-	-	1056328	1056498	1058144	1058268	-	-	-	-	-	-
SE	ABCA7_SE_26239	ENSG00000064687	ABCA7	chr19	POSITIVE	1	1	0.021	1057913	1058058	-	-	-	-	-	-	1056328	1056498	1058144	1058156	-	-	-	-	-	-
SE	ABCA7_SE_26248	ENSG00000064687	ABCA7	chr19	POSITIVE	0.816861	1	0.019	1058144	1058268	-	-	-	-	-	-	1057038	1057428	1058616	1058746	-	-	-	-	-	-
MXE	ABCA7_MXE_7239	ENSG00000064687	ABCA7	chr19	POSITIVE	0.929821	1	0.017	-	-	1064159	1064252	1064929	1065170	-	-	1063758	1063862	1065268	1065424	-	-	-	-	-	-
SE	ABCA7_SE_26229	ENSG00000064687	ABCA7	chr19	POSITIVE	1	1	0.017	1056905	1057083	-	-	-	-	-	-	1056328	1056498	1058144	1058268	-	-	-	-	-	-
SE	ABCA7_SE_26238	ENSG00000064687	ABCA7	chr19	POSITIVE	1	1	0.016	1057312	1057428	-	-	-	-	-	-	1056905	1057083	1058616	1058746	-	-	-	-	-	-
SE	ABCA7_SE_26247	ENSG00000064687	ABCA7	chr19	POSITIVE	1	1	0.016	1058144	1058268	-	-	-	-	-	-	1056905	1057083	1058616	1058746	-	-	-	-	-	-
SE	ABCA7_SE_26254	ENSG00000064687	ABCA7	chr19	POSITIVE	1	1	0.015	1063542	1063677	-	-	-	-	-	-	1062170	1062312	1063758	1063862	-	-	-	-	-	-
MXE	ABCA7_MXE_7220	ENSG00000064687	ABCA7	chr19	POSITIVE	0.664473	1	0.014	-	-	1041508	1041602	1041829	1041971	-	-	1041223	1041426	1042062	1042175	-	-	-	-	-	-
SE	ABCA7_SE_26220	ENSG00000064687	ABCA7	chr19	POSITIVE	0.00401127	0.158913	0.014	1050919	1051051	-	-	-	-	-	-	1049264	1049436	1051153	1051293	-	-	-	-	-	-
MXE	ABCA7_MXE_7232	ENSG00000064687	ABCA7	chr19	POSITIVE	0.0992365	0.676758	0.013	-	-	1058144	1058268	1058616	1058746	-	-	1056905	1057083	1058818	1058939	-	-	-	-	-	-
SE	ABCA7_SE_26214	ENSG00000064687	ABCA7	chr19	POSITIVE	1	1	0.012	1041514	1041602	-	-	-	-	-	-	1041200	1041426	1041829	1041971	-	-	-	-	-	-
SE	ABCA7_SE_26227	ENSG00000064687	ABCA7	chr19	POSITIVE	0.0250466	0.609287	0.012	1056905	1057083	-	-	-	-	-	-	1056328	1056498	1057312	1057428	-	-	-	-	-	-
SE	ABCA7_SE_26236	ENSG00000064687	ABCA7	chr19	POSITIVE	1	1	0.012	1057312	1057428	-	-	-	-	-	-	1056905	1057083	1057967	1058058	-	-	-	-	-	-
MXE	ABCA7_MXE_7233	ENSG00000064687	ABCA7	chr19	POSITIVE	0.576975	1	0.011	-	-	1058144	1058268	1058616	1058746	-	-	1057038	1057428	1058818	1058939	-	-	-	-	-	-
SE	ABCA7_SE_26228	ENSG00000064687	ABCA7	chr19	POSITIVE	1	1	0.011	1056905	1057083	-	-	-	-	-	-	1056328	1056498	1057913	1058058	-	-	-	-	-	-
SE	ABCA7_SE_26231	ENSG00000064687	ABCA7	chr19	POSITIVE	1	1	0.011	1057312	1057428	-	-	-	-	-	-	1056328	1056498	1057913	1058058	-	-	-	-	-	-
SE	ABCA7_SE_26216	ENSG00000064687	ABCA7	chr19	POSITIVE	1	1	0.007	1044575	1044743	-	-	-	-	-	-	1043723	1043840	1045000	1045230	-	-	-	-	-	-
SE	ABCA7_SE_26225	ENSG00000064687	ABCA7	chr19	POSITIVE	1	1	0.006	1055095	1055350	-	-	-	-	-	-	1054778	1054877	1055905	1055938	-	-	-	-	-	-
SE	ABCA7_SE_26232	ENSG00000064687	ABCA7	chr19	POSITIVE	1	1	0.005	1057312	1057428	-	-	-	-	-	-	1056328	1056498	1057967	1058058	-	-	-	-	-	-
SE	ABCA7_SE_26222	ENSG00000064687	ABCA7	chr19	POSITIVE	1	1	0.004	1053327	1053530	-	-	-	-	-	-	1052212	1052285	1053786	1053835	-	-	-	-	-	-
SE	ABCA7_SE_26230	ENSG00000064687	ABCA7	chr19	POSITIVE	1	1	0.003	1056905	1057083	-	-	-	-	-	-	1056328	1056498	1058616	1058746	-	-	-	-	-	-
SE	ABCA7_SE_26256	ENSG00000064687	ABCA7	chr19	POSITIVE	1	1	0.003	1064159	1064252	-	-	-	-	-	-	1063758	1063862	1064929	1065170	-	-	-	-	-	-
A3SS	ABCA7_A3SS_2109	ENSG00000064687	ABCA7	chr19	POSITIVE	1	1	0.002	-	-	-	-	-	-	-	-	-	-	-	-	1057913	1058058	1057967	1058058	1056328	1056498
A5SS	ABCA7_A5SS_1422	ENSG00000064687	ABCA7	chr19	POSITIVE	0.0324192	0.472038	0.002	-	-	-	-	-	-	-	-	-	-	-	-	1058144	1058268	1058144	1058156	1058616	1058746
MXE	ABCA7_MXE_7229	ENSG00000064687	ABCA7	chr19	POSITIVE	0.506975	1	0.002	-	-	1057312	1057428	1058144	1058268	-	-	1056905	1057083	1058616	1058746	-	-	-	-	-	-
SE	ABCA7_SE_26213	ENSG00000064687	ABCA7	chr19	POSITIVE	1	1	0.002	1041508	1041602	-	-	-	-	-	-	1041203	1041426	1041829	1041971	-	-	-	-	-	-
SE	ABCA7_SE_26255	ENSG00000064687	ABCA7	chr19	POSITIVE	1	1	0.002	1063758	1063862	-	-	-	-	-	-	1063542	1063677	1064159	1064252	-	-	-	-	-	-
MXE	ABCA7_MXE_7230	ENSG00000064687	ABCA7	chr19	POSITIVE	0.923923	1	0.001	-	-	1057312	1057428	1057967	1058058	-	-	1056932	1057083	1058144	1058268	-	-	-	-	-	-
SE	ABCA7_SE_26223	ENSG00000064687	ABCA7	chr19	POSITIVE	1	1	0.001	1054191	1054340	-	-	-	-	-	-	1054004	1054109	1054568	1054693	-	-	-	-	-	-
SE	ABCA7_SE_26235	ENSG00000064687	ABCA7	chr19	POSITIVE	1	1	0.001	1057312	1057428	-	-	-	-	-	-	1056905	1057083	1057913	1058058	-	-	-	-	-	-
SE	ABCA7_SE_26246	ENSG00000064687	ABCA7	chr19	POSITIVE	1	1	0.001	1058144	1058268	-	-	-	-	-	-	1056328	1056498	1058616	1058746	-	-	-	-	-	-
SE	ABCA7_SE_26249	ENSG00000064687	ABCA7	chr19	POSITIVE	1	1	0.001	1058616	1058746	-	-	-	-	-	-	1058144	1058268	1058818	1058939	-	-	-	-	-	-
SE	ABCA7_SE_26250	ENSG00000064687	ABCA7	chr19	POSITIVE	1	1	0.001	1058818	1058939	-	-	-	-	-	-	1058616	1058746	1061780	1061887	-	-	-	-	-	-
A5SS	ABCA7_A5SS_1420	ENSG00000064687	ABCA7	chr19	POSITIVE	1	1	0	-	-	-	-	-	-	-	-	-	-	-	-	1046228	1046405	1046228	1046403	1046800	1047023
MXE	ABCA7_MXE_7225	ENSG00000064687	ABCA7	chr19	POSITIVE	0.544793	1	0	-	-	1056905	1057083	1058144	1058268	-	-	1056328	1056498	1058616	1058746	-	-	-	-	-	-
MXE	ABCA7_MXE_7231	ENSG00000064687	ABCA7	chr19	POSITIVE	1	1	0	-	-	1058144	1058268	1058616	1058746	-	-	1056328	1056498	1058818	1058939	-	-	-	-	-	-
SE	ABCA7_SE_26219	ENSG00000064687	ABCA7	chr19	POSITIVE	1	1	-0.001	1047451	1047653	-	-	-	-	-	-	1047155	1047377	1048893	1049004	-	-	-	-	-	-
SE	ABCA7_SE_26221	ENSG00000064687	ABCA7	chr19	POSITIVE	1	1	-0.001	1051940	1052125	-	-	-	-	-	-	1051447	1051585	1052212	1052285	-	-	-	-	-	-
SE	ABCA7_SE_26252	ENSG00000064687	ABCA7	chr19	POSITIVE	1	1	-0.002	1061780	1061887	-	-	-	-	-	-	1059021	1059084	1062170	1062312	-	-	-	-	-	-
MXE	ABCA7_MXE_7228	ENSG00000064687	ABCA7	chr19	POSITIVE	0.9803	1	-0.003	-	-	1057312	1057428	1057913	1058058	-	-	1056905	1057083	1058144	1058268	-	-	-	-	-	-
SE	ABCA7_SE_26218	ENSG00000064687	ABCA7	chr19	POSITIVE	1	1	-0.003	1046800	1047023	-	-	-	-	-	-	1046228	1046405	1047155	1047377	-	-	-	-	-	-
SE	ABCA7_SE_26257	ENSG00000064687	ABCA7	chr19	POSITIVE	1	1	-0.003	1064929	1065170	-	-	-	-	-	-	1064050	1064252	1065268	1065327	-	-	-	-	-	-
SE	ABCA7_SE_26241	ENSG00000064687	ABCA7	chr19	POSITIVE	0.651504	1	-0.004	1057913	1058058	-	-	-	-	-	-	1057038	1057428	1058144	1058156	-	-	-	-	-	-
SE	ABCA7_SE_26251	ENSG00000064687	ABCA7	chr19	POSITIVE	1	1	-0.004	1059021	1059084	-	-	-	-	-	-	1058818	1058939	1061780	1061887	-	-	-	-	-	-
MXE	ABCA7_MXE_7226	ENSG00000064687	ABCA7	chr19	POSITIVE	0.0568045	0.528546	-0.005	-	-	1057312	1057428	1057913	1058058	-	-	1056328	1056498	1058144	1058268	-	-	-	-	-	-
SE	ABCA7_SE_26253	ENSG00000064687	ABCA7	chr19	POSITIVE	1	1	-0.006	1062170	1062312	-	-	-	-	-	-	1061780	1061887	1063542	1063677	-	-	-	-	-	-
SE	ABCA7_SE_26224	ENSG00000064687	ABCA7	chr19	POSITIVE	0.531052	1	-0.007	1054568	1054693	-	-	-	-	-	-	1054191	1054340	1054778	1054877	-	-	-	-	-	-
SE	ABCA7_SE_26244	ENSG00000064687	ABCA7	chr19	POSITIVE	0.69955	1	-0.007	1057967	1058058	-	-	-	-	-	-	1057312	1057428	1058144	1058268	-	-	-	-	-	-
SE	ABCA7_SE_26240	ENSG00000064687	ABCA7	chr19	POSITIVE	1	1	-0.009	1057913	1058058	-	-	-	-	-	-	1056905	1057083	1058144	1058156	-	-	-	-	-	-
MXE	ABCA7_MXE_7224	ENSG00000064687	ABCA7	chr19	POSITIVE	0.744943	1	-0.01	-	-	1056905	1057083	1057913	1058058	-	-	1056328	1056498	1058144	1058268	-	-	-	-	-	-
SE	ABCA7_SE_26243	ENSG00000064687	ABCA7	chr19	POSITIVE	1	1	-0.01	1057967	1058058	-	-	-	-	-	-	1056932	1057083	1058144	1058268	-	-	-	-	-	-
MXE	ABCA7_MXE_7227	ENSG00000064687	ABCA7	chr19	POSITIVE	0.251171	0.942563	-0.016	-	-	1057312	1057428	1058144	1058268	-	-	1056328	1056498	1058616	1058746	-	-	-	-	-	-
SE	ABCA7_SE_26237	ENSG00000064687	ABCA7	chr19	POSITIVE	0.626702	1	-0.021	1057312	1057428	-	-	-	-	-	-	1056905	1057083	1058144	1058268	-	-	-	-	-	-
MXE	ABCA7_MXE_7221	ENSG00000064687	ABCA7	chr19	POSITIVE	1.2533e-07	4.00051e-05	-0.026	-	-	1041514	1041602	1041829	1041971	-	-	1041200	1041426	1042062	1042175	-	-	-	-	-	-
MXE	ABCA7_MXE_7236	ENSG00000064687	ABCA7	chr19	POSITIVE	0.351553	1	-0.031	-	-	1062170	1062312	1063542	1063677	-	-	1061780	1061887	1063758	1063862	-	-	-	-	-	-
MXE	ABCA7_MXE_7223	ENSG00000064687	ABCA7	chr19	POSITIVE	0.183139	0.844298	-0.045	-	-	1056905	1057083	1057312	1057428	-	-	1056328	1056498	1057913	1058058	-	-	-	-	-	-
MXE	ABCA7_MXE_7235	ENSG00000064687	ABCA7	chr19	POSITIVE	0.260689	0.955592	-0.051	-	-	1061780	1061887	1062170	1062312	-	-	1059021	1059084	1063542	1063677	-	-	-	-	-	-
SE	ABCA7_SE_26245	ENSG00000064687	ABCA7	chr19	POSITIVE	1	1	-0.211	1058144	1058156	-	-	-	-	-	-	1057038	1057428	1058616	1058746	-	-	-	-	-	-
SE	ABCA9_SE_35462	ENSG00000154258	ABCA9	chr17	NEGATIVE	0.0495828	0.988567	0.087	66989156	66989225	-	-	-	-	-	-	66986977	66987098	66992035	66992155	-	-	-	-	-	-
MXE	ABCA9_MXE_10067	ENSG00000154258	ABCA9	chr17	NEGATIVE	0.00612397	0.163097	0.073	-	-	67031800	67031942	67040637	67040741	-	-	67028741	67030014	67041312	67041477	-	-	-	-	-	-
SE	ABCA9_SE_35456	ENSG00000154258	ABCA9	chr17	NEGATIVE	0.736693	1	0.069	66981025	66981120	-	-	-	-	-	-	66980196	66980316	66981193	66981269	-	-	-	-	-	-
MXE	ABCA9_MXE_10068	ENSG00000154258	ABCA9	chr17	NEGATIVE	0.0962565	0.667185	0.061	-	-	67039629	67039856	67040637	67040741	-	-	67028741	67030014	67041312	67041477	-	-	-	-	-	-
SE	ABCA9_SE_35461	ENSG00000154258	ABCA9	chr17	NEGATIVE	0.34994	1	0.049	66988315	66988407	-	-	-	-	-	-	66986977	66987098	66992035	66992155	-	-	-	-	-	-
SE	ABCA9_SE_35489	ENSG00000154258	ABCA9	chr17	NEGATIVE	0.360423	1	0.037	67045423	67045631	-	-	-	-	-	-	67041312	67041477	67047171	67047280	-	-	-	-	-	-
MXE	ABCA9_MXE_10064	ENSG00000154258	ABCA9	chr17	NEGATIVE	0.254442	0.946628	0.035	-	-	67024675	67024786	67025309	67025368	-	-	67023780	67023956	67028248	67028417	-	-	-	-	-	-
MXE	ABCA9_MXE_10065	ENSG00000154258	ABCA9	chr17	NEGATIVE	0.299021	0.999946	0.026	-	-	67024675	67024786	67028248	67028417	-	-	67023780	67023956	67029866	67030014	-	-	-	-	-	-
SE	ABCA9_SE_35487	ENSG00000154258	ABCA9	chr17	NEGATIVE	0.000159478	0.0121023	0.021	67040637	67040741	-	-	-	-	-	-	67039055	67039856	67041312	67041477	-	-	-	-	-	-
SE	ABCA9_SE_35473	ENSG00000154258	ABCA9	chr17	NEGATIVE	0.741465	1	0.019	67023470	67023590	-	-	-	-	-	-	67023116	67023255	67023780	67023956	-	-	-	-	-	-
SE	ABCA9_SE_35455	ENSG00000154258	ABCA9	chr17	NEGATIVE	1	1	0.013	66978702	66978782	-	-	-	-	-	-	66972275	66972331	66979849	66979990	-	-	-	-	-	-
SE	ABCA9_SE_35471	ENSG00000154258	ABCA9	chr17	NEGATIVE	1	1	0.008	67023116	67023255	-	-	-	-	-	-	67020354	67020494	67023780	67023956	-	-	-	-	-	-
SE	ABCA9_SE_35478	ENSG00000154258	ABCA9	chr17	NEGATIVE	1	1	0.007	67025309	67025368	-	-	-	-	-	-	67024675	67024786	67028248	67028417	-	-	-	-	-	-
SE	ABCA9_SE_35465	ENSG00000154258	ABCA9	chr17	NEGATIVE	0.681854	1	0.006	67004202	67004376	-	-	-	-	-	-	66992035	66992155	67008116	67008224	-	-	-	-	-	-
SE	ABCA9_SE_35468	ENSG00000154258	ABCA9	chr17	NEGATIVE	0.894644	1	0.003	67008116	67008224	-	-	-	-	-	-	67004202	67004376	67012393	67012531	-	-	-	-	-	-
SE	ABCA9_SE_35470	ENSG00000154258	ABCA9	chr17	NEGATIVE	1	1	0.003	67022517	67022608	-	-	-	-	-	-	67020354	67020494	67023780	67023956	-	-	-	-	-	-
SE	ABCA9_SE_35485	ENSG00000154258	ABCA9	chr17	NEGATIVE	1	1	0.003	67039629	67039856	-	-	-	-	-	-	67028741	67030014	67040637	67040741	-	-	-	-	-	-
SE	ABCA9_SE_35463	ENSG00000154258	ABCA9	chr17	NEGATIVE	1	1	0.002	66989156	66989225	-	-	-	-	-	-	66988315	66988407	66992035	66992155	-	-	-	-	-	-
SE	ABCA9_SE_35482	ENSG00000154258	ABCA9	chr17	NEGATIVE	0.39838	1	0.002	67031386	67031572	-	-	-	-	-	-	67028741	67030014	67039629	67039856	-	-	-	-	-	-
SE	ABCA9_SE_35488	ENSG00000154258	ABCA9	chr17	NEGATIVE	1	1	0.002	67041312	67041477	-	-	-	-	-	-	67040637	67040741	67047171	67047280	-	-	-	-	-	-
SE	ABCA9_SE_35477	ENSG00000154258	ABCA9	chr17	NEGATIVE	1	1	0	67025309	67025368	-	-	-	-	-	-	67023780	67023956	67028248	67028417	-	-	-	-	-	-
MXE	ABCA9_MXE_10062	ENSG00000154258	ABCA9	chr17	NEGATIVE	0.58049	1	-0.001	-	-	66988315	66988407	66989156	66989225	-	-	66986977	66987098	66992035	66992155	-	-	-	-	-	-
SE	ABCA9_SE_35472	ENSG00000154258	ABCA9	chr17	NEGATIVE	1	1	-0.001	67023116	67023255	-	-	-	-	-	-	67022517	67022608	67023780	67023956	-	-	-	-	-	-
SE	ABCA9_SE_35475	ENSG00000154258	ABCA9	chr17	NEGATIVE	1	1	-0.001	67024675	67024786	-	-	-	-	-	-	67023780	67023956	67028248	67028417	-	-	-	-	-	-
SE	ABCA9_SE_35476	ENSG00000154258	ABCA9	chr17	NEGATIVE	1	1	-0.001	67024675	67024786	-	-	-	-	-	-	67023780	67023956	67029866	67030014	-	-	-	-	-	-
SE	ABCA9_SE_35479	ENSG00000154258	ABCA9	chr17	NEGATIVE	1	1	-0.001	67028248	67028417	-	-	-	-	-	-	67023780	67023956	67029866	67030014	-	-	-	-	-	-
SE	ABCA9_SE_35459	ENSG00000154258	ABCA9	chr17	NEGATIVE	1	1	-0.002	66986977	66987098	-	-	-	-	-	-	66985953	66986071	66989156	66989225	-	-	-	-	-	-
SE	ABCA9_SE_35480	ENSG00000154258	ABCA9	chr17	NEGATIVE	1	1	-0.002	67028248	67028417	-	-	-	-	-	-	67024675	67024786	67029866	67030014	-	-	-	-	-	-
SE	ABCA9_SE_35481	ENSG00000154258	ABCA9	chr17	NEGATIVE	1	1	-0.003	67031386	67031572	-	-	-	-	-	-	67028741	67030014	67031800	67031942	-	-	-	-	-	-
SE	ABCA9_SE_35474	ENSG00000154258	ABCA9	chr17	NEGATIVE	0.286756	1	-0.004	67024675	67024786	-	-	-	-	-	-	67023780	67023956	67025309	67025368	-	-	-	-	-	-
SE	ABCA9_SE_35486	ENSG00000154258	ABCA9	chr17	NEGATIVE	1	1	-0.008	67039629	67039856	-	-	-	-	-	-	67031800	67031942	67041312	67041477	-	-	-	-	-	-
SE	ABCA9_SE_35490	ENSG00000154258	ABCA9	chr17	NEGATIVE	0.00183999	0.0866029	-0.01	67047680	67047896	-	-	-	-	-	-	67047171	67047280	67057006	67057090	-	-	-	-	-	-
SE	ABCA9_SE_35460	ENSG00000154258	ABCA9	chr17	NEGATIVE	1	1	-0.011	66988315	66988407	-	-	-	-	-	-	66986977	66987098	66989156	66989225	-	-	-	-	-	-
SE	ABCA9_SE_35467	ENSG00000154258	ABCA9	chr17	NEGATIVE	0.252598	1	-0.011	67008116	67008224	-	-	-	-	-	-	66992035	66992155	67012393	67012531	-	-	-	-	-	-
SE	ABCA9_SE_35484	ENSG00000154258	ABCA9	chr17	NEGATIVE	0.01123	0.341875	-0.011	67031800	67031942	-	-	-	-	-	-	67031386	67031572	67039629	67039856	-	-	-	-	-	-
SE	ABCA9_SE_35469	ENSG00000154258	ABCA9	chr17	NEGATIVE	1	1	-0.014	67022517	67022608	-	-	-	-	-	-	67020354	67020494	67023116	67023255	-	-	-	-	-	-
SE	ABCA9_SE_35483	ENSG00000154258	ABCA9	chr17	NEGATIVE	0.0479018	0.966256	-0.014	67031800	67031942	-	-	-	-	-	-	67028741	67030014	67039629	67039856	-	-	-	-	-	-
MXE	ABCA9_MXE_10061	ENSG00000154258	ABCA9	chr17	NEGATIVE	0.771585	1	-0.015	-	-	66986977	66987098	66989156	66989225	-	-	66985953	66986071	66992035	66992155	-	-	-	-	-	-
MXE	ABCA9_MXE_10066	ENSG00000154258	ABCA9	chr17	NEGATIVE	0.212773	0.889804	-0.016	-	-	67031386	67031572	67031800	67031942	-	-	67028741	67030014	67039629	67039856	-	-	-	-	-	-
MXE	ABCA9_MXE_10063	ENSG00000154258	ABCA9	chr17	NEGATIVE	0.684398	1	-0.019	-	-	67004202	67004376	67008116	67008224	-	-	66992035	66992155	67012393	67012531	-	-	-	-	-	-
SE	ABCA9_SE_35457	ENSG00000154258	ABCA9	chr17	NEGATIVE	0.446217	1	-0.019	66982304	66982465	-	-	-	-	-	-	66981193	66981269	66985167	66985259	-	-	-	-	-	-
SE	ABCA9_SE_35458	ENSG00000154258	ABCA9	chr17	NEGATIVE	0.207376	1	-0.019	66985953	66986071	-	-	-	-	-	-	66985167	66985259	66986977	66987098	-	-	-	-	-	-
SE	ABCA9_SE_35464	ENSG00000154258	ABCA9	chr17	NEGATIVE	0.239457	1	-0.019	67003899	67004013	-	-	-	-	-	-	66992035	66992155	67004202	67004376	-	-	-	-	-	-
SE	ABCA9_SE_35466	ENSG00000154258	ABCA9	chr17	NEGATIVE	0.163642	1	-0.029	67004202	67004376	-	-	-	-	-	-	66992035	66992155	67012393	67012531	-	-	-	-	-	-
SE	ABCB1_SE_100294	ENSG00000085563	ABCB1	chr7	NEGATIVE	1	1	0.071	87168583	87168661	-	-	-	-	-	-	87160609	87160813	87170672	87170780	-	-	-	-	-	-
MXE	ABCB1_MXE_28119	ENSG00000085563	ABCB1	chr7	NEGATIVE	1	1	0.051	-	-	87145824	87145981	87148641	87148782	-	-	87144543	87144744	87150091	87150192	-	-	-	-	-	-
SE	ABCB1_SE_100290	ENSG00000085563	ABCB1	chr7	NEGATIVE	1	1	0.039	87145824	87145981	-	-	-	-	-	-	87144543	87144744	87150091	87150192	-	-	-	-	-	-
SE	ABCB1_SE_100295	ENSG00000085563	ABCB1	chr7	NEGATIVE	1	1	0.031	87170672	87170780	-	-	-	-	-	-	87168583	87168661	87173444	87173591	-	-	-	-	-	-
SE	ABCB1_SE_100291	ENSG00000085563	ABCB1	chr7	NEGATIVE	1	1	0.025	87148641	87148782	-	-	-	-	-	-	87144543	87144744	87150091	87150192	-	-	-	-	-	-
MXE	ABCB1_MXE_28120	ENSG00000085563	ABCB1	chr7	NEGATIVE	1	1	0.016	-	-	87168583	87168661	87170672	87170780	-	-	87160609	87160813	87173444	87173591	-	-	-	-	-	-
SE	ABCB1_SE_100292	ENSG00000085563	ABCB1	chr7	NEGATIVE	1	1	0.01	87148641	87148782	-	-	-	-	-	-	87145824	87145981	87150091	87150192	-	-	-	-	-	-
SE	ABCB1_SE_100299	ENSG00000085563	ABCB1	chr7	NEGATIVE	1	1	0.007	87195385	87195557	-	-	-	-	-	-	87190578	87190703	87199487	87199539	-	-	-	-	-	-
SE	ABCB1_SE_100298	ENSG00000085563	ABCB1	chr7	NEGATIVE	1	1	0.002	87180040	87180154	-	-	-	-	-	-	87179783	87179894	87183076	87183248	-	-	-	-	-	-
SE	ABCB1_SE_100301	ENSG00000085563	ABCB1	chr7	NEGATIVE	1	1	-0.004	87214827	87214996	-	-	-	-	-	-	87199487	87199539	87225081	87225130	-	-	-	-	-	-
SE	ABCB1_SE_100304	ENSG00000085563	ABCB1	chr7	NEGATIVE	1	1	-0.004	87225081	87225130	-	-	-	-	-	-	87214827	87214996	87229432	87229500	-	-	-	-	-	-
SE	ABCB1_SE_100302	ENSG00000085563	ABCB1	chr7	NEGATIVE	1	1	-0.006	87214827	87214996	-	-	-	-	-	-	87199487	87199539	87229432	87229500	-	-	-	-	-	-
SE	ABCB1_SE_100297	ENSG00000085563	ABCB1	chr7	NEGATIVE	1	1	-0.008	87179486	87179612	-	-	-	-	-	-	87179166	87179370	87179783	87179894	-	-	-	-	-	-
SE	ABCB1_SE_100293	ENSG00000085563	ABCB1	chr7	NEGATIVE	1	1	-0.009	87165773	87165857	-	-	-	-	-	-	87160609	87160813	87168583	87168661	-	-	-	-	-	-
SE	ABCB1_SE_100289	ENSG00000085563	ABCB1	chr7	NEGATIVE	1	1	-0.019	87145824	87145981	-	-	-	-	-	-	87144543	87144744	87148641	87148782	-	-	-	-	-	-
SE	ABCB1_SE_100296	ENSG00000085563	ABCB1	chr7	NEGATIVE	1	1	-0.024	87178663	87178834	-	-	-	-	-	-	87175178	87175340	87179166	87179370	-	-	-	-	-	-
SE	ABCB1_SE_100288	ENSG00000085563	ABCB1	chr7	NEGATIVE	1	1	-0.029	87138590	87138797	-	-	-	-	-	-	87135212	87135359	87144546	87144744	-	-	-	-	-	-
SE	ABCB1_SE_100303	ENSG00000085563	ABCB1	chr7	NEGATIVE	1	1	-0.034	87225081	87225130	-	-	-	-	-	-	87199487	87199539	87229432	87229500	-	-	-	-	-	-
SE	ABCB1_SE_100300	ENSG00000085563	ABCB1	chr7	NEGATIVE	1	1	-0.043	87196100	87196292	-	-	-	-	-	-	87195385	87195557	87199487	87199539	-	-	-	-	-	-
MXE	ABCB1_MXE_28121	ENSG00000085563	ABCB1	chr7	NEGATIVE	1	1	-0.157	-	-	87214827	87214996	87225081	87225130	-	-	87199487	87199539	87229432	87229500	-	-	-	-	-	-
SE	ABCB10_SE_14900	ENSG00000135776	ABCB10	chr1	NEGATIVE	1	1	0.02	229662975	229663055	-	-	-	-	-	-	229657338	229657382	229665945	229666155	-	-	-	-	-	-
SE	ABCB10_SE_14907	ENSG00000135776	ABCB10	chr1	NEGATIVE	1	1	0.019	229684980	229685181	-	-	-	-	-	-	229677983	229678118	229693882	229694442	-	-	-	-	-	-
SE	ABCB10_SE_14899	ENSG00000135776	ABCB10	chr1	NEGATIVE	1	1	0.01	229662975	229663055	-	-	-	-	-	-	229654587	229654622	229665945	229666155	-	-	-	-	-	-
SE	ABCB10_SE_14898	ENSG00000135776	ABCB10	chr1	NEGATIVE	1	1	0.009	229661682	229661863	-	-	-	-	-	-	229657338	229657382	229665945	229666155	-	-	-	-	-	-
SE	ABCB10_SE_14903	ENSG00000135776	ABCB10	chr1	NEGATIVE	0.841572	1	0.009	229677983	229678118	-	-	-	-	-	-	229676352	229676499	229683245	229683448	-	-	-	-	-	-
SE	ABCB10_SE_14902	ENSG00000135776	ABCB10	chr1	NEGATIVE	1	1	0.008	229667382	229667478	-	-	-	-	-	-	229665945	229666155	229675202	229675338	-	-	-	-	-	-
SE	ABCB10_SE_14896	ENSG00000135776	ABCB10	chr1	NEGATIVE	1	1	0.007	229661682	229661863	-	-	-	-	-	-	229654587	229654622	229665945	229666155	-	-	-	-	-	-
MXE	ABCB10_MXE_4072	ENSG00000135776	ABCB10	chr1	NEGATIVE	0.679938	1	0.006	-	-	229657338	229657382	229662975	229663055	-	-	229654587	229654622	229665945	229666155	-	-	-	-	-	-
SE	ABCB10_SE_14901	ENSG00000135776	ABCB10	chr1	NEGATIVE	0.0746836	1	0.004	229662975	229663055	-	-	-	-	-	-	229661682	229661863	229665945	229666155	-	-	-	-	-	-
SE	ABCB10_SE_14894	ENSG00000135776	ABCB10	chr1	NEGATIVE	1	1	0.003	229657338	229657382	-	-	-	-	-	-	229654587	229654622	229665945	229666155	-	-	-	-	-	-
SE	ABCB10_SE_14904	ENSG00000135776	ABCB10	chr1	NEGATIVE	1	1	-0.001	229677983	229678118	-	-	-	-	-	-	229676352	229676499	229684980	229685181	-	-	-	-	-	-
MXE	ABCB10_MXE_4071	ENSG00000135776	ABCB10	chr1	NEGATIVE	0.952163	1	-0.002	-	-	229657338	229657382	229661682	229661863	-	-	229654587	229654622	229662975	229663055	-	-	-	-	-	-
SE	ABCB10_SE_14905	ENSG00000135776	ABCB10	chr1	NEGATIVE	1	1	-0.002	229683245	229683448	-	-	-	-	-	-	229676352	229676499	229684980	229685181	-	-	-	-	-	-
MXE	ABCB10_MXE_4073	ENSG00000135776	ABCB10	chr1	NEGATIVE	0.910286	1	-0.004	-	-	229661682	229661863	229662975	229663055	-	-	229654587	229654622	229665945	229666155	-	-	-	-	-	-
SE	ABCB10_SE_14895	ENSG00000135776	ABCB10	chr1	NEGATIVE	1	1	-0.004	229661682	229661863	-	-	-	-	-	-	229654587	229654622	229662975	229663055	-	-	-	-	-	-
SE	ABCB10_SE_14897	ENSG00000135776	ABCB10	chr1	NEGATIVE	1	1	-0.004	229661682	229661863	-	-	-	-	-	-	229657338	229657382	229662975	229663055	-	-	-	-	-	-
SE	ABCB10_SE_14906	ENSG00000135776	ABCB10	chr1	NEGATIVE	1	1	-0.007	229683245	229683448	-	-	-	-	-	-	229677983	229678118	229684980	229685181	-	-	-	-	-	-
MXE	ABCB10_MXE_4074	ENSG00000135776	ABCB10	chr1	NEGATIVE	0.900318	1	-0.009	-	-	229661682	229661863	229662975	229663055	-	-	229657338	229657382	229665945	229666155	-	-	-	-	-	-
SE	ABCB10_SE_14892	ENSG00000135776	ABCB10	chr1	NEGATIVE	0.221827	1	-0.01	229657338	229657382	-	-	-	-	-	-	229654587	229654622	229661682	229661863	-	-	-	-	-	-
SE	ABCB10_SE_14893	ENSG00000135776	ABCB10	chr1	NEGATIVE	1	1	-0.02	229657338	229657382	-	-	-	-	-	-	229654587	229654622	229662975	229663055	-	-	-	-	-	-
MXE	ABCB10_MXE_4076	ENSG00000135776	ABCB10	chr1	NEGATIVE	0.108274	0.697656	-0.032	-	-	229677983	229678118	229684980	229685181	-	-	229676352	229676499	229693882	229694442	-	-	-	-	-	-
MXE	ABCB10_MXE_4075	ENSG00000135776	ABCB10	chr1	NEGATIVE	0.0585444	0.535211	-0.046	-	-	229677983	229678118	229683245	229683448	-	-	229676352	229676499	229684980	229685181	-	-	-	-	-	-
SE	ABCB4_SE_82502	ENSG00000005471	ABCB4	chr7	NEGATIVE	1	1	0.18	87041208	87041349	-	-	-	-	-	-	87038551	87038708	87047852	87047936	-	-	-	-	-	-
SE	ABCB4_SE_82534	ENSG00000005471	ABCB4	chr7	NEGATIVE	4.43494e-09	2.10315e-06	0.162	87053221	87053368	-	-	-	-	-	-	87051436	87051541	87056065	87056236	-	-	-	-	-	-
MXE	ABCB4_MXE_23319	ENSG00000005471	ABCB4	chr7	NEGATIVE	4.19373e-07	0.000113067	0.138	-	-	87051436	87051541	87053221	87053368	-	-	87038551	87038708	87056065	87056236	-	-	-	-	-	-
SE	ABCB4_SE_82501	ENSG00000005471	ABCB4	chr7	NEGATIVE	1	1	0.134	87041208	87041349	-	-	-	-	-	-	87038551	87038708	87046627	87046831	-	-	-	-	-	-
MXE	ABCB4_MXE_23320	ENSG00000005471	ABCB4	chr7	NEGATIVE	7.07574e-06	0.00115092	0.124	-	-	87051436	87051541	87053221	87053368	-	-	87047852	87047936	87056065	87056236	-	-	-	-	-	-
SE	ABCB4_SE_82500	ENSG00000005471	ABCB4	chr7	NEGATIVE	1	1	0.124	87041208	87041349	-	-	-	-	-	-	87038551	87038708	87042932	87043033	-	-	-	-	-	-
MXE	ABCB4_MXE_23317	ENSG00000005471	ABCB4	chr7	NEGATIVE	0.027556	0.373901	0.094	-	-	87049313	87049391	87051436	87051541	-	-	87047852	87047936	87053221	87053368	-	-	-	-	-	-
SE	ABCB4_SE_82531	ENSG00000005471	ABCB4	chr7	NEGATIVE	0.179623	1	0.088	87053221	87053368	-	-	-	-	-	-	87038551	87038708	87056065	87056236	-	-	-	-	-	-
MXE	ABCB4_MXE_23321	ENSG00000005471	ABCB4	chr7	NEGATIVE	0.418521	1	0.086	-	-	87051436	87051541	87053221	87053368	-	-	87049313	87049391	87056065	87056236	-	-	-	-	-	-
MXE	ABCB4_MXE_23315	ENSG00000005471	ABCB4	chr7	NEGATIVE	1	1	0.069	-	-	87049313	87049391	87051436	87051541	-	-	87038551	87038708	87053221	87053368	-	-	-	-	-	-
SE	ABCB4_SE_82508	ENSG00000005471	ABCB4	chr7	NEGATIVE	1	1	0.068	87042932	87043033	-	-	-	-	-	-	87041208	87041349	87047852	87047936	-	-	-	-	-	-
SE	ABCB4_SE_82529	ENSG00000005471	ABCB4	chr7	NEGATIVE	1	1	0.064	87051436	87051541	-	-	-	-	-	-	87049313	87049391	87053221	87053368	-	-	-	-	-	-
MXE	ABCB4_MXE_23312	ENSG00000005471	ABCB4	chr7	NEGATIVE	0.177235	0.835007	0.061	-	-	87047852	87047936	87051436	87051541	-	-	87038551	87038708	87053221	87053368	-	-	-	-	-	-
MXE	ABCB4_MXE_23311	ENSG00000005471	ABCB4	chr7	NEGATIVE	1	1	0.056	-	-	87047852	87047936	87049313	87049391	-	-	87038551	87038708	87051436	87051541	-	-	-	-	-	-
SE	ABCB4_SE_82504	ENSG00000005471	ABCB4	chr7	NEGATIVE	0.5498	1	0.056	87042932	87043033	-	-	-	-	-	-	87038551	87038708	87047852	87047936	-	-	-	-	-	-
SE	ABCB4_SE_82509	ENSG00000005471	ABCB4	chr7	NEGATIVE	0.0898827	1	0.056	87046627	87046831	-	-	-	-	-	-	87038551	87038708	87047852	87047936	-	-	-	-	-	-
MXE	ABCB4_MXE_23301	ENSG00000005471	ABCB4	chr7	NEGATIVE	0.140926	0.768531	0.055	-	-	87035603	87035810	87037352	87037550	-	-	87032450	87032597	87038551	87038708	-	-	-	-	-	-
MXE	ABCB4_MXE_23306	ENSG00000005471	ABCB4	chr7	NEGATIVE	0.116275	0.715426	0.053	-	-	87042932	87043033	87046627	87046831	-	-	87038551	87038708	87047852	87047936	-	-	-	-	-	-
MXE	ABCB4_MXE_23318	ENSG00000005471	ABCB4	chr7	NEGATIVE	0.414058	1	0.043	-	-	87049313	87049391	87053221	87053368	-	-	87047852	87047936	87056065	87056236	-	-	-	-	-	-
SE	ABCB4_SE_82514	ENSG00000005471	ABCB4	chr7	NEGATIVE	1	1	0.042	87047852	87047936	-	-	-	-	-	-	87038551	87038708	87053221	87053368	-	-	-	-	-	-
MXE	ABCB4_MXE_23316	ENSG00000005471	ABCB4	chr7	NEGATIVE	1	1	0.04	-	-	87049313	87049391	87053221	87053368	-	-	87038551	87038708	87056065	87056236	-	-	-	-	-	-
SE	ABCB4_SE_82532	ENSG00000005471	ABCB4	chr7	NEGATIVE	0.264335	1	0.035	87053221	87053368	-	-	-	-	-	-	87047852	87047936	87056065	87056236	-	-	-	-	-	-
SE	ABCB4_SE_82506	ENSG00000005471	ABCB4	chr7	NEGATIVE	0.0738249	1	0.032	87042932	87043033	-	-	-	-	-	-	87038551	87038708	87056065	87056236	-	-	-	-	-	-
MXE	ABCB4_MXE_23313	ENSG00000005471	ABCB4	chr7	NEGATIVE	0.363109	1	0.028	-	-	87047852	87047936	87053221	87053368	-	-	87038551	87038708	87056065	87056236	-	-	-	-	-	-
SE	ABCB4_SE_82511	ENSG00000005471	ABCB4	chr7	NEGATIVE	0.123906	1	0.028	87046627	87046831	-	-	-	-	-	-	87042932	87043033	87047852	87047936	-	-	-	-	-	-
SE	ABCB4_SE_82533	ENSG00000005471	ABCB4	chr7	NEGATIVE	1	1	0.028	87053221	87053368	-	-	-	-	-	-	87049313	87049391	87056065	87056236	-	-	-	-	-	-
SE	ABCB4_SE_82524	ENSG00000005471	ABCB4	chr7	NEGATIVE	0.319392	1	0.027	87049313	87049391	-	-	-	-	-	-	87047852	87047936	87056065	87056236	-	-	-	-	-	-
SE	ABCB4_SE_82527	ENSG00000005471	ABCB4	chr7	NEGATIVE	1	1	0.026	87051436	87051541	-	-	-	-	-	-	87047852	87047936	87053221	87053368	-	-	-	-	-	-
SE	ABCB4_SE_82562	ENSG00000005471	ABCB4	chr7	NEGATIVE	1	1	0.022	87083850	87083908	-	-	-	-	-	-	87080938	87081110	87092073	87092224	-	-	-	-	-	-
SE	ABCB4_SE_82544	ENSG00000005471	ABCB4	chr7	NEGATIVE	0.524066	1	0.021	87079283	87079408	-	-	-	-	-	-	87076349	87076521	87080938	87081110	-	-	-	-	-	-
MXE	ABCB4_MXE_23329	ENSG00000005471	ABCB4	chr7	NEGATIVE	0.401185	1	0.018	-	-	87080938	87081110	87082259	87082451	-	-	87076349	87076521	87083850	87083908	-	-	-	-	-	-
SE	ABCB4_SE_82560	ENSG00000005471	ABCB4	chr7	NEGATIVE	1	1	0.018	87083850	87083908	-	-	-	-	-	-	87076349	87076521	87092073	87092224	-	-	-	-	-	-
MXE	ABCB4_MXE_23308	ENSG00000005471	ABCB4	chr7	NEGATIVE	1	1	0.015	-	-	87042932	87043033	87053221	87053368	-	-	87038551	87038708	87056065	87056236	-	-	-	-	-	-
MXE	ABCB4_MXE_23331	ENSG00000005471	ABCB4	chr7	NEGATIVE	0.469007	1	0.015	-	-	87080938	87081110	87082259	87082451	-	-	87079283	87079408	87083850	87083908	-	-	-	-	-	-
SE	ABCB4_SE_82513	ENSG00000005471	ABCB4	chr7	NEGATIVE	1	1	0.015	87047852	87047936	-	-	-	-	-	-	87038551	87038708	87051436	87051541	-	-	-	-	-	-
SE	ABCB4_SE_82518	ENSG00000005471	ABCB4	chr7	NEGATIVE	1	1	0.015	87049313	87049391	-	-	-	-	-	-	87038551	87038708	87051436	87051541	-	-	-	-	-	-
SE	ABCB4_SE_82547	ENSG00000005471	ABCB4	chr7	NEGATIVE	1	1	0.015	87079283	87079408	-	-	-	-	-	-	87076349	87076521	87092073	87092224	-	-	-	-	-	-
SE	ABCB4_SE_82550	ENSG00000005471	ABCB4	chr7	NEGATIVE	1	1	0.012	87080938	87081110	-	-	-	-	-	-	87076349	87076521	87092073	87092224	-	-	-	-	-	-
MXE	ABCB4_MXE_23330	ENSG00000005471	ABCB4	chr7	NEGATIVE	0.949127	1	0.011	-	-	87080938	87081110	87083850	87083908	-	-	87076349	87076521	87092073	87092224	-	-	-	-	-	-
SE	ABCB4_SE_82510	ENSG00000005471	ABCB4	chr7	NEGATIVE	1	1	0.011	87046627	87046831	-	-	-	-	-	-	87041208	87041349	87047852	87047936	-	-	-	-	-	-
SE	ABCB4_SE_82539	ENSG00000005471	ABCB4	chr7	NEGATIVE	1	1	0.011	87072978	87073089	-	-	-	-	-	-	87072634	87072760	87076349	87076521	-	-	-	-	-	-
SE	ABCB4_SE_82516	ENSG00000005471	ABCB4	chr7	NEGATIVE	1	1	0.009	87047852	87047936	-	-	-	-	-	-	87042932	87043033	87049313	87049391	-	-	-	-	-	-
SE	ABCB4_SE_82559	ENSG00000005471	ABCB4	chr7	NEGATIVE	1	1	0.009	87082259	87082451	-	-	-	-	-	-	87080938	87081110	87092073	87092224	-	-	-	-	-	-
SE	ABCB4_SE_82541	ENSG00000005471	ABCB4	chr7	NEGATIVE	1	1	0.008	87074177	87074291	-	-	-	-	-	-	87072978	87073089	87076349	87076521	-	-	-	-	-	-
SE	ABCB4_SE_82525	ENSG00000005471	ABCB4	chr7	NEGATIVE	1	1	0.007	87051436	87051541	-	-	-	-	-	-	87038551	87038708	87053221	87053368	-	-	-	-	-	-
SE	ABCB4_SE_82523	ENSG00000005471	ABCB4	chr7	NEGATIVE	0.767155	1	0.006	87049313	87049391	-	-	-	-	-	-	87047852	87047936	87053221	87053368	-	-	-	-	-	-
SE	ABCB4_SE_82548	ENSG00000005471	ABCB4	chr7	NEGATIVE	1	1	0.006	87080938	87081110	-	-	-	-	-	-	87076349	87076521	87082259	87082451	-	-	-	-	-	-
MXE	ABCB4_MXE_23324	ENSG00000005471	ABCB4	chr7	NEGATIVE	0.710353	1	0.005	-	-	87074177	87074291	87076349	87076521	-	-	87072978	87073089	87079283	87079408	-	-	-	-	-	-
SE	ABCB4_SE_82555	ENSG00000005471	ABCB4	chr7	NEGATIVE	1	1	0.005	87082259	87082451	-	-	-	-	-	-	87076349	87076521	87092073	87092224	-	-	-	-	-	-
SE	ABCB4_SE_82499	ENSG00000005471	ABCB4	chr7	NEGATIVE	1	1	0.002	87038551	87038708	-	-	-	-	-	-	87035603	87035810	87047852	87047936	-	-	-	-	-	-
SE	ABCB4_SE_82545	ENSG00000005471	ABCB4	chr7	NEGATIVE	1	1	0.002	87079283	87079408	-	-	-	-	-	-	87076349	87076521	87082259	87082451	-	-	-	-	-	-
MXE	ABCB4_MXE_23314	ENSG00000005471	ABCB4	chr7	NEGATIVE	1	1	0.001	-	-	87047852	87047936	87049313	87049391	-	-	87042932	87043033	87051436	87051541	-	-	-	-	-	-
SE	ABCB4_SE_82505	ENSG00000005471	ABCB4	chr7	NEGATIVE	1	1	0.001	87042932	87043033	-	-	-	-	-	-	87038551	87038708	87049313	87049391	-	-	-	-	-	-
SE	ABCB4_SE_82543	ENSG00000005471	ABCB4	chr7	NEGATIVE	1	1	0.001	87076349	87076521	-	-	-	-	-	-	87074177	87074291	87079283	87079408	-	-	-	-	-	-
SE	ABCB4_SE_82564	ENSG00000005471	ABCB4	chr7	NEGATIVE	1	1	0.001	87101936	87101991	-	-	-	-	-	-	87092073	87092224	87104701	87104781	-	-	-	-	-	-
MXE	ABCB4_MXE_23307	ENSG00000005471	ABCB4	chr7	NEGATIVE	0.645063	1	0	-	-	87042932	87043033	87047852	87047936	-	-	87038551	87038708	87049313	87049391	-	-	-	-	-	-
MXE	ABCB4_MXE_23309	ENSG00000005471	ABCB4	chr7	NEGATIVE	0.894836	1	0	-	-	87042932	87043033	87046627	87046831	-	-	87041208	87041349	87047852	87047936	-	-	-	-	-	-
SE	ABCB4_SE_82512	ENSG00000005471	ABCB4	chr7	NEGATIVE	1	1	0	87047852	87047936	-	-	-	-	-	-	87038551	87038708	87049313	87049391	-	-	-	-	-	-
SE	ABCB4_SE_82535	ENSG00000005471	ABCB4	chr7	NEGATIVE	1	1	0	87060719	87060881	-	-	-	-	-	-	87056065	87056236	87068982	87069153	-	-	-	-	-	-
SE	ABCB4_SE_82540	ENSG00000005471	ABCB4	chr7	NEGATIVE	1	1	0	87074177	87074291	-	-	-	-	-	-	87072634	87072760	87076349	87076521	-	-	-	-	-	-
MXE	ABCB4_MXE_23323	ENSG00000005471	ABCB4	chr7	NEGATIVE	1	1	-0.001	-	-	87074177	87074291	87076349	87076521	-	-	87072634	87072760	87079283	87079408	-	-	-	-	-	-
SE	ABCB4_SE_82536	ENSG00000005471	ABCB4	chr7	NEGATIVE	1	1	-0.002	87068982	87069153	-	-	-	-	-	-	87060719	87060881	87072634	87072760	-	-	-	-	-	-
SE	ABCB4_SE_82558	ENSG00000005471	ABCB4	chr7	NEGATIVE	1	1	-0.002	87082259	87082451	-	-	-	-	-	-	87080938	87081110	87083850	87083908	-	-	-	-	-	-
SE	ABCB4_SE_82537	ENSG00000005471	ABCB4	chr7	NEGATIVE	1	1	-0.003	87069514	87069718	-	-	-	-	-	-	87068982	87069153	87072634	87072760	-	-	-	-	-	-
SE	ABCB4_SE_82554	ENSG00000005471	ABCB4	chr7	NEGATIVE	1	1	-0.003	87082259	87082451	-	-	-	-	-	-	87076349	87076521	87083850	87083908	-	-	-	-	-	-
SE	ABCB4_SE_82538	ENSG00000005471	ABCB4	chr7	NEGATIVE	1	1	-0.004	87072978	87073089	-	-	-	-	-	-	87072634	87072760	87074177	87074291	-	-	-	-	-	-
SE	ABCB4_SE_82546	ENSG00000005471	ABCB4	chr7	NEGATIVE	1	1	-0.004	87079283	87079408	-	-	-	-	-	-	87076349	87076521	87083850	87083908	-	-	-	-	-	-
SE	ABCB4_SE_82553	ENSG00000005471	ABCB4	chr7	NEGATIVE	1	1	-0.004	87080938	87081110	-	-	-	-	-	-	87079283	87079408	87092073	87092224	-	-	-	-	-	-
SE	ABCB4_SE_82496	ENSG00000005471	ABCB4	chr7	NEGATIVE	1	1	-0.005	87035603	87035810	-	-	-	-	-	-	87032450	87032597	87037352	87037550	-	-	-	-	-	-
SE	ABCB4_SE_82497	ENSG00000005471	ABCB4	chr7	NEGATIVE	1	1	-0.005	87035603	87035831	-	-	-	-	-	-	87032450	87032597	87037352	87037550	-	-	-	-	-	-
MXE	ABCB4_MXE_23332	ENSG00000005471	ABCB4	chr7	NEGATIVE	0.6963	1	-0.006	-	-	87080938	87081110	87083850	87083908	-	-	87079283	87079408	87092073	87092224	-	-	-	-	-	-
SE	ABCB4_SE_82542	ENSG00000005471	ABCB4	chr7	NEGATIVE	1	1	-0.006	87076349	87076521	-	-	-	-	-	-	87072634	87072760	87092073	87092224	-	-	-	-	-	-
SE	ABCB4_SE_82557	ENSG00000005471	ABCB4	chr7	NEGATIVE	1	1	-0.006	87082259	87082451	-	-	-	-	-	-	87079283	87079408	87092073	87092224	-	-	-	-	-	-
SE	ABCB4_SE_82561	ENSG00000005471	ABCB4	chr7	NEGATIVE	1	1	-0.006	87083850	87083908	-	-	-	-	-	-	87079283	87079408	87092073	87092224	-	-	-	-	-	-
SE	ABCB4_SE_82549	ENSG00000005471	ABCB4	chr7	NEGATIVE	1	1	-0.009	87080938	87081110	-	-	-	-	-	-	87076349	87076521	87083850	87083908	-	-	-	-	-	-
MXE	ABCB4_MXE_23302	ENSG00000005471	ABCB4	chr7	NEGATIVE	0.570456	1	-0.01	-	-	87038551	87038708	87047852	87047936	-	-	87035603	87035810	87049313	87049391	-	-	-	-	-	-
SE	ABCB4_SE_82503	ENSG00000005471	ABCB4	chr7	NEGATIVE	1	1	-0.01	87042932	87043033	-	-	-	-	-	-	87038551	87038708	87046627	87046831	-	-	-	-	-	-
SE	ABCB4_SE_82552	ENSG00000005471	ABCB4	chr7	NEGATIVE	1	1	-0.01	87080938	87081110	-	-	-	-	-	-	87079283	87079408	87083850	87083908	-	-	-	-	-	-
SE	ABCB4_SE_82556	ENSG00000005471	ABCB4	chr7	NEGATIVE	1	1	-0.01	87082259	87082451	-	-	-	-	-	-	87079283	87079408	87083850	87083908	-	-	-	-	-	-
MXE	ABCB4_MXE_23327	ENSG00000005471	ABCB4	chr7	NEGATIVE	0.705673	1	-0.011	-	-	87079283	87079408	87082259	87082451	-	-	87076349	87076521	87083850	87083908	-	-	-	-	-	-
SE	ABCB4_SE_82551	ENSG00000005471	ABCB4	chr7	NEGATIVE	1	1	-0.011	87080938	87081110	-	-	-	-	-	-	87079283	87079408	87082259	87082451	-	-	-	-	-	-
SE	ABCB4_SE_82498	ENSG00000005471	ABCB4	chr7	NEGATIVE	1	1	-0.012	87037352	87037550	-	-	-	-	-	-	87035603	87035810	87038551	87038708	-	-	-	-	-	-
SE	ABCB4_SE_82507	ENSG00000005471	ABCB4	chr7	NEGATIVE	1	1	-0.013	87042932	87043033	-	-	-	-	-	-	87041208	87041349	87046627	87046831	-	-	-	-	-	-
MXE	ABCB4_MXE_23335	ENSG00000005471	ABCB4	chr7	NEGATIVE	0.386891	1	-0.016	-	-	87082259	87082451	87083850	87083908	-	-	87080938	87081110	87092073	87092224	-	-	-	-	-	-
SE	ABCB4_SE_82522	ENSG00000005471	ABCB4	chr7	NEGATIVE	1	1	-0.018	87049313	87049391	-	-	-	-	-	-	87047852	87047936	87051436	87051541	-	-	-	-	-	-
SE	ABCB4_SE_82530	ENSG00000005471	ABCB4	chr7	NEGATIVE	0.116148	1	-0.02	87051436	87051541	-	-	-	-	-	-	87049313	87049391	87056065	87056236	-	-	-	-	-	-
MXE	ABCB4_MXE_23328	ENSG00000005471	ABCB4	chr7	NEGATIVE	0.281368	0.981609	-0.022	-	-	87079283	87079408	87083850	87083908	-	-	87076349	87076521	87092073	87092224	-	-	-	-	-	-
SE	ABCB4_SE_82515	ENSG00000005471	ABCB4	chr7	NEGATIVE	1	1	-0.023	87047852	87047936	-	-	-	-	-	-	87038551	87038708	87056065	87056236	-	-	-	-	-	-
MXE	ABCB4_MXE_23325	ENSG00000005471	ABCB4	chr7	NEGATIVE	0.0905806	0.649103	-0.026	-	-	87076349	87076521	87079283	87079408	-	-	87074177	87074291	87080938	87081110	-	-	-	-	-	-
MXE	ABCB4_MXE_23326	ENSG00000005471	ABCB4	chr7	NEGATIVE	0.266648	0.960664	-0.029	-	-	87079283	87079408	87080938	87081110	-	-	87076349	87076521	87082259	87082451	-	-	-	-	-	-
MXE	ABCB4_MXE_23305	ENSG00000005471	ABCB4	chr7	NEGATIVE	0.44796	1	-0.038	-	-	87041208	87041349	87046627	87046831	-	-	87038551	87038708	87047852	87047936	-	-	-	-	-	-
MXE	ABCB4_MXE_23322	ENSG00000005471	ABCB4	chr7	NEGATIVE	0.521374	1	-0.043	-	-	87072978	87073089	87074177	87074291	-	-	87072634	87072760	87076349	87076521	-	-	-	-	-	-
MXE	ABCB4_MXE_23333	ENSG00000005471	ABCB4	chr7	NEGATIVE	0.190008	0.854773	-0.043	-	-	87082259	87082451	87083850	87083908	-	-	87076349	87076521	87092073	87092224	-	-	-	-	-	-
MXE	ABCB4_MXE_23334	ENSG00000005471	ABCB4	chr7	NEGATIVE	0.186066	0.847993	-0.043	-	-	87082259	87082451	87083850	87083908	-	-	87079283	87079408	87092073	87092224	-	-	-	-	-	-
SE	ABCB4_SE_82563	ENSG00000005471	ABCB4	chr7	NEGATIVE	0.050393	0.999477	-0.043	87083850	87083908	-	-	-	-	-	-	87081687	87082451	87092073	87092224	-	-	-	-	-	-
A3SS	ABCB4_A3SS_6558	ENSG00000005471	ABCB4	chr7	NEGATIVE	1	1	-0.044	-	-	-	-	-	-	-	-	-	-	-	-	87035603	87035831	87035603	87035810	87037352	87037550
MXE	ABCB4_MXE_23310	ENSG00000005471	ABCB4	chr7	NEGATIVE	0.0943873	0.662761	-0.076	-	-	87042932	87043033	87047852	87047936	-	-	87041208	87041349	87049313	87049391	-	-	-	-	-	-
MXE	ABCB4_MXE_23303	ENSG00000005471	ABCB4	chr7	NEGATIVE	1	1	-0.129	-	-	87041208	87041349	87042932	87043033	-	-	87038551	87038708	87046627	87046831	-	-	-	-	-	-
MXE	ABCB4_MXE_23304	ENSG00000005471	ABCB4	chr7	NEGATIVE	1	1	-0.142	-	-	87041208	87041349	87042932	87043033	-	-	87038551	87038708	87047852	87047936	-	-	-	-	-	-
SE	ABCB6_SE_9520	ENSG00000115657	ABCB6	chr2	NEGATIVE	1	1	0.061	220077962	220078048	-	-	-	-	-	-	220077729	220077787	220078160	220078224	-	-	-	-	-	-
SE	ABCB6_SE_9521	ENSG00000115657	ABCB6	chr2	NEGATIVE	1	1	0.051	220080718	220080902	-	-	-	-	-	-	220079682	220079804	220081085	220081187	-	-	-	-	-	-
A5SS	ABCB6_A5SS_503	ENSG00000115657	ABCB6	chr2	NEGATIVE	1	1	0.03	-	-	-	-	-	-	-	-	-	-	-	-	220075102	220075545	220075432	220075545	220074951	220075020
SE	ABCB6_SE_9518	ENSG00000115657	ABCB6	chr2	NEGATIVE	1	1	0.022	220075102	220075197	-	-	-	-	-	-	220074951	220075020	220075432	220075545	-	-	-	-	-	-
SE	ABCB6_SE_9519	ENSG00000115657	ABCB6	chr2	NEGATIVE	1	1	-0.005	220075655	220075830	-	-	-	-	-	-	220075102	220075545	220077108	220077213	-	-	-	-	-	-
RI	ABCB6_RI_449	ENSG00000115657	ABCB6	chr2	NEGATIVE	1	1	-0.08	-	-	-	-	-	-	220075102	220075545	220075102	220075197	220075432	220075545	-	-	-	-	-	-
A3SS	ABCB7_A3SS_7186	ENSG00000131269	ABCB7	chrX	NEGATIVE	1	1	0.193	-	-	-	-	-	-	-	-	-	-	-	-	74291343	74291539	74291343	74291518	74293523	74293611
MXE	ABCB7_MXE_25107	ENSG00000131269	ABCB7	chrX	NEGATIVE	1	1	0.059	-	-	74282162	74282266	74284904	74285076	-	-	74280057	74280165	74288841	74288971	-	-	-	-	-	-
MXE	ABCB7_MXE_25111	ENSG00000131269	ABCB7	chrX	NEGATIVE	0.280846	0.981392	0.025	-	-	74288841	74288971	74289125	74289289	-	-	74284904	74285076	74290199	74290357	-	-	-	-	-	-
MXE	ABCB7_MXE_25109	ENSG00000131269	ABCB7	chrX	NEGATIVE	0.367208	1	0.017	-	-	74284904	74285076	74289125	74289289	-	-	74282162	74282266	74290199	74290357	-	-	-	-	-	-
MXE	ABCB7_MXE_25108	ENSG00000131269	ABCB7	chrX	NEGATIVE	0.876411	1	0.007	-	-	74284904	74285076	74288841	74288971	-	-	74282162	74282266	74289125	74289289	-	-	-	-	-	-
SE	ABCB7_SE_89379	ENSG00000131269	ABCB7	chrX	NEGATIVE	1	1	0.006	74282162	74282266	-	-	-	-	-	-	74280057	74280165	74284904	74285076	-	-	-	-	-	-
SE	ABCB7_SE_89387	ENSG00000131269	ABCB7	chrX	NEGATIVE	1	1	0.005	74289125	74289289	-	-	-	-	-	-	74282162	74282266	74290199	74290357	-	-	-	-	-	-
SE	ABCB7_SE_89382	ENSG00000131269	ABCB7	chrX	NEGATIVE	1	1	0.004	74284904	74285076	-	-	-	-	-	-	74282162	74282266	74290199	74290357	-	-	-	-	-	-
SE	ABCB7_SE_89400	ENSG00000131269	ABCB7	chrX	NEGATIVE	1	1	0.001	74334588	74334669	-	-	-	-	-	-	74332720	74332807	74375939	74376107	-	-	-	-	-	-
SE	ABCB7_SE_89398	ENSG00000131269	ABCB7	chrX	NEGATIVE	1	1	-0.001	74332720	74332807	-	-	-	-	-	-	74318776	74318896	74375939	74376117	-	-	-	-	-	-
SE	ABCB7_SE_89399	ENSG00000131269	ABCB7	chrX	NEGATIVE	1	1	-0.001	74334588	74334666	-	-	-	-	-	-	74332720	74332807	74375939	74376114	-	-	-	-	-	-
SE	ABCB7_SE_89385	ENSG00000131269	ABCB7	chrX	NEGATIVE	1	1	-0.002	74288841	74288971	-	-	-	-	-	-	74284904	74285076	74289125	74289289	-	-	-	-	-	-
SE	ABCB7_SE_89386	ENSG00000131269	ABCB7	chrX	NEGATIVE	1	1	-0.002	74288841	74288971	-	-	-	-	-	-	74284904	74285076	74290199	74290357	-	-	-	-	-	-
SE	ABCB7_SE_89388	ENSG00000131269	ABCB7	chrX	NEGATIVE	1	1	-0.002	74289125	74289289	-	-	-	-	-	-	74284904	74285076	74290199	74290357	-	-	-	-	-	-
SE	ABCB7_SE_89394	ENSG00000131269	ABCB7	chrX	NEGATIVE	1	1	-0.002	74293702	74293791	-	-	-	-	-	-	74293523	74293611	74295196	74295465	-	-	-	-	-	-
SE	ABCB7_SE_89390	ENSG00000131269	ABCB7	chrX	NEGATIVE	1	1	-0.003	74290199	74290357	-	-	-	-	-	-	74288890	74289289	74293523	74293611	-	-	-	-	-	-
SE	ABCB7_SE_89389	ENSG00000131269	ABCB7	chrX	NEGATIVE	1	1	-0.006	74289125	74289289	-	-	-	-	-	-	74288841	74288971	74290199	74290357	-	-	-	-	-	-
SE	ABCB7_SE_89397	ENSG00000131269	ABCB7	chrX	NEGATIVE	1	1	-0.006	74318776	74318896	-	-	-	-	-	-	74296356	74296489	74332720	74332807	-	-	-	-	-	-
SE	ABCB7_SE_89395	ENSG00000131269	ABCB7	chrX	NEGATIVE	1	1	-0.007	74295196	74295465	-	-	-	-	-	-	74290199	74290357	74318776	74318896	-	-	-	-	-	-
SE	ABCB7_SE_89396	ENSG00000131269	ABCB7	chrX	NEGATIVE	0.0906091	1	-0.014	74296356	74296489	-	-	-	-	-	-	74295196	74295465	74318776	74318896	-	-	-	-	-	-
SE	ABCB7_SE_89381	ENSG00000131269	ABCB7	chrX	NEGATIVE	1	1	-0.015	74284904	74285076	-	-	-	-	-	-	74282162	74282266	74289125	74289289	-	-	-	-	-	-
SE	ABCB7_SE_89392	ENSG00000131269	ABCB7	chrX	NEGATIVE	0.00161618	0.0783276	-0.015	74291343	74291539	-	-	-	-	-	-	74290199	74290357	74293523	74293611	-	-	-	-	-	-
SE	ABCB7_SE_89391	ENSG00000131269	ABCB7	chrX	NEGATIVE	0.000334274	0.022348	-0.017	74291343	74291518	-	-	-	-	-	-	74290199	74290357	74293523	74293611	-	-	-	-	-	-
SE	ABCB7_SE_89383	ENSG00000131269	ABCB7	chrX	NEGATIVE	1	1	-0.018	74288841	74288971	-	-	-	-	-	-	74282162	74282266	74289125	74289289	-	-	-	-	-	-
SE	ABCB7_SE_89380	ENSG00000131269	ABCB7	chrX	NEGATIVE	1	1	-0.019	74284904	74285076	-	-	-	-	-	-	74282162	74282266	74288841	74288971	-	-	-	-	-	-
MXE	ABCB7_MXE_25112	ENSG00000131269	ABCB7	chrX	NEGATIVE	0.602807	1	-0.021	-	-	74296356	74296489	74318776	74318896	-	-	74295196	74295465	74332720	74332807	-	-	-	-	-	-
MXE	ABCB7_MXE_25110	ENSG00000131269	ABCB7	chrX	NEGATIVE	0.0654631	0.562117	-0.031	-	-	74288841	74288971	74289125	74289289	-	-	74282162	74282266	74290199	74290357	-	-	-	-	-	-
MXE	ABCB8_MXE_33595	ENSG00000197150	ABCB8	chr7	POSITIVE	1	1	0.147	-	-	150729930	150730148	150730529	150730691	-	-	150725536	150725697	150731359	150731515	-	-	-	-	-	-
SE	ABCB8_SE_120353	ENSG00000197150	ABCB8	chr7	POSITIVE	1	1	0.115	150729930	150730148	-	-	-	-	-	-	150725536	150725697	150731359	150731515	-	-	-	-	-	-
SE	ABCB8_SE_120345	ENSG00000197150	ABCB8	chr7	POSITIVE	1	1	0.09	150725866	150725998	-	-	-	-	-	-	150725536	150725697	150728327	150728378	-	-	-	-	-	-
SE	ABCB8_SE_120354	ENSG00000197150	ABCB8	chr7	POSITIVE	1	1	0.069	150729930	150730148	-	-	-	-	-	-	150725536	150725697	150731591	150731686	-	-	-	-	-	-
MXE	ABCB8_MXE_33597	ENSG00000197150	ABCB8	chr7	POSITIVE	0.0314268	0.398536	0.056	-	-	150729930	150730148	150731359	150731515	-	-	150725536	150725697	150731591	150731686	-	-	-	-	-	-
A3SS	ABCB8_A3SS_9770	ENSG00000197150	ABCB8	chr7	POSITIVE	1	1	0.049	-	-	-	-	-	-	-	-	-	-	-	-	150731359	150731686	150731591	150731686	150725536	150725697
MXE	ABCB8_MXE_33596	ENSG00000197150	ABCB8	chr7	POSITIVE	1	1	0.046	-	-	150729930	150730148	150730529	150730691	-	-	150725536	150725697	150731591	150731686	-	-	-	-	-	-
SE	ABCB8_SE_120363	ENSG00000197150	ABCB8	chr7	POSITIVE	1	1	0.036	150731359	150731515	-	-	-	-	-	-	150725512	150725697	150731591	150731634	-	-	-	-	-	-
SE	ABCB8_SE_120368	ENSG00000197150	ABCB8	chr7	POSITIVE	1	1	0.03	150737354	150737388	-	-	-	-	-	-	150733630	150733736	150737584	150737721	-	-	-	-	-	-
SE	ABCB8_SE_120360	ENSG00000197150	ABCB8	chr7	POSITIVE	1	1	0.025	150730691	150731004	-	-	-	-	-	-	150725509	150725697	150731591	150731638	-	-	-	-	-	-
SE	ABCB8_SE_120370	ENSG00000197150	ABCB8	chr7	POSITIVE	1	1	0.022	150741057	150741233	-	-	-	-	-	-	150739047	150739195	150742295	150742650	-	-	-	-	-	-
SE	ABCB8_SE_120371	ENSG00000197150	ABCB8	chr7	POSITIVE	1	1	0.021	150741057	150741308	-	-	-	-	-	-	150739047	150739195	150742295	150742496	-	-	-	-	-	-
SE	ABCB8_SE_120348	ENSG00000197150	ABCB8	chr7	POSITIVE	1	1	0.017	150725887	150725998	-	-	-	-	-	-	150725509	150725697	150730691	150730929	-	-	-	-	-	-
MXE	ABCB8_MXE_33600	ENSG00000197150	ABCB8	chr7	POSITIVE	0.0246029	0.35249	0.009	-	-	150730529	150730691	150730691	150731004	-	-	150725887	150725998	150731591	150731686	-	-	-	-	-	-
SE	ABCB8_SE_120344	ENSG00000197150	ABCB8	chr7	POSITIVE	1	1	0.003	150725866	150725939	-	-	-	-	-	-	150725524	150725697	150730691	150731004	-	-	-	-	-	-
SE	ABCB8_SE_120366	ENSG00000197150	ABCB8	chr7	POSITIVE	1	1	0.003	150731359	150731515	-	-	-	-	-	-	150730691	150731004	150731591	150731634	-	-	-	-	-	-
SE	ABCB8_SE_120359	ENSG00000197150	ABCB8	chr7	POSITIVE	1	1	0.002	150730691	150731004	-	-	-	-	-	-	150725509	150725697	150731359	150731515	-	-	-	-	-	-
MXE	ABCB8_MXE_33598	ENSG00000197150	ABCB8	chr7	POSITIVE	0.0944932	0.663078	-0.002	-	-	150730529	150730691	150731359	150731515	-	-	150725536	150725697	150731591	150731686	-	-	-	-	-	-
SE	ABCB8_SE_120365	ENSG00000197150	ABCB8	chr7	POSITIVE	1	1	-0.011	150731359	150731515	-	-	-	-	-	-	150730529	150730691	150731591	150731634	-	-	-	-	-	-
MXE	ABCB8_MXE_33599	ENSG00000197150	ABCB8	chr7	POSITIVE	0.928332	1	-0.018	-	-	150730529	150730691	150730691	150731004	-	-	150725887	150725998	150731359	150731515	-	-	-	-	-	-
MXE	ABCB8_MXE_33601	ENSG00000197150	ABCB8	chr7	POSITIVE	0.763492	1	-0.019	-	-	150730529	150730691	150730691	150731004	-	-	150730016	150730148	150731359	150731515	-	-	-	-	-	-
SE	ABCB8_SE_120369	ENSG00000197150	ABCB8	chr7	POSITIVE	0.351376	1	-0.032	150738185	150738319	-	-	-	-	-	-	150737914	150738009	150739047	150739117	-	-	-	-	-	-
SE	ABCB8_SE_120350	ENSG00000197150	ABCB8	chr7	POSITIVE	1	1	-0.041	150728327	150728378	-	-	-	-	-	-	150725536	150725697	150730691	150731004	-	-	-	-	-	-
A5SS	ABCB8_A5SS_6334	ENSG00000197150	ABCB8	chr7	POSITIVE	0.666952	1	-0.088	-	-	-	-	-	-	-	-	-	-	-	-	150737584	150737731	150737584	150737721	150737914	150738009
RI	ABCB8_RI_5897	ENSG00000197150	ABCB8	chr7	POSITIVE	0.244739	0.870694	-0.097	-	-	-	-	-	-	150731359	150731686	150731359	150731515	150731591	150731686	-	-	-	-	-	-
SE	ABCB8_SE_120346	ENSG00000197150	ABCB8	chr7	POSITIVE	1	1	-0.103	150725866	150725998	-	-	-	-	-	-	150725536	150725697	150729930	150730121	-	-	-	-	-	-
MXE	ABCC1_MXE_36955	ENSG00000103222	ABCC1	chr16	POSITIVE	0.00705157	0.177658	0.078	-	-	16170182	16170258	16173208	16173335	-	-	16165498	16165586	16177222	16177399	-	-	-	-	-	-
SE	ABCC1_SE_132089	ENSG00000103222	ABCC1	chr16	POSITIVE	1	1	0.071	16165498	16165586	-	-	-	-	-	-	16149948	16150152	16184261	16184445	-	-	-	-	-	-
SE	ABCC1_SE_132094	ENSG00000103222	ABCC1	chr16	POSITIVE	1	1	0.042	16173208	16173335	-	-	-	-	-	-	16165498	16165586	16184261	16184445	-	-	-	-	-	-
SE	ABCC1_SE_132119	ENSG00000103222	ABCC1	chr16	POSITIVE	0.037216	0.807754	0.036	16218645	16218772	-	-	-	-	-	-	16215831	16216031	16219666	16219768	-	-	-	-	-	-
MXE	ABCC1_MXE_36956	ENSG00000103222	ABCC1	chr16	POSITIVE	0.0127662	0.247666	0.033	-	-	16170182	16170258	16173208	16173335	-	-	16165498	16165586	16180680	16180848	-	-	-	-	-	-
SE	ABCC1_SE_132118	ENSG00000103222	ABCC1	chr16	POSITIVE	1	1	0.032	16218645	16218772	-	-	-	-	-	-	16208622	16208933	16219666	16219768	-	-	-	-	-	-
MXE	ABCC1_MXE_36970	ENSG00000103222	ABCC1	chr16	POSITIVE	0.48104	1	0.028	-	-	16218645	16218772	16219666	16219768	-	-	16205231	16205439	16225645	16225792	-	-	-	-	-	-
MXE	ABCC1_MXE_36960	ENSG00000103222	ABCC1	chr16	POSITIVE	0.292317	0.993712	0.027	-	-	16173208	16173335	16177222	16177399	-	-	16170182	16170258	16184261	16184445	-	-	-	-	-	-
SE	ABCC1_SE_132095	ENSG00000103222	ABCC1	chr16	POSITIVE	0.393963	1	0.026	16173208	16173335	-	-	-	-	-	-	16170030	16170258	16177222	16177399	-	-	-	-	-	-
MXE	ABCC1_MXE_36954	ENSG00000103222	ABCC1	chr16	POSITIVE	0.240193	0.926866	0.022	-	-	16165498	16165586	16170182	16170258	-	-	16162012	16162159	16173208	16173335	-	-	-	-	-	-
MXE	ABCC1_MXE_36942	ENSG00000103222	ABCC1	chr16	POSITIVE	0.964027	1	0.021	-	-	16108347	16108485	16126965	16127027	-	-	16101672	16101849	16130328	16130460	-	-	-	-	-	-
SE	ABCC1_SE_132104	ENSG00000103222	ABCC1	chr16	POSITIVE	0.248821	1	0.021	16180680	16180848	-	-	-	-	-	-	16177222	16177399	16184261	16184445	-	-	-	-	-	-
MXE	ABCC1_MXE_36967	ENSG00000103222	ABCC1	chr16	POSITIVE	0.533506	1	0.02	-	-	16215831	16216031	16219666	16219768	-	-	16205231	16205439	16225645	16225792	-	-	-	-	-	-
SE	ABCC1_SE_132086	ENSG00000103222	ABCC1	chr16	POSITIVE	0.0106362	0.329044	0.02	16162012	16162159	-	-	-	-	-	-	16149948	16150152	16165498	16165586	-	-	-	-	-	-
SE	ABCC1_SE_132087	ENSG00000103222	ABCC1	chr16	POSITIVE	1	1	0.02	16162012	16162159	-	-	-	-	-	-	16149948	16150152	16170182	16170258	-	-	-	-	-	-
MXE	ABCC1_MXE_36950	ENSG00000103222	ABCC1	chr16	POSITIVE	0.651931	1	0.019	-	-	16141998	16142160	16146580	16146673	-	-	16139692	16139870	16149948	16150152	-	-	-	-	-	-
SE	ABCC1_SE_132116	ENSG00000103222	ABCC1	chr16	POSITIVE	1	1	0.019	16215831	16216031	-	-	-	-	-	-	16208622	16208933	16219666	16219768	-	-	-	-	-	-
MXE	ABCC1_MXE_36957	ENSG00000103222	ABCC1	chr16	POSITIVE	0.180529	0.839751	0.018	-	-	16170182	16170258	16173208	16173335	-	-	16165498	16165586	16184261	16184445	-	-	-	-	-	-
MXE	ABCC1_MXE_36971	ENSG00000103222	ABCC1	chr16	POSITIVE	0.802578	1	0.018	-	-	16218645	16218772	16219666	16219768	-	-	16208622	16208933	16225645	16225792	-	-	-	-	-	-
MXE	ABCC1_MXE_36966	ENSG00000103222	ABCC1	chr16	POSITIVE	0.527728	1	0.017	-	-	16215831	16216031	16218645	16218772	-	-	16205231	16205439	16219666	16219768	-	-	-	-	-	-
MXE	ABCC1_MXE_36969	ENSG00000103222	ABCC1	chr16	POSITIVE	0.561579	1	0.015	-	-	16215831	16216031	16219666	16219768	-	-	16208622	16208933	16225645	16225792	-	-	-	-	-	-
MXE	ABCC1_MXE_36968	ENSG00000103222	ABCC1	chr16	POSITIVE	0.42147	1	0.012	-	-	16215831	16216031	16218645	16218772	-	-	16208622	16208933	16219666	16219768	-	-	-	-	-	-
SE	ABCC1_SE_132083	ENSG00000103222	ABCC1	chr16	POSITIVE	1	1	0.011	16141998	16142160	-	-	-	-	-	-	16139692	16139870	16146580	16146673	-	-	-	-	-	-
SE	ABCC1_SE_132088	ENSG00000103222	ABCC1	chr16	POSITIVE	1	1	0.01	16165498	16165586	-	-	-	-	-	-	16149948	16150152	16170182	16170258	-	-	-	-	-	-
MXE	ABCC1_MXE_36947	ENSG00000103222	ABCC1	chr16	POSITIVE	0.0612485	0.547936	0.009	-	-	16126965	16127027	16130328	16130460	-	-	16108347	16108485	16138306	16138537	-	-	-	-	-	-
SE	ABCC1_SE_132074	ENSG00000103222	ABCC1	chr16	POSITIVE	1	1	0.009	16108347	16108485	-	-	-	-	-	-	16103632	16103758	16126965	16127027	-	-	-	-	-	-
SE	ABCC1_SE_132075	ENSG00000103222	ABCC1	chr16	POSITIVE	1	1	0.009	16110352	16110478	-	-	-	-	-	-	16103632	16103758	16126965	16127027	-	-	-	-	-	-
SE	ABCC1_SE_132106	ENSG00000103222	ABCC1	chr16	POSITIVE	1	1	0.009	16192729	16192759	-	-	-	-	-	-	16184261	16184445	16196483	16196574	-	-	-	-	-	-
SE	ABCC1_SE_132120	ENSG00000103222	ABCC1	chr16	POSITIVE	1	1	0.009	16218645	16218772	-	-	-	-	-	-	16215831	16216031	16225645	16225792	-	-	-	-	-	-
SE	ABCC1_SE_132072	ENSG00000103222	ABCC1	chr16	POSITIVE	1	1	0.008	16108347	16108485	-	-	-	-	-	-	16101672	16101849	16126965	16127027	-	-	-	-	-	-
SE	ABCC1_SE_132117	ENSG00000103222	ABCC1	chr16	POSITIVE	1	1	0.007	16218645	16218772	-	-	-	-	-	-	16205231	16205439	16219666	16219768	-	-	-	-	-	-
SE	ABCC1_SE_132093	ENSG00000103222	ABCC1	chr16	POSITIVE	1	1	0.006	16170182	16170258	-	-	-	-	-	-	16165498	16165586	16184261	16184445	-	-	-	-	-	-
SE	ABCC1_SE_132114	ENSG00000103222	ABCC1	chr16	POSITIVE	1	1	0.006	16215831	16216031	-	-	-	-	-	-	16205231	16205439	16219666	16219768	-	-	-	-	-	-
SE	ABCC1_SE_132073	ENSG00000103222	ABCC1	chr16	POSITIVE	1	1	0.005	16108347	16108485	-	-	-	-	-	-	16103632	16103758	16110352	16110478	-	-	-	-	-	-
SE	ABCC1_SE_132115	ENSG00000103222	ABCC1	chr16	POSITIVE	1	1	0.005	16215831	16216031	-	-	-	-	-	-	16208622	16208933	16218645	16218772	-	-	-	-	-	-
SE	ABCC1_SE_132082	ENSG00000103222	ABCC1	chr16	POSITIVE	1	1	0.003	16139692	16139870	-	-	-	-	-	-	16138306	16138537	16141998	16142160	-	-	-	-	-	-
SE	ABCC1_SE_132121	ENSG00000103222	ABCC1	chr16	POSITIVE	1	1	0.003	16219666	16219768	-	-	-	-	-	-	16215831	16216031	16225645	16225792	-	-	-	-	-	-
SE	ABCC1_SE_132071	ENSG00000103222	ABCC1	chr16	POSITIVE	1	1	0.002	16103632	16103758	-	-	-	-	-	-	16101672	16101849	16126965	16127027	-	-	-	-	-	-
SE	ABCC1_SE_132079	ENSG00000103222	ABCC1	chr16	POSITIVE	1	1	0.002	16126965	16127027	-	-	-	-	-	-	16108347	16108485	16130328	16130460	-	-	-	-	-	-
SE	ABCC1_SE_132085	ENSG00000103222	ABCC1	chr16	POSITIVE	1	1	0.002	16149948	16150152	-	-	-	-	-	-	16141998	16142160	16162012	16162159	-	-	-	-	-	-
SE	ABCC1_SE_132092	ENSG00000103222	ABCC1	chr16	POSITIVE	1	1	0.002	16170182	16170258	-	-	-	-	-	-	16165498	16165586	16173208	16173335	-	-	-	-	-	-
SE	ABCC1_SE_132112	ENSG00000103222	ABCC1	chr16	POSITIVE	1	1	0.002	16208622	16208933	-	-	-	-	-	-	16205231	16205439	16219666	16219768	-	-	-	-	-	-
MXE	ABCC1_MXE_36972	ENSG00000103222	ABCC1	chr16	POSITIVE	0.728876	1	0.001	-	-	16218645	16218772	16219666	16219768	-	-	16215831	16216031	16225645	16225792	-	-	-	-	-	-
SE	ABCC1_SE_132077	ENSG00000103222	ABCC1	chr16	POSITIVE	1	1	0.001	16110352	16110478	-	-	-	-	-	-	16108347	16108485	16130328	16130460	-	-	-	-	-	-
SE	ABCC1_SE_132084	ENSG00000103222	ABCC1	chr16	POSITIVE	1	1	0.001	16146580	16146673	-	-	-	-	-	-	16141998	16142160	16149948	16150152	-	-	-	-	-	-
SE	ABCC1_SE_132080	ENSG00000103222	ABCC1	chr16	POSITIVE	1	1	0	16126965	16127027	-	-	-	-	-	-	16110352	16110478	16130328	16130460	-	-	-	-	-	-
SE	ABCC1_SE_132123	ENSG00000103222	ABCC1	chr16	POSITIVE	1	1	0	16228206	16228365	-	-	-	-	-	-	16225645	16225792	16230334	16230501	-	-	-	-	-	-
MXE	ABCC1_MXE_36943	ENSG00000103222	ABCC1	chr16	POSITIVE	0.787042	1	-0.001	-	-	16108347	16108485	16110352	16110478	-	-	16103632	16103758	16126965	16127027	-	-	-	-	-	-
SE	ABCC1_SE_132081	ENSG00000103222	ABCC1	chr16	POSITIVE	1	1	-0.001	16130328	16130460	-	-	-	-	-	-	16126965	16127027	16138306	16138537	-	-	-	-	-	-
SE	ABCC1_SE_132122	ENSG00000103222	ABCC1	chr16	POSITIVE	1	1	-0.003	16219666	16219768	-	-	-	-	-	-	16218645	16218772	16225645	16225792	-	-	-	-	-	-
SE	ABCC1_SE_132124	ENSG00000103222	ABCC1	chr16	POSITIVE	1	1	-0.003	16232220	16232415	-	-	-	-	-	-	16230334	16230501	16235029	16235382	-	-	-	-	-	-
SE	ABCC1_SE_132109	ENSG00000103222	ABCC1	chr16	POSITIVE	1	1	-0.004	16200594	16200730	-	-	-	-	-	-	16184261	16184445	16205231	16205318	-	-	-	-	-	-
SE	ABCC1_SE_132111	ENSG00000103222	ABCC1	chr16	POSITIVE	1	1	-0.005	16208622	16208933	-	-	-	-	-	-	16205231	16205439	16218645	16218772	-	-	-	-	-	-
MXE	ABCC1_MXE_36944	ENSG00000103222	ABCC1	chr16	POSITIVE	0.407561	1	-0.006	-	-	16108347	16108485	16126965	16127027	-	-	16103632	16103758	16130328	16130460	-	-	-	-	-	-
MXE	ABCC1_MXE_36965	ENSG00000103222	ABCC1	chr16	POSITIVE	0.952467	1	-0.006	-	-	16208622	16208933	16218645	16218772	-	-	16205231	16205439	16219666	16219768	-	-	-	-	-	-
SE	ABCC1_SE_132090	ENSG00000103222	ABCC1	chr16	POSITIVE	1	1	-0.007	16165498	16165586	-	-	-	-	-	-	16162012	16162159	16170182	16170258	-	-	-	-	-	-
SE	ABCC1_SE_132098	ENSG00000103222	ABCC1	chr16	POSITIVE	1	1	-0.007	16177222	16177399	-	-	-	-	-	-	16170030	16170258	16180680	16180848	-	-	-	-	-	-
MXE	ABCC1_MXE_36948	ENSG00000103222	ABCC1	chr16	POSITIVE	0.816812	1	-0.009	-	-	16126965	16127027	16130328	16130460	-	-	16110352	16110478	16138306	16138537	-	-	-	-	-	-
SE	ABCC1_SE_132108	ENSG00000103222	ABCC1	chr16	POSITIVE	0.272502	1	-0.009	16199256	16199317	-	-	-	-	-	-	16196539	16196574	16200594	16200730	-	-	-	-	-	-
MXE	ABCC1_MXE_36964	ENSG00000103222	ABCC1	chr16	POSITIVE	0.492293	1	-0.01	-	-	16208622	16208933	16215831	16216031	-	-	16205231	16205439	16218645	16218772	-	-	-	-	-	-
SE	ABCC1_SE_132070	ENSG00000103222	ABCC1	chr16	POSITIVE	1	1	-0.01	16103632	16103758	-	-	-	-	-	-	16101672	16101849	16108347	16108485	-	-	-	-	-	-
SE	ABCC1_SE_132113	ENSG00000103222	ABCC1	chr16	POSITIVE	1	1	-0.01	16215831	16216031	-	-	-	-	-	-	16205231	16205439	16218645	16218772	-	-	-	-	-	-
MXE	ABCC1_MXE_36946	ENSG00000103222	ABCC1	chr16	POSITIVE	0.306989	1	-0.011	-	-	16110352	16110478	16126965	16127027	-	-	16108347	16108485	16130328	16130460	-	-	-	-	-	-
MXE	ABCC1_MXE_36958	ENSG00000103222	ABCC1	chr16	POSITIVE	0.491008	1	-0.011	-	-	16173208	16173335	16177222	16177399	-	-	16170030	16170258	16180680	16180848	-	-	-	-	-	-
SE	ABCC1_SE_132100	ENSG00000103222	ABCC1	chr16	POSITIVE	0.0308188	0.709465	-0.012	16177222	16177399	-	-	-	-	-	-	16173208	16173335	16180680	16180848	-	-	-	-	-	-
SE	ABCC1_SE_132107	ENSG00000103222	ABCC1	chr16	POSITIVE	0.641092	1	-0.012	16196483	16196574	-	-	-	-	-	-	16184261	16184445	16200594	16200725	-	-	-	-	-	-
SE	ABCC1_SE_132110	ENSG00000103222	ABCC1	chr16	POSITIVE	1	1	-0.012	16208622	16208933	-	-	-	-	-	-	16205231	16205439	16215831	16215960	-	-	-	-	-	-
SE	ABCC1_SE_132076	ENSG00000103222	ABCC1	chr16	POSITIVE	0.0158755	0.440312	-0.013	16110352	16110478	-	-	-	-	-	-	16108347	16108485	16126965	16127027	-	-	-	-	-	-
SE	ABCC1_SE_132096	ENSG00000103222	ABCC1	chr16	POSITIVE	1	1	-0.013	16173208	16173335	-	-	-	-	-	-	16170030	16170258	16180680	16180848	-	-	-	-	-	-
MXE	ABCC1_MXE_36945	ENSG00000103222	ABCC1	chr16	POSITIVE	0.0149661	0.268755	-0.014	-	-	16110352	16110478	16126965	16127027	-	-	16103632	16103758	16130328	16130460	-	-	-	-	-	-
MXE	ABCC1_MXE_36951	ENSG00000103222	ABCC1	chr16	POSITIVE	0.225275	0.906697	-0.014	-	-	16149948	16150152	16162012	16162159	-	-	16141998	16142160	16165498	16165586	-	-	-	-	-	-
MXE	ABCC1_MXE_36941	ENSG00000103222	ABCC1	chr16	POSITIVE	0.837979	1	-0.015	-	-	16103632	16103758	16108347	16108485	-	-	16101672	16101849	16110352	16110478	-	-	-	-	-	-
SE	ABCC1_SE_132105	ENSG00000103222	ABCC1	chr16	POSITIVE	1	1	-0.015	16184261	16184445	-	-	-	-	-	-	16165498	16165586	16200594	16200730	-	-	-	-	-	-
MXE	ABCC1_MXE_36952	ENSG00000103222	ABCC1	chr16	POSITIVE	0.691341	1	-0.017	-	-	16162012	16162159	16165498	16165586	-	-	16149948	16150152	16170182	16170258	-	-	-	-	-	-
SE	ABCC1_SE_132102	ENSG00000103222	ABCC1	chr16	POSITIVE	1	1	-0.017	16180680	16180848	-	-	-	-	-	-	16170030	16170258	16184261	16184445	-	-	-	-	-	-
SE	ABCC1_SE_132097	ENSG00000103222	ABCC1	chr16	POSITIVE	1	1	-0.018	16173208	16173335	-	-	-	-	-	-	16170030	16170258	16184261	16184445	-	-	-	-	-	-
MXE	ABCC1_MXE_36953	ENSG00000103222	ABCC1	chr16	POSITIVE	1	1	-0.019	-	-	16165498	16165586	16170182	16170258	-	-	16149948	16150152	16173208	16173335	-	-	-	-	-	-
MXE	ABCC1_MXE_36963	ENSG00000103222	ABCC1	chr16	POSITIVE	0.711629	1	-0.023	-	-	16184261	16184445	16200594	16200730	-	-	16165498	16165586	16205231	16205439	-	-	-	-	-	-
SE	ABCC1_SE_132103	ENSG00000103222	ABCC1	chr16	POSITIVE	1	1	-0.031	16180680	16180848	-	-	-	-	-	-	16173208	16173335	16184261	16184445	-	-	-	-	-	-
MXE	ABCC1_MXE_36949	ENSG00000103222	ABCC1	chr16	POSITIVE	0.118375	0.719716	-0.034	-	-	16139692	16139870	16141998	16142160	-	-	16138306	16138537	16146580	16146673	-	-	-	-	-	-
MXE	ABCC1_MXE_36959	ENSG00000103222	ABCC1	chr16	POSITIVE	0.0450026	0.472635	-0.047	-	-	16173208	16173335	16180680	16180848	-	-	16170030	16170258	16184261	16184445	-	-	-	-	-	-
SE	ABCC1_SE_132099	ENSG00000103222	ABCC1	chr16	POSITIVE	1	1	-0.051	16177222	16177399	-	-	-	-	-	-	16170030	16170258	16184261	16184445	-	-	-	-	-	-
SE	ABCC1_SE_132101	ENSG00000103222	ABCC1	chr16	POSITIVE	1	1	-0.055	16177222	16177399	-	-	-	-	-	-	16173208	16173335	16184261	16184445	-	-	-	-	-	-
MXE	ABCC1_MXE_36961	ENSG00000103222	ABCC1	chr16	POSITIVE	0.00519138	0.148725	-0.068	-	-	16177222	16177399	16180680	16180848	-	-	16170030	16170258	16184261	16184445	-	-	-	-	-	-
MXE	ABCC1_MXE_36962	ENSG00000103222	ABCC1	chr16	POSITIVE	0.000540236	0.0330591	-0.075	-	-	16177222	16177399	16180680	16180848	-	-	16173208	16173335	16184261	16184445	-	-	-	-	-	-
SE	ABCC10_SE_122755	ENSG00000124574	ABCC10	chr6	POSITIVE	1	1	0.195	43398485	43398604	-	-	-	-	-	-	43395705	43395877	43399879	43399914	-	-	-	-	-	-
SE	ABCC10_SE_122763	ENSG00000124574	ABCC10	chr6	POSITIVE	0.430395	1	0.042	43410707	43410897	-	-	-	-	-	-	43409599	43409698	43411670	43411748	-	-	-	-	-	-
SE	ABCC10_SE_122750	ENSG00000124574	ABCC10	chr6	POSITIVE	1	1	0.031	43395705	43395877	-	-	-	-	-	-	43395291	43395495	43398485	43398604	-	-	-	-	-	-
A3SS	ABCC10_A3SS_9965	ENSG00000124574	ABCC10	chr6	POSITIVE	0.692769	1	0.029	-	-	-	-	-	-	-	-	-	-	-	-	43410707	43411748	43411670	43411748	43409599	43409698
RI	ABCC10_RI_6029	ENSG00000124574	ABCC10	chr6	POSITIVE	0.153183	0.666787	0.029	-	-	-	-	-	-	43410707	43411748	43410707	43410897	43411670	43411748	-	-	-	-	-	-
SE	ABCC10_SE_122751	ENSG00000124574	ABCC10	chr6	POSITIVE	1	1	0.028	43395705	43395877	-	-	-	-	-	-	43395291	43395495	43399879	43401098	-	-	-	-	-	-
SE	ABCC10_SE_122753	ENSG00000124574	ABCC10	chr6	POSITIVE	1	1	0.025	43398485	43398604	-	-	-	-	-	-	43395593	43395705	43399879	43399914	-	-	-	-	-	-
SE	ABCC10_SE_122768	ENSG00000124574	ABCC10	chr6	POSITIVE	1	1	0.025	43414014	43414184	-	-	-	-	-	-	43413336	43413680	43414985	43415146	-	-	-	-	-	-
SE	ABCC10_SE_122761	ENSG00000124574	ABCC10	chr6	POSITIVE	1	1	0.023	43402358	43402586	-	-	-	-	-	-	43399488	43401098	43403875	43403985	-	-	-	-	-	-
SE	ABCC10_SE_122764	ENSG00000124574	ABCC10	chr6	POSITIVE	1	1	0.019	43411670	43411748	-	-	-	-	-	-	43410707	43410897	43412525	43412676	-	-	-	-	-	-
SE	ABCC10_SE_122749	ENSG00000124574	ABCC10	chr6	POSITIVE	1	1	0.018	43395705	43395877	-	-	-	-	-	-	43395285	43395437	43399879	43401098	-	-	-	-	-	-
SE	ABCC10_SE_122769	ENSG00000124574	ABCC10	chr6	POSITIVE	1	1	0.017	43414985	43415146	-	-	-	-	-	-	43414014	43414184	43415421	43415675	-	-	-	-	-	-
A5SS	ABCC10_A5SS_6440	ENSG00000124574	ABCC10	chr6	POSITIVE	1	1	0.016	-	-	-	-	-	-	-	-	-	-	-	-	43410707	43411748	43410707	43410897	43412525	43412676
SE	ABCC10_SE_122770	ENSG00000124574	ABCC10	chr6	POSITIVE	1	1	0.014	43416618	43416764	-	-	-	-	-	-	43415421	43415675	43416844	43416942	-	-	-	-	-	-
A3SS	ABCC10_A3SS_9963	ENSG00000124574	ABCC10	chr6	POSITIVE	1	1	0.008	-	-	-	-	-	-	-	-	-	-	-	-	43399879	43401098	43400972	43401098	43395705	43395877
SE	ABCC10_SE_122773	ENSG00000124574	ABCC10	chr6	POSITIVE	1	1	0.007	43416844	43416942	-	-	-	-	-	-	43416618	43416764	43417159	43417272	-	-	-	-	-	-
SE	ABCC10_SE_122759	ENSG00000124574	ABCC10	chr6	POSITIVE	1	1	0.006	43400972	43401098	-	-	-	-	-	-	43395593	43395705	43402358	43402586	-	-	-	-	-	-
SE	ABCC10_SE_122757	ENSG00000124574	ABCC10	chr6	POSITIVE	1	1	0.003	43399879	43401098	-	-	-	-	-	-	43395593	43395705	43402358	43402586	-	-	-	-	-	-
SE	ABCC10_SE_122758	ENSG00000124574	ABCC10	chr6	POSITIVE	1	1	0.001	43399879	43401098	-	-	-	-	-	-	43395593	43395705	43403875	43403985	-	-	-	-	-	-
SE	ABCC10_SE_122772	ENSG00000124574	ABCC10	chr6	POSITIVE	1	1	-0.001	43416844	43416942	-	-	-	-	-	-	43415421	43415675	43417159	43417272	-	-	-	-	-	-
MXE	ABCC10_MXE_34180	ENSG00000124574	ABCC10	chr6	POSITIVE	0.883	1	-0.002	-	-	43414014	43414184	43414985	43415146	-	-	43413336	43413680	43415421	43415675	-	-	-	-	-	-
SE	ABCC10_SE_122771	ENSG00000124574	ABCC10	chr6	POSITIVE	1	1	-0.004	43416618	43416764	-	-	-	-	-	-	43415421	43415675	43417159	43417272	-	-	-	-	-	-
SE	ABCC10_SE_122767	ENSG00000124574	ABCC10	chr6	POSITIVE	1	1	-0.009	43413336	43413680	-	-	-	-	-	-	43412862	43413052	43414985	43415146	-	-	-	-	-	-
SE	ABCC10_SE_122762	ENSG00000124574	ABCC10	chr6	POSITIVE	1	1	-0.012	43403488	43403645	-	-	-	-	-	-	43402358	43402586	43403875	43403985	-	-	-	-	-	-
SE	ABCC10_SE_122766	ENSG00000124574	ABCC10	chr6	POSITIVE	1	1	-0.022	43412862	43413052	-	-	-	-	-	-	43412525	43412676	43413336	43413680	-	-	-	-	-	-
SE	ABCC10_SE_122765	ENSG00000124574	ABCC10	chr6	POSITIVE	1	1	-0.025	43411896	43412091	-	-	-	-	-	-	43410707	43411748	43412525	43412676	-	-	-	-	-	-
A3SS	ABCC10_A3SS_9964	ENSG00000124574	ABCC10	chr6	POSITIVE	1	1	-0.033	-	-	-	-	-	-	-	-	-	-	-	-	43403830	43403985	43403875	43403985	43403488	43403645
RI	ABCC10_RI_6028	ENSG00000124574	ABCC10	chr6	POSITIVE	0.128051	0.595879	-0.044	-	-	-	-	-	-	43405671	43406533	43405671	43405751	43406361	43406533	-	-	-	-	-	-
A3SS	ABCC10_A3SS_9962	ENSG00000124574	ABCC10	chr6	POSITIVE	7.2658e-05	0.00281662	-0.05	-	-	-	-	-	-	-	-	-	-	-	-	43399879	43401098	43400972	43401098	43395593	43395705
MXE	ABCC10_MXE_34181	ENSG00000124574	ABCC10	chr6	POSITIVE	0.34048	1	-0.077	-	-	43416618	43416764	43416844	43416942	-	-	43415421	43415675	43417159	43417272	-	-	-	-	-	-
SE	ABCC2_SE_24329	ENSG00000023839	ABCC2	chr10	POSITIVE	1	1	0.085	101590472	101590608	-	-	-	-	-	-	101590063	101590190	101591367	101591587	-	-	-	-	-	-
SE	ABCC2_SE_24330	ENSG00000023839	ABCC2	chr10	POSITIVE	1	1	0.026	101595847	101596047	-	-	-	-	-	-	101594136	101594292	101603555	101603657	-	-	-	-	-	-
SE	ABCC2_SE_24324	ENSG00000023839	ABCC2	chr10	POSITIVE	1	1	0.017	101556853	101557088	-	-	-	-	-	-	101554169	101554225	101558963	101559127	-	-	-	-	-	-
SE	ABCC2_SE_24325	ENSG00000023839	ABCC2	chr10	POSITIVE	1	1	0.006	101558963	101559127	-	-	-	-	-	-	101554169	101554225	101560142	101560320	-	-	-	-	-	-
SE	ABCC2_SE_24332	ENSG00000023839	ABCC2	chr10	POSITIVE	1	1	0.002	101605380	101605539	-	-	-	-	-	-	101604078	101604222	101606717	101606884	-	-	-	-	-	-
SE	ABCC2_SE_24328	ENSG00000023839	ABCC2	chr10	POSITIVE	1	1	-0.022	101560142	101560320	-	-	-	-	-	-	101558963	101559127	101563775	101564030	-	-	-	-	-	-
SE	ABCC2_SE_24327	ENSG00000023839	ABCC2	chr10	POSITIVE	1	1	-0.037	101560142	101560320	-	-	-	-	-	-	101554169	101554225	101563775	101564030	-	-	-	-	-	-
SE	ABCC2_SE_24331	ENSG00000023839	ABCC2	chr10	POSITIVE	1	1	-0.054	101601723	101601850	-	-	-	-	-	-	101595847	101596047	101603555	101603657	-	-	-	-	-	-
MXE	ABCC2_MXE_6715	ENSG00000023839	ABCC2	chr10	POSITIVE	1	1	-0.13	-	-	101558963	101559127	101560142	101560320	-	-	101554169	101554225	101563775	101564030	-	-	-	-	-	-
SE	ABCC4_SE_52974	ENSG00000125257	ABCC4	chr13	NEGATIVE	1	1	0.097	95838954	95839146	-	-	-	-	-	-	95830250	95830345	95847089	95847191	-	-	-	-	-	-
SE	ABCC4_SE_52975	ENSG00000125257	ABCC4	chr13	NEGATIVE	1	1	0.095	95840706	95840796	-	-	-	-	-	-	95838954	95839146	95847089	95847191	-	-	-	-	-	-
MXE	ABCC4_MXE_15245	ENSG00000125257	ABCC4	chr13	NEGATIVE	0.0987886	0.675354	0.058	-	-	95886863	95887088	95899228	95899349	-	-	95862945	95863035	95899896	95900007	-	-	-	-	-	-
SE	ABCC4_SE_52973	ENSG00000125257	ABCC4	chr13	NEGATIVE	1	1	0.016	95822785	95822882	-	-	-	-	-	-	95818411	95818621	95829960	95830047	-	-	-	-	-	-
MXE	ABCC4_MXE_15244	ENSG00000125257	ABCC4	chr13	NEGATIVE	1	1	0.013	-	-	95840706	95840796	95847089	95847191	-	-	95838954	95839146	95858785	95859035	-	-	-	-	-	-
SE	ABCC4_SE_52969	ENSG00000125257	ABCC4	chr13	NEGATIVE	1	1	0.006	95735393	95735544	-	-	-	-	-	-	95727685	95727805	95768175	95768255	-	-	-	-	-	-
SE	ABCC4_SE_52972	ENSG00000125257	ABCC4	chr13	NEGATIVE	1	1	0.004	95816631	95816772	-	-	-	-	-	-	95815863	95815901	95818411	95818621	-	-	-	-	-	-
SE	ABCC4_SE_52982	ENSG00000125257	ABCC4	chr13	NEGATIVE	1	1	0.004	95921563	95921676	-	-	-	-	-	-	95899896	95900007	95953494	95953589	-	-	-	-	-	-
SE	ABCC4_SE_52976	ENSG00000125257	ABCC4	chr13	NEGATIVE	1	1	-0.002	95847089	95847191	-	-	-	-	-	-	95840706	95840796	95858785	95859035	-	-	-	-	-	-
SE	ABCC4_SE_52977	ENSG00000125257	ABCC4	chr13	NEGATIVE	1	1	-0.003	95860053	95860179	-	-	-	-	-	-	95858785	95859035	95861687	95861851	-	-	-	-	-	-
SE	ABCC4_SE_52971	ENSG00000125257	ABCC4	chr13	NEGATIVE	1	1	-0.01	95815375	95815470	-	-	-	-	-	-	95813442	95813589	95815863	95815901	-	-	-	-	-	-
SE	ABCC4_SE_52979	ENSG00000125257	ABCC4	chr13	NEGATIVE	1	1	-0.028	95899228	95899349	-	-	-	-	-	-	95886863	95887088	95899896	95900007	-	-	-	-	-	-
SE	ABCC4_SE_52970	ENSG00000125257	ABCC4	chr13	NEGATIVE	1	1	-0.043	95768175	95768255	-	-	-	-	-	-	95735393	95735544	95813442	95813589	-	-	-	-	-	-
SE	ABCC4_SE_52981	ENSG00000125257	ABCC4	chr13	NEGATIVE	1	1	-0.044	95918365	95918518	-	-	-	-	-	-	95899896	95900007	95953494	95953589	-	-	-	-	-	-
MXE	ABCC4_MXE_15243	ENSG00000125257	ABCC4	chr13	NEGATIVE	1	1	-0.078	-	-	95735393	95735544	95768175	95768255	-	-	95727685	95727805	95813442	95813589	-	-	-	-	-	-
SE	ABCC5_SE_114001	ENSG00000114770	ABCC5	chr3	NEGATIVE	1	1	0.091	183703091	183703166	-	-	-	-	-	-	183701540	183702682	183705557	183705705	-	-	-	-	-	-
RI	ABCC5_RI_5554	ENSG00000114770	ABCC5	chr3	NEGATIVE	1	1	0.031	-	-	-	-	-	-	183701540	183705705	183701540	183702682	183705557	183705705	-	-	-	-	-	-
SE	ABCC5_SE_113998	ENSG00000114770	ABCC5	chr3	NEGATIVE	1	1	0.014	183667540	183667669	-	-	-	-	-	-	183665111	183665298	183667759	183667913	-	-	-	-	-	-
A3SS	ABCC5_A3SS_9209	ENSG00000114770	ABCC5	chr3	NEGATIVE	1	1	0.009	-	-	-	-	-	-	-	-	-	-	-	-	183689350	183689822	183689350	183689707	183695304	183695412
SE	ABCC5_SE_114005	ENSG00000114770	ABCC5	chr3	NEGATIVE	1	1	0.003	183707013	183707171	-	-	-	-	-	-	183706359	183706515	183732051	183732192	-	-	-	-	-	-
SE	ABCC5_SE_114002	ENSG00000114770	ABCC5	chr3	NEGATIVE	1	1	-0.004	183703091	183703243	-	-	-	-	-	-	183700561	183700795	183705557	183705705	-	-	-	-	-	-
SE	ABCC5_SE_114006	ENSG00000114770	ABCC5	chr3	NEGATIVE	1	1	-0.005	183727676	183727765	-	-	-	-	-	-	183707013	183707171	183732051	183732235	-	-	-	-	-	-
A3SS	ABCC5_A3SS_9211	ENSG00000114770	ABCC5	chr3	NEGATIVE	1	1	-0.006	-	-	-	-	-	-	-	-	-	-	-	-	183701540	183705705	183701540	183702682	183706359	183706515
SE	ABCC5_SE_114004	ENSG00000114770	ABCC5	chr3	NEGATIVE	1	1	-0.006	183705557	183705705	-	-	-	-	-	-	183701540	183702682	183706359	183706515	-	-	-	-	-	-
MXE	ABCC5_MXE_31914	ENSG00000114770	ABCC5	chr3	NEGATIVE	1	1	-0.01	-	-	183645117	183645231	183646534	183646613	-	-	183643342	183643507	183655688	183655848	-	-	-	-	-	-
SE	ABCC5_SE_113994	ENSG00000114770	ABCC5	chr3	NEGATIVE	1	1	-0.01	183645117	183645231	-	-	-	-	-	-	183643342	183643507	183646534	183646613	-	-	-	-	-	-
SE	ABCC5_SE_113996	ENSG00000114770	ABCC5	chr3	NEGATIVE	1	1	-0.011	183655688	183655848	-	-	-	-	-	-	183646534	183646613	183660514	183660704	-	-	-	-	-	-
SE	ABCC5_SE_113995	ENSG00000114770	ABCC5	chr3	NEGATIVE	1	1	-0.017	183646534	183646613	-	-	-	-	-	-	183645117	183645231	183655688	183655848	-	-	-	-	-	-
SE	ABCC5_SE_113999	ENSG00000114770	ABCC5	chr3	NEGATIVE	0.685001	1	-0.032	183681172	183681376	-	-	-	-	-	-	183679298	183679442	183682972	183683045	-	-	-	-	-	-
MXE	ABCC5_MXE_31915	ENSG00000114770	ABCC5	chr3	NEGATIVE	0.947041	1	-0.069	-	-	183646534	183646613	183655688	183655848	-	-	183645117	183645231	183660514	183660704	-	-	-	-	-	-
SE	ABCC5_SE_114000	ENSG00000114770	ABCC5	chr3	NEGATIVE	1	1	-0.078	183699514	183699662	-	-	-	-	-	-	183696290	183696439	183705557	183705705	-	-	-	-	-	-
SE	ABCD1_SE_72491	ENSG00000101986	ABCD1	chrX	POSITIVE	1	1	0.024	153002610	153002705	-	-	-	-	-	-	153001798	153001967	153005545	153005691	-	-	-	-	-	-
SE	ABCD1_SE_72490	ENSG00000101986	ABCD1	chrX	POSITIVE	1	1	0.004	152994686	152994867	-	-	-	-	-	-	152990322	152991621	153001565	153001708	-	-	-	-	-	-
SE	ABCD1_SE_72492	ENSG00000101986	ABCD1	chrX	POSITIVE	1	1	-0.019	153006027	153006173	-	-	-	-	-	-	153005545	153005691	153008440	153008525	-	-	-	-	-	-
SE	ABCD2_SE_48662	ENSG00000173208	ABCD2	chr12	NEGATIVE	1	1	0.073	39967517	39967643	-	-	-	-	-	-	39943834	39947933	39973336	39973421	-	-	-	-	-	-
SE	ABCD2_SE_48664	ENSG00000173208	ABCD2	chr12	NEGATIVE	1	1	0.024	39973336	39973421	-	-	-	-	-	-	39967517	39967643	39979953	39980099	-	-	-	-	-	-
SE	ABCD2_SE_48667	ENSG00000173208	ABCD2	chr12	NEGATIVE	1	1	-0.006	40010789	40010970	-	-	-	-	-	-	40001400	40001516	40012478	40013553	-	-	-	-	-	-
SE	ABCD2_SE_48665	ENSG00000173208	ABCD2	chr12	NEGATIVE	1	1	-0.038	39979953	39980099	-	-	-	-	-	-	39973336	39973421	39994372	39994518	-	-	-	-	-	-
MXE	ABCD2_MXE_13859	ENSG00000173208	ABCD2	chr12	NEGATIVE	1	1	-0.043	-	-	39973336	39973421	39979953	39980099	-	-	39967517	39967643	39994372	39994518	-	-	-	-	-	-
SE	ABCD2_SE_48666	ENSG00000173208	ABCD2	chr12	NEGATIVE	1	1	-0.067	40001400	40001516	-	-	-	-	-	-	39998563	39998732	40010789	40010970	-	-	-	-	-	-
MXE	ABCD2_MXE_13860	ENSG00000173208	ABCD2	chr12	NEGATIVE	0.651147	1	-0.068	-	-	40001400	40001516	40010789	40010970	-	-	39998563	39998732	40012478	40013553	-	-	-	-	-	-
MXE	ABCD2_MXE_13858	ENSG00000173208	ABCD2	chr12	NEGATIVE	1	1	-0.135	-	-	39967517	39967643	39973336	39973421	-	-	39943834	39947933	39979953	39980099	-	-	-	-	-	-
SE	ABCD3_SE_137366	ENSG00000117528	ABCD3	chr1	POSITIVE	1	1	0.087	94943814	94943871	-	-	-	-	-	-	94941169	94941293	94946019	94946162	-	-	-	-	-	-
SE	ABCD3_SE_137365	ENSG00000117528	ABCD3	chr1	POSITIVE	1	1	0.05	94943814	94943871	-	-	-	-	-	-	94941169	94941293	94944079	94944279	-	-	-	-	-	-
MXE	ABCD3_MXE_38415	ENSG00000117528	ABCD3	chr1	POSITIVE	1	1	0.047	-	-	94933474	94933563	94939321	94939391	-	-	94930330	94930429	94940698	94940796	-	-	-	-	-	-
SE	ABCD3_SE_137368	ENSG00000117528	ABCD3	chr1	POSITIVE	0.0144073	0.411303	0.041	94972093	94972198	-	-	-	-	-	-	94965050	94965170	94980701	94980758	-	-	-	-	-	-
SE	ABCD3_SE_137360	ENSG00000117528	ABCD3	chr1	POSITIVE	1	1	0.027	94921288	94921360	-	-	-	-	-	-	94883968	94884144	94924162	94924199	-	-	-	-	-	-
MXE	ABCD3_MXE_38416	ENSG00000117528	ABCD3	chr1	POSITIVE	0.838298	1	0.003	-	-	94939321	94939391	94940698	94940796	-	-	94933474	94933563	94941169	94941250	-	-	-	-	-	-
SE	ABCD3_SE_137364	ENSG00000117528	ABCD3	chr1	POSITIVE	1	1	0	94940698	94940796	-	-	-	-	-	-	94939321	94939391	94941169	94941250	-	-	-	-	-	-
SE	ABCD3_SE_137362	ENSG00000117528	ABCD3	chr1	POSITIVE	1	1	-0.002	94933474	94933563	-	-	-	-	-	-	94930330	94930429	94939321	94939391	-	-	-	-	-	-
SE	ABCD3_SE_137363	ENSG00000117528	ABCD3	chr1	POSITIVE	1	1	-0.002	94939321	94939391	-	-	-	-	-	-	94933474	94933563	94940698	94940796	-	-	-	-	-	-
SE	ABCD3_SE_137361	ENSG00000117528	ABCD3	chr1	POSITIVE	1	1	-0.02	94924162	94924199	-	-	-	-	-	-	94883932	94884144	94930330	94930429	-	-	-	-	-	-
SE	ABCD3_SE_137367	ENSG00000117528	ABCD3	chr1	POSITIVE	1	1	-0.059	94946019	94946162	-	-	-	-	-	-	94941169	94941293	94948725	94948795	-	-	-	-	-	-
SE	ABCD4_SE_113893	ENSG00000119688	ABCD4	chr14	NEGATIVE	0.00205941	0.0940765	0.152	74756729	74756821	-	-	-	-	-	-	74756003	74756222	74756993	74757155	-	-	-	-	-	-
A5SS	ABCD4_A5SS_5973	ENSG00000119688	ABCD4	chr14	NEGATIVE	1	1	0.11	-	-	-	-	-	-	-	-	-	-	-	-	74755362	74755468	74755418	74755468	74754909	74754962
MXE	ABCD4_MXE_31886	ENSG00000119688	ABCD4	chr14	NEGATIVE	0.300608	1	0.086	-	-	74754512	74754589	74754909	74754962	-	-	74752716	74753519	74755418	74755468	-	-	-	-	-	-
SE	ABCD4_SE_113899	ENSG00000119688	ABCD4	chr14	NEGATIVE	1	1	0.083	74759856	74759951	-	-	-	-	-	-	74759450	74759572	74762556	74762682	-	-	-	-	-	-
MXE	ABCD4_MXE_31895	ENSG00000119688	ABCD4	chr14	NEGATIVE	0.0581022	0.533118	0.07	-	-	74763035	74763152	74766250	74766378	-	-	74762556	74762682	74766852	74766971	-	-	-	-	-	-
A3SS	ABCD4_A3SS_9192	ENSG00000119688	ABCD4	chr14	NEGATIVE	1	1	0.053	-	-	-	-	-	-	-	-	-	-	-	-	74759450	74759951	74759450	74759572	74761850	74761901
RI	ABCD4_RI_5545	ENSG00000119688	ABCD4	chr14	NEGATIVE	0.0479287	0.326706	0.053	-	-	-	-	-	-	74763035	74764772	74763035	74763152	74764632	74764772	-	-	-	-	-	-
SE	ABCD4_SE_113903	ENSG00000119688	ABCD4	chr14	NEGATIVE	1	1	0.053	74761850	74761901	-	-	-	-	-	-	74759450	74759951	74762556	74762617	-	-	-	-	-	-
A5SS	ABCD4_A5SS_5974	ENSG00000119688	ABCD4	chr14	NEGATIVE	0.00800259	0.181255	0.052	-	-	-	-	-	-	-	-	-	-	-	-	74764341	74764772	74764632	74764772	74763035	74763152
SE	ABCD4_SE_113900	ENSG00000119688	ABCD4	chr14	NEGATIVE	0.240997	1	0.052	74759856	74759982	-	-	-	-	-	-	74759450	74759572	74761850	74761901	-	-	-	-	-	-
SE	ABCD4_SE_113898	ENSG00000119688	ABCD4	chr14	NEGATIVE	0.301842	1	0.048	74759856	74759951	-	-	-	-	-	-	74759450	74759572	74761850	74761901	-	-	-	-	-	-
MXE	ABCD4_MXE_31894	ENSG00000119688	ABCD4	chr14	NEGATIVE	1	1	0.038	-	-	74762556	74762682	74763035	74763152	-	-	74761850	74761901	74766250	74766378	-	-	-	-	-	-
MXE	ABCD4_MXE_31887	ENSG00000119688	ABCD4	chr14	NEGATIVE	0.652996	1	0.036	-	-	74754909	74754962	74755418	74755468	-	-	74754512	74754589	74756185	74756222	-	-	-	-	-	-
MXE	ABCD4_MXE_31893	ENSG00000119688	ABCD4	chr14	NEGATIVE	0.476019	1	0.032	-	-	74761850	74761901	74762556	74762682	-	-	74759856	74759951	74763035	74763152	-	-	-	-	-	-
SE	ABCD4_SE_113887	ENSG00000119688	ABCD4	chr14	NEGATIVE	0.739933	1	0.022	74754909	74754962	-	-	-	-	-	-	74754512	74754589	74755418	74755468	-	-	-	-	-	-
SE	ABCD4_SE_113892	ENSG00000119688	ABCD4	chr14	NEGATIVE	1	1	0.022	74756185	74756222	-	-	-	-	-	-	74755781	74755988	74756993	74757202	-	-	-	-	-	-
MXE	ABCD4_MXE_31892	ENSG00000119688	ABCD4	chr14	NEGATIVE	1	1	0.018	-	-	74761850	74761901	74766250	74766378	-	-	74759450	74759572	74769577	74769619	-	-	-	-	-	-
SE	ABCD4_SE_113901	ENSG00000119688	ABCD4	chr14	NEGATIVE	0.510888	1	0.016	74759856	74760013	-	-	-	-	-	-	74759450	74759572	74761850	74761901	-	-	-	-	-	-
SE	ABCD4_SE_113918	ENSG00000119688	ABCD4	chr14	NEGATIVE	0.404042	1	0.015	74766852	74766971	-	-	-	-	-	-	74764341	74764772	74769577	74769621	-	-	-	-	-	-
SE	ABCD4_SE_113919	ENSG00000119688	ABCD4	chr14	NEGATIVE	0.285724	1	0.015	74766852	74766971	-	-	-	-	-	-	74765880	74766378	74769577	74769621	-	-	-	-	-	-
SE	ABCD4_SE_113902	ENSG00000119688	ABCD4	chr14	NEGATIVE	1	1	0.013	74761850	74761901	-	-	-	-	-	-	74759450	74759572	74762556	74762617	-	-	-	-	-	-
SE	ABCD4_SE_113905	ENSG00000119688	ABCD4	chr14	NEGATIVE	1	1	0.013	74762556	74762682	-	-	-	-	-	-	74760756	74761901	74763035	74763152	-	-	-	-	-	-
MXE	ABCD4_MXE_31888	ENSG00000119688	ABCD4	chr14	NEGATIVE	0.0413057	0.454097	0.012	-	-	74756185	74756222	74756993	74757202	-	-	74755781	74755988	74758989	74759079	-	-	-	-	-	-
MXE	ABCD4_MXE_31890	ENSG00000119688	ABCD4	chr14	NEGATIVE	0.610524	1	0.012	-	-	74759856	74759951	74761850	74761901	-	-	74759450	74759572	74762556	74762682	-	-	-	-	-	-
MXE	ABCD4_MXE_31889	ENSG00000119688	ABCD4	chr14	NEGATIVE	1	1	0.011	-	-	74759450	74759572	74761850	74761901	-	-	74758989	74759079	74762556	74762682	-	-	-	-	-	-
MXE	ABCD4_MXE_31891	ENSG00000119688	ABCD4	chr14	NEGATIVE	0.791753	1	0.007	-	-	74761850	74761901	74762556	74762682	-	-	74759450	74759572	74763035	74763152	-	-	-	-	-	-
SE	ABCD4_SE_113916	ENSG00000119688	ABCD4	chr14	NEGATIVE	0.319235	1	0.006	74766250	74766378	-	-	-	-	-	-	74764538	74764772	74769577	74769613	-	-	-	-	-	-
MXE	ABCD4_MXE_31897	ENSG00000119688	ABCD4	chr14	NEGATIVE	0.743097	1	0.004	-	-	74764341	74764772	74766250	74766378	-	-	74763035	74763152	74769577	74769662	-	-	-	-	-	-
SE	ABCD4_SE_113886	ENSG00000119688	ABCD4	chr14	NEGATIVE	1	1	0.002	74754512	74754589	-	-	-	-	-	-	74752716	74753519	74754909	74754962	-	-	-	-	-	-
SE	ABCD4_SE_113917	ENSG00000119688	ABCD4	chr14	NEGATIVE	1	1	0.002	74766852	74766971	-	-	-	-	-	-	74763035	74763152	74769577	74769621	-	-	-	-	-	-
SE	ABCD4_SE_113912	ENSG00000119688	ABCD4	chr14	NEGATIVE	1	1	0.001	74764632	74764772	-	-	-	-	-	-	74763035	74763152	74769577	74769613	-	-	-	-	-	-
SE	ABCD4_SE_113914	ENSG00000119688	ABCD4	chr14	NEGATIVE	1	1	0	74766250	74766378	-	-	-	-	-	-	74763035	74763152	74769577	74769613	-	-	-	-	-	-
SE	ABCD4_SE_113894	ENSG00000119688	ABCD4	chr14	NEGATIVE	1	1	-0.001	74756993	74757202	-	-	-	-	-	-	74756185	74756222	74758989	74759079	-	-	-	-	-	-
SE	ABCD4_SE_113895	ENSG00000119688	ABCD4	chr14	NEGATIVE	1	1	-0.002	74759253	74759345	-	-	-	-	-	-	74758989	74759079	74759450	74759529	-	-	-	-	-	-
SE	ABCD4_SE_113907	ENSG00000119688	ABCD4	chr14	NEGATIVE	1	1	-0.002	74763035	74763152	-	-	-	-	-	-	74762432	74762682	74766250	74766378	-	-	-	-	-	-
SE	ABCD4_SE_113909	ENSG00000119688	ABCD4	chr14	NEGATIVE	1	1	-0.009	74764341	74764772	-	-	-	-	-	-	74763035	74763152	74769577	74769662	-	-	-	-	-	-
MXE	ABCD4_MXE_31896	ENSG00000119688	ABCD4	chr14	NEGATIVE	0.387066	1	-0.01	-	-	74763035	74763152	74766250	74766378	-	-	74762556	74762682	74769577	74769613	-	-	-	-	-	-
A3SS	ABCD4_A3SS_9193	ENSG00000119688	ABCD4	chr14	NEGATIVE	1	1	-0.021	-	-	-	-	-	-	-	-	-	-	-	-	74759856	74759982	74759856	74759951	74761850	74761901
SE	ABCD4_SE_113913	ENSG00000119688	ABCD4	chr14	NEGATIVE	0.646237	1	-0.022	74766250	74766378	-	-	-	-	-	-	74763035	74763152	74766852	74766971	-	-	-	-	-	-
SE	ABCD4_SE_113911	ENSG00000119688	ABCD4	chr14	NEGATIVE	0.653631	1	-0.024	74764632	74764772	-	-	-	-	-	-	74763035	74763152	74766852	74766971	-	-	-	-	-	-
SE	ABCD4_SE_113888	ENSG00000119688	ABCD4	chr14	NEGATIVE	1	1	-0.025	74754909	74754962	-	-	-	-	-	-	74754512	74754589	74756185	74756222	-	-	-	-	-	-
SE	ABCD4_SE_113896	ENSG00000119688	ABCD4	chr14	NEGATIVE	1	1	-0.026	74759450	74759572	-	-	-	-	-	-	74758989	74759079	74761850	74761901	-	-	-	-	-	-
SE	ABCD4_SE_113897	ENSG00000119688	ABCD4	chr14	NEGATIVE	1	1	-0.027	74759450	74759951	-	-	-	-	-	-	74758989	74759079	74761850	74761901	-	-	-	-	-	-
SE	ABCD4_SE_113915	ENSG00000119688	ABCD4	chr14	NEGATIVE	0.938006	1	-0.032	74766250	74766378	-	-	-	-	-	-	74764538	74764772	74766852	74766971	-	-	-	-	-	-
SE	ABCD4_SE_113891	ENSG00000119688	ABCD4	chr14	NEGATIVE	1	1	-0.033	74755418	74755468	-	-	-	-	-	-	74754909	74754962	74756185	74756222	-	-	-	-	-	-
A3SS	ABCD4_A3SS_9195	ENSG00000119688	ABCD4	chr14	NEGATIVE	1	1	-0.035	-	-	-	-	-	-	-	-	-	-	-	-	74759856	74760013	74759856	74759982	74761850	74761901
SE	ABCD4_SE_113908	ENSG00000119688	ABCD4	chr14	NEGATIVE	0.371791	1	-0.036	74764341	74764772	-	-	-	-	-	-	74763035	74763152	74766852	74766971	-	-	-	-	-	-
RI	ABCD4_RI_5543	ENSG00000119688	ABCD4	chr14	NEGATIVE	0.705196	1	-0.045	-	-	-	-	-	-	74759450	74759951	74759450	74759572	74759856	74759951	-	-	-	-	-	-
SE	ABCD4_SE_113890	ENSG00000119688	ABCD4	chr14	NEGATIVE	1	1	-0.05	74755418	74755468	-	-	-	-	-	-	74754512	74754589	74756185	74756222	-	-	-	-	-	-
A3SS	ABCD4_A3SS_9194	ENSG00000119688	ABCD4	chr14	NEGATIVE	1	1	-0.052	-	-	-	-	-	-	-	-	-	-	-	-	74759856	74760013	74759856	74759951	74761850	74761901
SE	ABCD4_SE_113910	ENSG00000119688	ABCD4	chr14	NEGATIVE	1	1	-0.062	74764632	74764772	-	-	-	-	-	-	74763035	74763152	74766250	74766378	-	-	-	-	-	-
SE	ABCD4_SE_113889	ENSG00000119688	ABCD4	chr14	NEGATIVE	1	1	-0.088	74755362	74755468	-	-	-	-	-	-	74754909	74754962	74756185	74756222	-	-	-	-	-	-
SE	ABCE1_SE_144351	ENSG00000164163	ABCE1	chr4	POSITIVE	1	1	0.009	146032119	146032216	-	-	-	-	-	-	146031526	146031596	146033390	146033480	-	-	-	-	-	-
SE	ABCE1_SE_144353	ENSG00000164163	ABCE1	chr4	POSITIVE	1	1	0.002	146042755	146042965	-	-	-	-	-	-	146042484	146042543	146044172	146044283	-	-	-	-	-	-
SE	ABCE1_SE_144350	ENSG00000164163	ABCE1	chr4	POSITIVE	1	1	0.001	146026756	146026842	-	-	-	-	-	-	146025537	146025667	146029166	146029264	-	-	-	-	-	-
SE	ABCE1_SE_144354	ENSG00000164163	ABCE1	chr4	POSITIVE	1	1	-0.001	146046141	146046253	-	-	-	-	-	-	146044629	146044752	146048677	146048725	-	-	-	-	-	-
SE	ABCE1_SE_144352	ENSG00000164163	ABCE1	chr4	POSITIVE	0.00178777	0.0847483	-0.015	146042325	146042385	-	-	-	-	-	-	146041083	146041305	146042484	146042543	-	-	-	-	-	-
MXE	ABCF1_MXE_28884	ENSG00000204574	ABCF1	chr6	POSITIVE	0.000184639	0.0153009	0.103	-	-	30548182	30548296	30550170	30550284	-	-	30547707	30547782	30550842	30550965	-	-	-	-	-	-
SE	ABCF1_SE_102962	ENSG00000204574	ABCF1	chr6	POSITIVE	0.645121	1	0.066	30558082	30558155	-	-	-	-	-	-	30557925	30557990	30558311	30558520	-	-	-	-	-	-
MXE	ABCF1_MXE_28883	ENSG00000204574	ABCF1	chr6	POSITIVE	0.864409	1	0.026	-	-	30547707	30547782	30548182	30548296	-	-	30546246	30546354	30550170	30550284	-	-	-	-	-	-
SE	ABCF1_SE_102956	ENSG00000204574	ABCF1	chr6	POSITIVE	1	1	0.014	30547707	30547782	-	-	-	-	-	-	30546246	30546354	30548182	30548225	-	-	-	-	-	-
SE	ABCF1_SE_102958	ENSG00000204574	ABCF1	chr6	POSITIVE	1	1	0.013	30550170	30550284	-	-	-	-	-	-	30548182	30548296	30550842	30550965	-	-	-	-	-	-
SE	ABCF1_SE_102959	ENSG00000204574	ABCF1	chr6	POSITIVE	1	1	0.006	30551968	30552108	-	-	-	-	-	-	30551581	30551667	30552194	30552343	-	-	-	-	-	-
SE	ABCF1_SE_102960	ENSG00000204574	ABCF1	chr6	POSITIVE	1	1	0.003	30554250	30554325	-	-	-	-	-	-	30553910	30554082	30557464	30557497	-	-	-	-	-	-
SE	ABCF1_SE_102961	ENSG00000204574	ABCF1	chr6	POSITIVE	1	1	0.003	30554417	30554488	-	-	-	-	-	-	30554250	30554325	30557464	30557497	-	-	-	-	-	-
SE	ABCF1_SE_102963	ENSG00000204574	ABCF1	chr6	POSITIVE	1	1	0.001	30558082	30558155	-	-	-	-	-	-	30557925	30557990	30564345	30564956	-	-	-	-	-	-
SE	ABCF1_SE_102964	ENSG00000204574	ABCF1	chr6	POSITIVE	1	1	0.001	30558311	30558938	-	-	-	-	-	-	30557925	30557990	30564345	30564956	-	-	-	-	-	-
SE	ABCF1_SE_102954	ENSG00000204574	ABCF1	chr6	POSITIVE	1	1	0	30545185	30545232	-	-	-	-	-	-	30539152	30539337	30545594	30545690	-	-	-	-	-	-
SE	ABCF1_SE_102957	ENSG00000204574	ABCF1	chr6	POSITIVE	1	1	-0.001	30548182	30548296	-	-	-	-	-	-	30547707	30547782	30550170	30550284	-	-	-	-	-	-
SE	ABCF1_SE_102965	ENSG00000204574	ABCF1	chr6	POSITIVE	1	1	-0.001	30558311	30558938	-	-	-	-	-	-	30558082	30558155	30564345	30564956	-	-	-	-	-	-
SE	ABCF1_SE_102955	ENSG00000204574	ABCF1	chr6	POSITIVE	1	1	-0.004	30546246	30546354	-	-	-	-	-	-	30546124	30546162	30547707	30547782	-	-	-	-	-	-
MXE	ABCF1_MXE_28885	ENSG00000204574	ABCF1	chr6	POSITIVE	0.942016	1	-0.017	-	-	30558082	30558155	30558311	30558938	-	-	30557925	30557990	30564345	30564956	-	-	-	-	-	-
MXE	ABCF1_MXE_28882	ENSG00000204574	ABCF1	chr6	POSITIVE	0.28823	0.989585	-0.027	-	-	30546246	30546354	30547707	30547782	-	-	30546124	30546162	30548182	30548225	-	-	-	-	-	-
A3SS	ABCF1_A3SS_8284	ENSG00000204574	ABCF1	chr6	POSITIVE	0.098475	0.804515	-0.073	-	-	-	-	-	-	-	-	-	-	-	-	30545849	30545979	30545852	30545979	30545594	30545690
MXE	ABCF2_MXE_29132	ENSG00000033050	ABCF2	chr7	NEGATIVE	0.0559209	0.524128	0.067	-	-	150919606	150919702	150920763	150920935	-	-	150918663	150918766	150921017	150921200	-	-	-	-	-	-
MXE	ABCF2_MXE_29131	ENSG00000033050	ABCF2	chr7	NEGATIVE	0.735862	1	0.007	-	-	150915839	150915959	150916149	150916245	-	-	150915646	150915736	150918663	150918766	-	-	-	-	-	-
SE	ABCF2_SE_103881	ENSG00000033050	ABCF2	chr7	NEGATIVE	1	1	0.003	150920763	150920935	-	-	-	-	-	-	150919606	150919702	150921017	150921200	-	-	-	-	-	-
SE	ABCF2_SE_103880	ENSG00000033050	ABCF2	chr7	NEGATIVE	1	1	0.002	150919606	150919702	-	-	-	-	-	-	150918663	150918766	150920763	150920935	-	-	-	-	-	-
SE	ABCF2_SE_103877	ENSG00000033050	ABCF2	chr7	NEGATIVE	1	1	0.001	150915166	150915277	-	-	-	-	-	-	150913052	150913115	150915646	150915736	-	-	-	-	-	-
SE	ABCF2_SE_103878	ENSG00000033050	ABCF2	chr7	NEGATIVE	1	1	-0.001	150915839	150915959	-	-	-	-	-	-	150915646	150915736	150916149	150916245	-	-	-	-	-	-
SE	ABCF2_SE_103876	ENSG00000033050	ABCF2	chr7	NEGATIVE	1	1	-0.003	150913052	150913115	-	-	-	-	-	-	150912689	150912818	150915166	150915277	-	-	-	-	-	-
SE	ABCF2_SE_103879	ENSG00000033050	ABCF2	chr7	NEGATIVE	1	1	-0.004	150916149	150916245	-	-	-	-	-	-	150915839	150915959	150918663	150918766	-	-	-	-	-	-
SE	ABCF2_SE_103875	ENSG00000033050	ABCF2	chr7	NEGATIVE	1	1	-0.008	150911964	150912168	-	-	-	-	-	-	150909575	150911277	150912689	150912818	-	-	-	-	-	-
MXE	ABCF2_MXE_29130	ENSG00000033050	ABCF2	chr7	NEGATIVE	0.15967	0.80671	-0.044	-	-	150913052	150913115	150915166	150915277	-	-	150912689	150912818	150915646	150915736	-	-	-	-	-	-
A3SS	ABCF3_A3SS_4155	ENSG00000161204	ABCF3	chr3	POSITIVE	0.0078311	0.135434	0.093	-	-	-	-	-	-	-	-	-	-	-	-	183905451	183905771	183905648	183905771	183904583	183904663
SE	ABCF3_SE_53314	ENSG00000161204	ABCF3	chr3	POSITIVE	0.0149222	0.421955	0.075	183905184	183905231	-	-	-	-	-	-	183904583	183904663	183905648	183905771	-	-	-	-	-	-
MXE	ABCF3_MXE_15365	ENSG00000161204	ABCF3	chr3	POSITIVE	0.309007	1	0.062	-	-	183905184	183905231	183905451	183905549	-	-	183904583	183904663	183905648	183905771	-	-	-	-	-	-
MXE	ABCF3_MXE_15356	ENSG00000161204	ABCF3	chr3	POSITIVE	0.356168	1	0.06	-	-	183904583	183904663	183905184	183905231	-	-	183904294	183904442	183905451	183905549	-	-	-	-	-	-
SE	ABCF3_SE_53326	ENSG00000161204	ABCF3	chr3	POSITIVE	0.201301	1	0.059	183905648	183905771	-	-	-	-	-	-	183905184	183905231	183905928	183906195	-	-	-	-	-	-
RI	ABCF3_RI_2590	ENSG00000161204	ABCF3	chr3	POSITIVE	1	1	0.055	-	-	-	-	-	-	183904294	183904663	183904294	183904424	183904583	183904663	-	-	-	-	-	-
RI	ABCF3_RI_2593	ENSG00000161204	ABCF3	chr3	POSITIVE	0.178768	0.731341	0.049	-	-	-	-	-	-	183905451	183905771	183905451	183905549	183905648	183905771	-	-	-	-	-	-
SE	ABCF3_SE_53319	ENSG00000161204	ABCF3	chr3	POSITIVE	0.00754005	0.254829	0.047	183905451	183905549	-	-	-	-	-	-	183904583	183904663	183905648	183905746	-	-	-	-	-	-
SE	ABCF3_SE_53323	ENSG00000161204	ABCF3	chr3	POSITIVE	0.433474	1	0.041	183905451	183905771	-	-	-	-	-	-	183905184	183905231	183905928	183906195	-	-	-	-	-	-
MXE	ABCF3_MXE_15358	ENSG00000161204	ABCF3	chr3	POSITIVE	0.487386	1	0.04	-	-	183904583	183904663	183905451	183905549	-	-	183904294	183904442	183905648	183905746	-	-	-	-	-	-
MXE	ABCF3_MXE_15367	ENSG00000161204	ABCF3	chr3	POSITIVE	0.313839	1	0.038	-	-	183905184	183905231	183905648	183905771	-	-	183904583	183904663	183905928	183906195	-	-	-	-	-	-
RI	ABCF3_RI_2596	ENSG00000161204	ABCF3	chr3	POSITIVE	0.318028	0.983198	0.035	-	-	-	-	-	-	183907175	183907545	183907175	183907231	183907344	183907545	-	-	-	-	-	-
SE	ABCF3_SE_53330	ENSG00000161204	ABCF3	chr3	POSITIVE	1	1	0.033	183906451	183906458	-	-	-	-	-	-	183905928	183906195	183906548	183906629	-	-	-	-	-	-
SE	ABCF3_SE_53317	ENSG00000161204	ABCF3	chr3	POSITIVE	0.0152764	0.428903	0.028	183905184	183905549	-	-	-	-	-	-	183904294	183904663	183905648	183905689	-	-	-	-	-	-
SE	ABCF3_SE_53313	ENSG00000161204	ABCF3	chr3	POSITIVE	0.263534	1	0.026	183905184	183905231	-	-	-	-	-	-	183904583	183904663	183905451	183905549	-	-	-	-	-	-
A5SS	ABCF3_A5SS_2776	ENSG00000161204	ABCF3	chr3	POSITIVE	1	1	0.021	-	-	-	-	-	-	-	-	-	-	-	-	183904294	183904663	183904294	183904442	183905184	183905549
MXE	ABCF3_MXE_15366	ENSG00000161204	ABCF3	chr3	POSITIVE	0.581354	1	0.021	-	-	183905184	183905231	183905451	183905771	-	-	183904583	183904663	183905928	183906195	-	-	-	-	-	-
SE	ABCF3_SE_53306	ENSG00000161204	ABCF3	chr3	POSITIVE	1	1	0.021	183904583	183904663	-	-	-	-	-	-	183904294	183904442	183905184	183905231	-	-	-	-	-	-
A5SS	ABCF3_A5SS_2775	ENSG00000161204	ABCF3	chr3	POSITIVE	0.695248	1	0.02	-	-	-	-	-	-	-	-	-	-	-	-	183904294	183904442	183904294	183904424	183904583	183904663
A3SS	ABCF3_A3SS_4154	ENSG00000161204	ABCF3	chr3	POSITIVE	0.0954531	0.78707	0.019	-	-	-	-	-	-	-	-	-	-	-	-	183905184	183905549	183905451	183905549	183904583	183904663
A3SS	ABCF3_A3SS_4156	ENSG00000161204	ABCF3	chr3	POSITIVE	1	1	0.018	-	-	-	-	-	-	-	-	-	-	-	-	183905451	183905771	183905648	183905771	183905184	183905231
MXE	ABCF3_MXE_15360	ENSG00000161204	ABCF3	chr3	POSITIVE	0.590225	1	0.018	-	-	183904583	183904663	183905648	183905771	-	-	183904294	183904442	183905928	183906195	-	-	-	-	-	-
RI	ABCF3_RI_2592	ENSG00000161204	ABCF3	chr3	POSITIVE	0.704395	1	0.018	-	-	-	-	-	-	183905184	183905549	183905184	183905231	183905451	183905549	-	-	-	-	-	-
SE	ABCF3_SE_53333	ENSG00000161204	ABCF3	chr3	POSITIVE	0.622732	1	0.018	183910889	183911022	-	-	-	-	-	-	183910388	183910684	183911152	183911240	-	-	-	-	-	-
MXE	ABCF3_MXE_15357	ENSG00000161204	ABCF3	chr3	POSITIVE	0.609897	1	0.017	-	-	183904583	183904663	183905184	183905549	-	-	183904294	183904442	183905648	183905689	-	-	-	-	-	-
MXE	ABCF3_MXE_15369	ENSG00000161204	ABCF3	chr3	POSITIVE	0.441065	1	0.017	-	-	183905451	183905771	183905928	183906195	-	-	183905184	183905231	183906548	183906615	-	-	-	-	-	-
SE	ABCF3_SE_53309	ENSG00000161204	ABCF3	chr3	POSITIVE	0.0201992	0.523977	0.016	183905151	183905231	-	-	-	-	-	-	183904583	183904663	183905451	183905549	-	-	-	-	-	-
MXE	ABCF3_MXE_15354	ENSG00000161204	ABCF3	chr3	POSITIVE	0.992507	1	0.015	-	-	183904294	183904442	183904583	183904663	-	-	183903810	183904068	183905184	183905231	-	-	-	-	-	-
SE	ABCF3_SE_53320	ENSG00000161204	ABCF3	chr3	POSITIVE	1	1	0.015	183905451	183905549	-	-	-	-	-	-	183905151	183905231	183905648	183905746	-	-	-	-	-	-
A5SS	ABCF3_A5SS_2778	ENSG00000161204	ABCF3	chr3	POSITIVE	1	1	0.013	-	-	-	-	-	-	-	-	-	-	-	-	183905184	183905549	183905184	183905231	183905648	183905771
MXE	ABCF3_MXE_15359	ENSG00000161204	ABCF3	chr3	POSITIVE	0.795432	1	0.011	-	-	183904583	183904663	183905451	183905771	-	-	183904294	183904442	183905928	183906195	-	-	-	-	-	-
RI	ABCF3_RI_2591	ENSG00000161204	ABCF3	chr3	POSITIVE	0.985854	1	0.011	-	-	-	-	-	-	183904294	183904663	183904294	183904442	183904583	183904663	-	-	-	-	-	-
RI	ABCF3_RI_2594	ENSG00000161204	ABCF3	chr3	POSITIVE	0.703425	1	0.006	-	-	-	-	-	-	183906875	183907065	183906875	183906932	183907042	183907065	-	-	-	-	-	-
SE	ABCF3_SE_53300	ENSG00000161204	ABCF3	chr3	POSITIVE	1	1	0.006	183904294	183904424	-	-	-	-	-	-	183903961	183904068	183904583	183904663	-	-	-	-	-	-
A3SS	ABCF3_A3SS_4158	ENSG00000161204	ABCF3	chr3	POSITIVE	1	1	0.004	-	-	-	-	-	-	-	-	-	-	-	-	183910388	183910684	183910592	183910684	183908910	183909043
SE	ABCF3_SE_53332	ENSG00000161204	ABCF3	chr3	POSITIVE	1	1	0.004	183910388	183910477	-	-	-	-	-	-	183908910	183909043	183910592	183910684	-	-	-	-	-	-
SE	ABCF3_SE_53307	ENSG00000161204	ABCF3	chr3	POSITIVE	1	1	0.003	183904583	183904663	-	-	-	-	-	-	183904294	183904442	183905451	183905549	-	-	-	-	-	-
SE	ABCF3_SE_53311	ENSG00000161204	ABCF3	chr3	POSITIVE	1	1	0.003	183905184	183905231	-	-	-	-	-	-	183904294	183904442	183905451	183905549	-	-	-	-	-	-
SE	ABCF3_SE_53331	ENSG00000161204	ABCF3	chr3	POSITIVE	1	1	0.003	183906875	183906932	-	-	-	-	-	-	183906716	183906776	183907042	183907065	-	-	-	-	-	-
MXE	ABCF3_MXE_15355	ENSG00000161204	ABCF3	chr3	POSITIVE	1	1	0.002	-	-	183904583	183904663	183905928	183906195	-	-	183903810	183904068	183906548	183906629	-	-	-	-	-	-
A3SS	ABCF3_A3SS_4157	ENSG00000161204	ABCF3	chr3	POSITIVE	1	1	0.001	-	-	-	-	-	-	-	-	-	-	-	-	183906875	183907065	183907042	183907065	183906716	183906776
MXE	ABCF3_MXE_15368	ENSG00000161204	ABCF3	chr3	POSITIVE	0.35114	1	0.001	-	-	183905451	183905771	183905928	183906195	-	-	183904583	183904663	183906548	183906615	-	-	-	-	-	-
MXE	ABCF3_MXE_15371	ENSG00000161204	ABCF3	chr3	POSITIVE	1	1	0	-	-	183905648	183905771	183905928	183906195	-	-	183905184	183905231	183906548	183906629	-	-	-	-	-	-
SE	ABCF3_SE_53301	ENSG00000161204	ABCF3	chr3	POSITIVE	1	1	-0.004	183904294	183904442	-	-	-	-	-	-	183903810	183904068	183904583	183904663	-	-	-	-	-	-
SE	ABCF3_SE_53329	ENSG00000161204	ABCF3	chr3	POSITIVE	1	1	-0.005	183905928	183906195	-	-	-	-	-	-	183905451	183905771	183906548	183906615	-	-	-	-	-	-
A3SS	ABCF3_A3SS_4151	ENSG00000161204	ABCF3	chr3	POSITIVE	1	1	-0.008	-	-	-	-	-	-	-	-	-	-	-	-	183905184	183905549	183905451	183905549	183904294	183904442
RI	ABCF3_RI_2595	ENSG00000161204	ABCF3	chr3	POSITIVE	0.975247	1	-0.009	-	-	-	-	-	-	183907042	183907231	183907042	183907065	183907175	183907231	-	-	-	-	-	-
MXE	ABCF3_MXE_15370	ENSG00000161204	ABCF3	chr3	POSITIVE	0.0550519	0.52048	-0.01	-	-	183905648	183905771	183905928	183906195	-	-	183904583	183904663	183906548	183906629	-	-	-	-	-	-
SE	ABCF3_SE_53324	ENSG00000161204	ABCF3	chr3	POSITIVE	1	1	-0.011	183905648	183905771	-	-	-	-	-	-	183904294	183904663	183905928	183906195	-	-	-	-	-	-
A3SS	ABCF3_A3SS_4152	ENSG00000161204	ABCF3	chr3	POSITIVE	1	1	-0.012	-	-	-	-	-	-	-	-	-	-	-	-	183905451	183905771	183905648	183905771	183904294	183904442
SE	ABCF3_SE_53321	ENSG00000161204	ABCF3	chr3	POSITIVE	1	1	-0.012	183905451	183905771	-	-	-	-	-	-	183904583	183904663	183905928	183906195	-	-	-	-	-	-
SE	ABCF3_SE_53328	ENSG00000161204	ABCF3	chr3	POSITIVE	1	1	-0.012	183905928	183906195	-	-	-	-	-	-	183904294	183904663	183906548	183906615	-	-	-	-	-	-
SE	ABCF3_SE_53316	ENSG00000161204	ABCF3	chr3	POSITIVE	1	1	-0.013	183905184	183905549	-	-	-	-	-	-	183904294	183904442	183905648	183905689	-	-	-	-	-	-
SE	ABCF3_SE_53318	ENSG00000161204	ABCF3	chr3	POSITIVE	1	1	-0.014	183905451	183905549	-	-	-	-	-	-	183904294	183904442	183905648	183905746	-	-	-	-	-	-
A3SS	ABCF3_A3SS_4153	ENSG00000161204	ABCF3	chr3	POSITIVE	0.498283	1	-0.015	-	-	-	-	-	-	-	-	-	-	-	-	183905151	183905231	183905184	183905231	183904583	183904663
SE	ABCF3_SE_53302	ENSG00000161204	ABCF3	chr3	POSITIVE	1	1	-0.017	183904294	183904663	-	-	-	-	-	-	183903963	183904068	183905928	183906195	-	-	-	-	-	-
SE	ABCF3_SE_53315	ENSG00000161204	ABCF3	chr3	POSITIVE	1	1	-0.017	183905184	183905231	-	-	-	-	-	-	183904583	183904663	183905928	183906195	-	-	-	-	-	-
MXE	ABCF3_MXE_15362	ENSG00000161204	ABCF3	chr3	POSITIVE	1	1	-0.019	-	-	183905184	183905231	183905451	183905549	-	-	183904294	183904442	183905648	183905771	-	-	-	-	-	-
SE	ABCF3_SE_53308	ENSG00000161204	ABCF3	chr3	POSITIVE	1	1	-0.02	183904583	183904663	-	-	-	-	-	-	183904294	183904442	183905648	183905689	-	-	-	-	-	-
A5SS	ABCF3_A5SS_2777	ENSG00000161204	ABCF3	chr3	POSITIVE	1	1	-0.021	-	-	-	-	-	-	-	-	-	-	-	-	183904294	183904663	183904294	183904442	183905648	183905771
SE	ABCF3_SE_53327	ENSG00000161204	ABCF3	chr3	POSITIVE	1	1	-0.022	183905928	183906195	-	-	-	-	-	-	183903810	183904068	183906548	183906615	-	-	-	-	-	-
MXE	ABCF3_MXE_15361	ENSG00000161204	ABCF3	chr3	POSITIVE	0.445363	1	-0.023	-	-	183905151	183905231	183905451	183905549	-	-	183904583	183904663	183905648	183905746	-	-	-	-	-	-
MXE	ABCF3_MXE_15364	ENSG00000161204	ABCF3	chr3	POSITIVE	1	1	-0.026	-	-	183905184	183905231	183905648	183905771	-	-	183904294	183904442	183905928	183906195	-	-	-	-	-	-
MXE	ABCF3_MXE_15363	ENSG00000161204	ABCF3	chr3	POSITIVE	1	1	-0.027	-	-	183905184	183905231	183905451	183905771	-	-	183904294	183904442	183905928	183906195	-	-	-	-	-	-
SE	ABCF3_SE_53322	ENSG00000161204	ABCF3	chr3	POSITIVE	1	1	-0.03	183905451	183905771	-	-	-	-	-	-	183904583	183904663	183906548	183906615	-	-	-	-	-	-
SE	ABCF3_SE_53303	ENSG00000161204	ABCF3	chr3	POSITIVE	1	1	-0.035	183904294	183904663	-	-	-	-	-	-	183903963	183904068	183906548	183906629	-	-	-	-	-	-
RI	ABCF3_RI_2597	ENSG00000161204	ABCF3	chr3	POSITIVE	0.254231	0.886737	-0.077	-	-	-	-	-	-	183910388	183910684	183910388	183910477	183910592	183910684	-	-	-	-	-	-
MXE	ABCG1_MXE_30313	ENSG00000160179	ABCG1	chr21	POSITIVE	0.169563	0.822768	0.045	-	-	43705989	43706104	43710159	43710328	-	-	43704669	43704793	43711201	43711302	-	-	-	-	-	-
MXE	ABCG1_MXE_30314	ENSG00000160179	ABCG1	chr21	POSITIVE	0.442593	1	0.017	-	-	43710159	43710328	43711201	43711302	-	-	43705989	43706104	43711607	43711766	-	-	-	-	-	-
SE	ABCG1_SE_108302	ENSG00000160179	ABCG1	chr21	POSITIVE	1	1	0.006	43714651	43714770	-	-	-	-	-	-	43711201	43711302	43716273	43717352	-	-	-	-	-	-
MXE	ABCG1_MXE_30315	ENSG00000160179	ABCG1	chr21	POSITIVE	0.592993	1	0.005	-	-	43711201	43711302	43711607	43711766	-	-	43710159	43710328	43714651	43714770	-	-	-	-	-	-
SE	ABCG1_SE_108296	ENSG00000160179	ABCG1	chr21	POSITIVE	1	1	0.004	43707998	43708422	-	-	-	-	-	-	43706043	43706104	43710159	43710328	-	-	-	-	-	-
SE	ABCG1_SE_108297	ENSG00000160179	ABCG1	chr21	POSITIVE	1	1	0.004	43708320	43708422	-	-	-	-	-	-	43705989	43706104	43710159	43710328	-	-	-	-	-	-
SE	ABCG1_SE_108290	ENSG00000160179	ABCG1	chr21	POSITIVE	1	1	0.003	43645780	43646024	-	-	-	-	-	-	43639226	43639414	43691179	43691297	-	-	-	-	-	-
SE	ABCG1_SE_108292	ENSG00000160179	ABCG1	chr21	POSITIVE	1	1	0.002	43704669	43704793	-	-	-	-	-	-	43702383	43702529	43705989	43706104	-	-	-	-	-	-
SE	ABCG1_SE_108298	ENSG00000160179	ABCG1	chr21	POSITIVE	1	1	0	43710159	43710328	-	-	-	-	-	-	43705989	43706104	43711201	43711302	-	-	-	-	-	-
SE	ABCG1_SE_108293	ENSG00000160179	ABCG1	chr21	POSITIVE	1	1	-0.001	43705989	43706104	-	-	-	-	-	-	43704669	43704793	43710159	43710328	-	-	-	-	-	-
SE	ABCG1_SE_108301	ENSG00000160179	ABCG1	chr21	POSITIVE	1	1	-0.001	43711607	43711766	-	-	-	-	-	-	43711201	43711302	43714651	43714770	-	-	-	-	-	-
SE	ABCG1_SE_108295	ENSG00000160179	ABCG1	chr21	POSITIVE	1	1	-0.007	43707998	43708183	-	-	-	-	-	-	43705989	43706104	43708320	43708422	-	-	-	-	-	-
SE	ABCG1_SE_108294	ENSG00000160179	ABCG1	chr21	POSITIVE	1	1	-0.009	43707998	43708147	-	-	-	-	-	-	43705989	43706104	43708320	43708422	-	-	-	-	-	-
RI	ABCG1_RI_5247	ENSG00000160179	ABCG1	chr21	POSITIVE	0.700688	1	-0.012	-	-	-	-	-	-	43707998	43708422	43707998	43708183	43708320	43708422	-	-	-	-	-	-
SE	ABCG1_SE_108300	ENSG00000160179	ABCG1	chr21	POSITIVE	1	1	-0.013	43711201	43711302	-	-	-	-	-	-	43710159	43710328	43711607	43711766	-	-	-	-	-	-
SE	ABCG1_SE_108291	ENSG00000160179	ABCG1	chr21	POSITIVE	3.06002e-06	0.000482881	-0.027	43697004	43697055	-	-	-	-	-	-	43693412	43693545	43702383	43702529	-	-	-	-	-	-
A5SS	ABCG1_A5SS_5700	ENSG00000160179	ABCG1	chr21	POSITIVE	0.241157	1	-0.043	-	-	-	-	-	-	-	-	-	-	-	-	43707998	43708183	43707998	43708147	43708320	43708422
RI	ABCG1_RI_5246	ENSG00000160179	ABCG1	chr21	POSITIVE	0.438373	1	-0.059	-	-	-	-	-	-	43707998	43708422	43707998	43708147	43708320	43708422	-	-	-	-	-	-
SE	ABHD10_SE_126513	ENSG00000144827	ABHD10	chr3	POSITIVE	1	1	0.004	111705110	111705222	-	-	-	-	-	-	111697856	111698050	111705760	111705898	-	-	-	-	-	-
SE	ABHD10_SE_126512	ENSG00000144827	ABHD10	chr3	POSITIVE	0.608344	1	-0.045	111700630	111700814	-	-	-	-	-	-	111697881	111698050	111705110	111705222	-	-	-	-	-	-
SE	ABHD10_SE_126514	ENSG00000144827	ABHD10	chr3	POSITIVE	0.854124	1	-0.068	111709546	111709598	-	-	-	-	-	-	111705760	111705898	111710223	111710387	-	-	-	-	-	-
SE	ABHD11_SE_114259	ENSG00000106077	ABHD11	chr7	NEGATIVE	1	1	0.206	73151258	73151550	-	-	-	-	-	-	73150865	73151021	73151891	73152065	-	-	-	-	-	-
SE	ABHD11_SE_114260	ENSG00000106077	ABHD11	chr7	NEGATIVE	1	1	0.189	73151550	73151690	-	-	-	-	-	-	73150893	73151021	73151891	73152065	-	-	-	-	-	-
SE	ABHD11_SE_114262	ENSG00000106077	ABHD11	chr7	NEGATIVE	1	1	0.175	73151550	73151721	-	-	-	-	-	-	73150423	73151021	73151891	73152065	-	-	-	-	-	-
SE	ABHD11_SE_114258	ENSG00000106077	ABHD11	chr7	NEGATIVE	1	1	0.139	73151258	73151440	-	-	-	-	-	-	73150423	73151021	73151891	73152065	-	-	-	-	-	-
SE	ABHD11_SE_114257	ENSG00000106077	ABHD11	chr7	NEGATIVE	1	1	0.127	73151258	73151440	-	-	-	-	-	-	73150423	73151021	73151550	73151690	-	-	-	-	-	-
RI	ABHD11_RI_5566	ENSG00000106077	ABHD11	chr7	NEGATIVE	1	1	0.086	-	-	-	-	-	-	73151550	73152065	73151550	73151721	73151891	73152065	-	-	-	-	-	-
SE	ABHD11_SE_114265	ENSG00000106077	ABHD11	chr7	NEGATIVE	1	1	0.063	73152205	73152472	-	-	-	-	-	-	73151975	73152065	73152657	73152713	-	-	-	-	-	-
SE	ABHD11_SE_114261	ENSG00000106077	ABHD11	chr7	NEGATIVE	1	1	0.044	73151550	73151690	-	-	-	-	-	-	73151258	73151440	73151891	73152065	-	-	-	-	-	-
SE	ABHD11_SE_114264	ENSG00000106077	ABHD11	chr7	NEGATIVE	1	1	0.036	73152205	73152402	-	-	-	-	-	-	73151897	73152065	73152657	73152793	-	-	-	-	-	-
SE	ABHD11_SE_114268	ENSG00000106077	ABHD11	chr7	NEGATIVE	1	1	0.024	73152662	73152793	-	-	-	-	-	-	73151550	73152065	73152975	73153111	-	-	-	-	-	-
MXE	ABHD11_MXE_31987	ENSG00000106077	ABHD11	chr7	NEGATIVE	1	1	0.014	-	-	73151258	73151440	73151550	73151690	-	-	73150893	73151021	73151891	73152065	-	-	-	-	-	-
SE	ABHD11_SE_114266	ENSG00000106077	ABHD11	chr7	NEGATIVE	1	1	0.013	73152657	73152772	-	-	-	-	-	-	73151891	73152065	73152975	73153182	-	-	-	-	-	-
SE	ABHD11_SE_114267	ENSG00000106077	ABHD11	chr7	NEGATIVE	1	1	0.009	73152657	73152793	-	-	-	-	-	-	73151891	73152065	73152975	73153069	-	-	-	-	-	-
A5SS	ABHD11_A5SS_5988	ENSG00000106077	ABHD11	chr7	NEGATIVE	1	1	0.006	-	-	-	-	-	-	-	-	-	-	-	-	73151550	73152065	73151891	73152065	73151258	73151440
RI	ABHD11_RI_5565	ENSG00000106077	ABHD11	chr7	NEGATIVE	1	1	0.006	-	-	-	-	-	-	73151550	73152065	73151550	73151690	73151891	73152065	-	-	-	-	-	-
A3SS	ABHD11_A3SS_9233	ENSG00000106077	ABHD11	chr7	NEGATIVE	1	1	0.005	-	-	-	-	-	-	-	-	-	-	-	-	73151258	73151550	73151258	73151440	73151891	73152065
SE	ABHD11_SE_114263	ENSG00000106077	ABHD11	chr7	NEGATIVE	1	1	0	73151550	73151721	-	-	-	-	-	-	73151258	73151440	73151891	73152065	-	-	-	-	-	-
MXE	ABHD11_MXE_31986	ENSG00000106077	ABHD11	chr7	NEGATIVE	1	1	-0.016	-	-	73151258	73151440	73151550	73151721	-	-	73150423	73151021	73151891	73152065	-	-	-	-	-	-
A3SS	ABHD11_A3SS_9234	ENSG00000106077	ABHD11	chr7	NEGATIVE	1	1	-0.041	-	-	-	-	-	-	-	-	-	-	-	-	73151550	73151721	73151550	73151690	73151891	73152065
SE	ABHD12_SE_46939	ENSG00000100997	ABHD12	chr20	NEGATIVE	1	1	0.105	25297683	25297714	-	-	-	-	-	-	25290081	25290211	25300834	25300954	-	-	-	-	-	-
SE	ABHD12_SE_46937	ENSG00000100997	ABHD12	chr20	NEGATIVE	1	1	0.049	25295560	25295606	-	-	-	-	-	-	25290081	25290211	25297683	25297714	-	-	-	-	-	-
SE	ABHD12_SE_46941	ENSG00000100997	ABHD12	chr20	NEGATIVE	1	1	0.035	25297683	25297714	-	-	-	-	-	-	25295560	25295606	25303960	25304066	-	-	-	-	-	-
SE	ABHD12_SE_46936	ENSG00000100997	ABHD12	chr20	NEGATIVE	1	1	0.03	25282854	25282982	-	-	-	-	-	-	25280833	25281520	25284185	25284264	-	-	-	-	-	-
SE	ABHD12_SE_46944	ENSG00000100997	ABHD12	chr20	NEGATIVE	4.11936e-05	0.00402547	0.024	25319520	25319640	-	-	-	-	-	-	25303960	25304066	25319862	25319987	-	-	-	-	-	-
MXE	ABHD12_MXE_13343	ENSG00000100997	ABHD12	chr20	NEGATIVE	0.612411	1	0.003	-	-	25295560	25295606	25300834	25300954	-	-	25290081	25290211	25303960	25304066	-	-	-	-	-	-
SE	ABHD12_SE_46942	ENSG00000100997	ABHD12	chr20	NEGATIVE	1	1	0.001	25300834	25300954	-	-	-	-	-	-	25290081	25290211	25303960	25304066	-	-	-	-	-	-
SE	ABHD12_SE_46938	ENSG00000100997	ABHD12	chr20	NEGATIVE	1	1	-0.003	25295560	25295606	-	-	-	-	-	-	25290081	25290211	25303960	25304066	-	-	-	-	-	-
SE	ABHD12_SE_46945	ENSG00000100997	ABHD12	chr20	NEGATIVE	1	1	-0.011	25319862	25319987	-	-	-	-	-	-	25303960	25304066	25371148	25371389	-	-	-	-	-	-
SE	ABHD12_SE_46943	ENSG00000100997	ABHD12	chr20	NEGATIVE	1	1	-0.028	25300834	25300954	-	-	-	-	-	-	25297683	25297714	25303960	25304066	-	-	-	-	-	-
MXE	ABHD12_MXE_13344	ENSG00000100997	ABHD12	chr20	NEGATIVE	1	1	-0.031	-	-	25297683	25297714	25300834	25300954	-	-	25290081	25290211	25303960	25304066	-	-	-	-	-	-
SE	ABHD14A_SE_108708	ENSG00000248487	ABHD14A	chr3	POSITIVE	0.569712	1	0.031	52012274	52012390	-	-	-	-	-	-	52011886	52012098	52014408	52014484	-	-	-	-	-	-
SE	ABHD14A_SE_108711	ENSG00000248487	ABHD14A	chr3	POSITIVE	1	1	0.02	52014408	52014644	-	-	-	-	-	-	52012274	52012390	52014851	52015212	-	-	-	-	-	-
SE	ABHD14A_SE_108709	ENSG00000248487	ABHD14A	chr3	POSITIVE	1	1	0	52012274	52012390	-	-	-	-	-	-	52011886	52012098	52014851	52015212	-	-	-	-	-	-
SE	ABHD14A_SE_108710	ENSG00000248487	ABHD14A	chr3	POSITIVE	1	1	-0.001	52014408	52014644	-	-	-	-	-	-	52011886	52012098	52014851	52015212	-	-	-	-	-	-
SE	ABHD14A_SE_108707	ENSG00000248487	ABHD14A	chr3	POSITIVE	1	1	-0.003	52011886	52012098	-	-	-	-	-	-	52009083	52009220	52014851	52015211	-	-	-	-	-	-
MXE	ABHD14A_MXE_30447	ENSG00000248487	ABHD14A	chr3	POSITIVE	0.4769	1	-0.031	-	-	52012274	52012390	52014408	52014644	-	-	52011886	52012098	52014851	52015212	-	-	-	-	-	-
MXE	ABHD14A-ACY1_MXE_36518	ENSG00000114786	ABHD14A-ACY1	chr3	POSITIVE	1	1	-0.01	-	-	52018062	52018174	52019222	52019287	-	-	52012274	52012390	52019376	52019481	-	-	-	-	-	-
RI	ABHD14B_RI_1401	ENSG00000114779	ABHD14B	chr3	NEGATIVE	0.81821	1	0.041	-	-	-	-	-	-	52005475	52005908	52005475	52005714	52005827	52005908	-	-	-	-	-	-
SE	ABHD14B_SE_28367	ENSG00000114779	ABHD14B	chr3	NEGATIVE	0.812065	1	0.013	52005827	52005908	-	-	-	-	-	-	52005475	52005714	52007980	52008065	-	-	-	-	-	-
SE	ABHD14B_SE_28366	ENSG00000114779	ABHD14B	chr3	NEGATIVE	0.239334	1	0.011	52005475	52005908	-	-	-	-	-	-	52003958	52004200	52007980	52008047	-	-	-	-	-	-
SE	ABHD14B_SE_28365	ENSG00000114779	ABHD14B	chr3	NEGATIVE	0.191931	1	0.006	52005475	52005714	-	-	-	-	-	-	52003099	52004200	52007980	52008037	-	-	-	-	-	-
SE	ABHD14B_SE_28363	ENSG00000114779	ABHD14B	chr3	NEGATIVE	1	1	-0.001	52003958	52004200	-	-	-	-	-	-	52002525	52003621	52005475	52005714	-	-	-	-	-	-
SE	ABHD14B_SE_28364	ENSG00000114779	ABHD14B	chr3	NEGATIVE	1	1	-0.002	52005475	52005714	-	-	-	-	-	-	52002525	52003621	52005827	52005908	-	-	-	-	-	-
SE	ABHD16A_SE_43415	ENSG00000204427	ABHD16A	chr6	NEGATIVE	0.688402	1	0.013	31669050	31669117	-	-	-	-	-	-	31668718	31668805	31670926	31671221	-	-	-	-	-	-
MXE	ABHD16A_MXE_12341	ENSG00000204427	ABHD16A	chr6	NEGATIVE	0.620365	1	0.012	-	-	31656025	31656082	31656499	31656896	-	-	31655817	31655880	31657357	31657481	-	-	-	-	-	-
A5SS	ABHD16A_A5SS_2311	ENSG00000204427	ABHD16A	chr6	NEGATIVE	1	1	0.006	-	-	-	-	-	-	-	-	-	-	-	-	31656499	31656896	31656791	31656896	31656025	31656082
SE	ABHD16A_SE_43418	ENSG00000204427	ABHD16A	chr6	NEGATIVE	0.561493	1	0.006	31669850	31669907	-	-	-	-	-	-	31669050	31669117	31670926	31671088	-	-	-	-	-	-
SE	ABHD16A_SE_43413	ENSG00000204427	ABHD16A	chr6	NEGATIVE	1	1	-0.002	31656499	31656896	-	-	-	-	-	-	31656025	31656082	31657357	31657481	-	-	-	-	-	-
A3SS	ABHD16A_A3SS_3454	ENSG00000204427	ABHD16A	chr6	NEGATIVE	1	1	-0.013	-	-	-	-	-	-	-	-	-	-	-	-	31655817	31656082	31655817	31655880	31656499	31656563
A3SS	ABHD16A_A3SS_3455	ENSG00000204427	ABHD16A	chr6	NEGATIVE	1	1	-0.013	-	-	-	-	-	-	-	-	-	-	-	-	31656499	31656896	31656499	31656563	31657357	31657481
SE	ABHD16A_SE_43414	ENSG00000204427	ABHD16A	chr6	NEGATIVE	1	1	-0.017	31668718	31668805	-	-	-	-	-	-	31664724	31664810	31670926	31671077	-	-	-	-	-	-
SE	ABHD16A_SE_43417	ENSG00000204427	ABHD16A	chr6	NEGATIVE	0.310584	1	-0.043	31669850	31669907	-	-	-	-	-	-	31668718	31668805	31670926	31671088	-	-	-	-	-	-
RI	ABHD16A_RI_2137	ENSG00000204427	ABHD16A	chr6	NEGATIVE	0.235009	0.845435	-0.049	-	-	-	-	-	-	31655817	31656082	31655817	31655880	31656025	31656082	-	-	-	-	-	-
RI	ABHD16A_RI_2138	ENSG00000204427	ABHD16A	chr6	NEGATIVE	0.126491	0.591672	-0.058	-	-	-	-	-	-	31656499	31656896	31656499	31656563	31656791	31656896	-	-	-	-	-	-
SE	ABHD17A_SE_98066	ENSG00000129968	ABHD17A	chr19	NEGATIVE	0.77595	1	0.022	1878662	1878903	-	-	-	-	-	-	1877506	1877686	1879919	1880016	-	-	-	-	-	-
A5SS	ABHD17A_A5SS_5111	ENSG00000129968	ABHD17A	chr19	NEGATIVE	0.924986	1	0.007	-	-	-	-	-	-	-	-	-	-	-	-	1878662	1880114	1879919	1880114	1877506	1877686
SE	ABHD17A_SE_98068	ENSG00000129968	ABHD17A	chr19	NEGATIVE	1	1	0.003	1881233	1881803	-	-	-	-	-	-	1879919	1880114	1885350	1885432	-	-	-	-	-	-
SE	ABHD17A_SE_98064	ENSG00000129968	ABHD17A	chr19	NEGATIVE	1	1	0.002	1877506	1877646	-	-	-	-	-	-	1876977	1877424	1879919	1880060	-	-	-	-	-	-
SE	ABHD17A_SE_98067	ENSG00000129968	ABHD17A	chr19	NEGATIVE	1	1	0.002	1880894	1881047	-	-	-	-	-	-	1879919	1880114	1881233	1881803	-	-	-	-	-	-
RI	ABHD17A_RI_4786	ENSG00000129968	ABHD17A	chr19	NEGATIVE	0.701684	1	0.001	-	-	-	-	-	-	1877506	1880114	1877506	1877686	1879919	1880114	-	-	-	-	-	-
SE	ABHD17A_SE_98065	ENSG00000129968	ABHD17A	chr19	NEGATIVE	1	1	0.001	1877506	1877686	-	-	-	-	-	-	1876808	1877424	1879919	1880114	-	-	-	-	-	-
RI	ABHD17A_RI_4785	ENSG00000129968	ABHD17A	chr19	NEGATIVE	0.203129	0.781609	-0.087	-	-	-	-	-	-	1877506	1880114	1877506	1877686	1878662	1880114	-	-	-	-	-	-
SE	ABHD17B_SE_70946	ENSG00000107362	ABHD17B	chr9	NEGATIVE	0.579419	1	0.017	74484998	74485178	-	-	-	-	-	-	74480067	74481922	74489529	74489999	-	-	-	-	-	-
MXE	ABHD17B_MXE_20111	ENSG00000107362	ABHD17B	chr9	NEGATIVE	0.803384	1	0.01	-	-	74481714	74481922	74489529	74489999	-	-	74477367	74477523	74525549	74525847	-	-	-	-	-	-
SE	ABHD17B_SE_70945	ENSG00000107362	ABHD17B	chr9	NEGATIVE	1	1	0.004	74481714	74481922	-	-	-	-	-	-	74477367	74477523	74525549	74525847	-	-	-	-	-	-
SE	ABHD17B_SE_70947	ENSG00000107362	ABHD17B	chr9	NEGATIVE	1	1	0.002	74489529	74489999	-	-	-	-	-	-	74477367	74477523	74525549	74525658	-	-	-	-	-	-
SE	ABHD17B_SE_70948	ENSG00000107362	ABHD17B	chr9	NEGATIVE	0.271913	1	-0.006	74489529	74489999	-	-	-	-	-	-	74480067	74481922	74525549	74525658	-	-	-	-	-	-
SE	ABHD17B_SE_70944	ENSG00000107362	ABHD17B	chr9	NEGATIVE	1	1	-0.008	74481714	74481922	-	-	-	-	-	-	74477367	74477523	74489529	74489999	-	-	-	-	-	-
SE	ABHD2_SE_133771	ENSG00000140526	ABHD2	chr15	POSITIVE	1	1	0.011	89645730	89645807	-	-	-	-	-	-	89631652	89631794	89656955	89657047	-	-	-	-	-	-
SE	ABHD2_SE_133779	ENSG00000140526	ABHD2	chr15	POSITIVE	1	1	0.006	89731423	89731534	-	-	-	-	-	-	89728645	89728747	89734310	89734380	-	-	-	-	-	-
SE	ABHD2_SE_133775	ENSG00000140526	ABHD2	chr15	POSITIVE	1	1	0.002	89656955	89657055	-	-	-	-	-	-	89631380	89631794	89659552	89659725	-	-	-	-	-	-
SE	ABHD2_SE_133776	ENSG00000140526	ABHD2	chr15	POSITIVE	1	1	0.001	89659552	89659752	-	-	-	-	-	-	89631380	89631794	89694907	89695083	-	-	-	-	-	-
SE	ABHD2_SE_133778	ENSG00000140526	ABHD2	chr15	POSITIVE	1	1	0.001	89719042	89719226	-	-	-	-	-	-	89698597	89698765	89728654	89728747	-	-	-	-	-	-
SE	ABHD2_SE_133777	ENSG00000140526	ABHD2	chr15	POSITIVE	1	1	-0.007	89694907	89695083	-	-	-	-	-	-	89659552	89659752	89698597	89698621	-	-	-	-	-	-
MXE	ABHD2_MXE_37409	ENSG00000140526	ABHD2	chr15	POSITIVE	0.283504	0.984701	-0.042	-	-	89659552	89659752	89694907	89695083	-	-	89631380	89631794	89698597	89698765	-	-	-	-	-	-
SE	ABHD2_SE_133773	ENSG00000140526	ABHD2	chr15	POSITIVE	1	1	-0.046	89647133	89647275	-	-	-	-	-	-	89645627	89645807	89656955	89657055	-	-	-	-	-	-
SE	ABHD2_SE_133772	ENSG00000140526	ABHD2	chr15	POSITIVE	0.561422	1	-0.093	89647133	89647275	-	-	-	-	-	-	89631652	89631794	89656955	89657055	-	-	-	-	-	-
MXE	ABHD3_MXE_1640	ENSG00000158201	ABHD3	chr18	NEGATIVE	0.295589	0.99641	0.03	-	-	19239130	19239304	19263880	19263926	-	-	19237064	19237113	19282276	19282459	-	-	-	-	-	-
SE	ABHD3_SE_5806	ENSG00000158201	ABHD3	chr18	NEGATIVE	0.0943188	1	0.012	19263880	19263926	-	-	-	-	-	-	19239130	19239304	19282276	19282459	-	-	-	-	-	-
MXE	ABHD3_MXE_1639	ENSG00000158201	ABHD3	chr18	NEGATIVE	0.817586	1	0.005	-	-	19239130	19239304	19244078	19244191	-	-	19237064	19237113	19263880	19263926	-	-	-	-	-	-
MXE	ABHD3_MXE_1638	ENSG00000158201	ABHD3	chr18	NEGATIVE	0.641841	1	0.003	-	-	19239130	19239304	19243638	19244191	-	-	19237064	19237113	19263880	19263926	-	-	-	-	-	-
SE	ABHD3_SE_5803	ENSG00000158201	ABHD3	chr18	NEGATIVE	1	1	0.002	19244078	19244191	-	-	-	-	-	-	19237064	19237113	19263880	19263926	-	-	-	-	-	-
SE	ABHD3_SE_5796	ENSG00000158201	ABHD3	chr18	NEGATIVE	1	1	0.001	19236821	19236987	-	-	-	-	-	-	19230857	19231724	19237064	19237113	-	-	-	-	-	-
SE	ABHD3_SE_5797	ENSG00000158201	ABHD3	chr18	NEGATIVE	1	1	0.001	19239130	19239304	-	-	-	-	-	-	19237064	19237113	19243638	19244191	-	-	-	-	-	-
SE	ABHD3_SE_5799	ENSG00000158201	ABHD3	chr18	NEGATIVE	1	1	0.001	19239130	19239304	-	-	-	-	-	-	19237064	19237113	19263880	19263926	-	-	-	-	-	-
SE	ABHD3_SE_5801	ENSG00000158201	ABHD3	chr18	NEGATIVE	1	1	0.001	19243638	19244191	-	-	-	-	-	-	19237064	19237113	19263880	19263926	-	-	-	-	-	-
A5SS	ABHD3_A5SS_277	ENSG00000158201	ABHD3	chr18	NEGATIVE	0.683243	1	-0.001	-	-	-	-	-	-	-	-	-	-	-	-	19243638	19244191	19244078	19244191	19239130	19239304
SE	ABHD3_SE_5798	ENSG00000158201	ABHD3	chr18	NEGATIVE	1	1	-0.002	19239130	19239304	-	-	-	-	-	-	19237064	19237113	19244078	19244191	-	-	-	-	-	-
A5SS	ABHD3_A5SS_276	ENSG00000158201	ABHD3	chr18	NEGATIVE	1	1	-0.003	-	-	-	-	-	-	-	-	-	-	-	-	19243638	19244191	19244078	19244191	19237064	19237113
SE	ABHD3_SE_5800	ENSG00000158201	ABHD3	chr18	NEGATIVE	1	1	-0.01	19239130	19239304	-	-	-	-	-	-	19237064	19237113	19282276	19282459	-	-	-	-	-	-
SE	ABHD3_SE_5805	ENSG00000158201	ABHD3	chr18	NEGATIVE	1	1	-0.011	19263880	19263926	-	-	-	-	-	-	19237064	19237113	19282276	19282459	-	-	-	-	-	-
SE	ABHD3_SE_5802	ENSG00000158201	ABHD3	chr18	NEGATIVE	1	1	-0.012	19243638	19244191	-	-	-	-	-	-	19239130	19239304	19263880	19263926	-	-	-	-	-	-
SE	ABHD3_SE_5804	ENSG00000158201	ABHD3	chr18	NEGATIVE	1	1	-0.012	19244078	19244191	-	-	-	-	-	-	19239130	19239304	19263880	19263926	-	-	-	-	-	-
SE	ABHD3_SE_5807	ENSG00000158201	ABHD3	chr18	NEGATIVE	0.225134	1	-0.03	19263880	19263926	-	-	-	-	-	-	19243638	19244191	19282276	19282459	-	-	-	-	-	-
MXE	ABHD4_MXE_17993	ENSG00000100439	ABHD4	chr14	POSITIVE	0.0463819	0.478065	0.126	-	-	23072829	23072984	23074692	23074772	-	-	23070571	23070660	23075327	23075439	-	-	-	-	-	-
SE	ABHD4_SE_63084	ENSG00000100439	ABHD4	chr14	POSITIVE	1	1	0.08	23074692	23074772	-	-	-	-	-	-	23072294	23072667	23075327	23075439	-	-	-	-	-	-
SE	ABHD4_SE_63080	ENSG00000100439	ABHD4	chr14	POSITIVE	1	1	0.065	23072829	23072984	-	-	-	-	-	-	23070571	23070660	23075327	23075439	-	-	-	-	-	-
MXE	ABHD4_MXE_17994	ENSG00000100439	ABHD4	chr14	POSITIVE	0.0040894	0.129398	0.058	-	-	23072829	23072984	23074692	23074772	-	-	23072294	23072667	23075327	23075439	-	-	-	-	-	-
SE	ABHD4_SE_63082	ENSG00000100439	ABHD4	chr14	POSITIVE	1	1	0.054	23072829	23072984	-	-	-	-	-	-	23072294	23072667	23075327	23075439	-	-	-	-	-	-
MXE	ABHD4_MXE_17992	ENSG00000100439	ABHD4	chr14	POSITIVE	0.0575288	0.531358	0.053	-	-	23072294	23072667	23074692	23074772	-	-	23070571	23070660	23075327	23075439	-	-	-	-	-	-
SE	ABHD4_SE_63077	ENSG00000100439	ABHD4	chr14	POSITIVE	1	1	0.041	23072294	23072667	-	-	-	-	-	-	23070571	23070660	23075327	23075439	-	-	-	-	-	-
SE	ABHD4_SE_63083	ENSG00000100439	ABHD4	chr14	POSITIVE	1	1	0.027	23074692	23074772	-	-	-	-	-	-	23070571	23070660	23075327	23075439	-	-	-	-	-	-
SE	ABHD4_SE_63081	ENSG00000100439	ABHD4	chr14	POSITIVE	1	1	0	23072829	23072984	-	-	-	-	-	-	23072294	23072667	23074692	23074772	-	-	-	-	-	-
SE	ABHD4_SE_63076	ENSG00000100439	ABHD4	chr14	POSITIVE	1	1	-0.003	23072294	23072667	-	-	-	-	-	-	23070571	23070660	23074692	23074772	-	-	-	-	-	-
MXE	ABHD4_MXE_17989	ENSG00000100439	ABHD4	chr14	POSITIVE	0.623245	1	-0.01	-	-	23072294	23072362	23072492	23072667	-	-	23070571	23070660	23072829	23072984	-	-	-	-	-	-
SE	ABHD4_SE_63079	ENSG00000100439	ABHD4	chr14	POSITIVE	1	1	-0.01	23072829	23072984	-	-	-	-	-	-	23070571	23070660	23074692	23074772	-	-	-	-	-	-
SE	ABHD4_SE_63075	ENSG00000100439	ABHD4	chr14	POSITIVE	1	1	-0.013	23072294	23072667	-	-	-	-	-	-	23070571	23070660	23072829	23072984	-	-	-	-	-	-
MXE	ABHD4_MXE_17990	ENSG00000100439	ABHD4	chr14	POSITIVE	0.138414	0.762331	-0.026	-	-	23072294	23072667	23072829	23072984	-	-	23070571	23070660	23074692	23074772	-	-	-	-	-	-
SE	ABHD4_SE_63078	ENSG00000100439	ABHD4	chr14	POSITIVE	1	1	-0.031	23072492	23072667	-	-	-	-	-	-	23070571	23070660	23072829	23072984	-	-	-	-	-	-
SE	ABHD4_SE_63074	ENSG00000100439	ABHD4	chr14	POSITIVE	1	1	-0.047	23072294	23072362	-	-	-	-	-	-	23070571	23070660	23072829	23072984	-	-	-	-	-	-
MXE	ABHD4_MXE_17991	ENSG00000100439	ABHD4	chr14	POSITIVE	0.0822396	0.623156	-0.059	-	-	23072294	23072667	23072829	23072984	-	-	23070571	23070660	23075327	23075439	-	-	-	-	-	-
SE	ABHD4_SE_63085	ENSG00000100439	ABHD4	chr14	POSITIVE	0.147404	1	-0.099	23074692	23074772	-	-	-	-	-	-	23072829	23072984	23075327	23075439	-	-	-	-	-	-
SE	ABHD5_SE_127994	ENSG00000011198	ABHD5	chr3	POSITIVE	1	1	0.069	43756438	43756550	-	-	-	-	-	-	43753198	43753355	43759934	43760098	-	-	-	-	-	-
SE	ABHD5_SE_127995	ENSG00000011198	ABHD5	chr3	POSITIVE	1	1	0.055	43759162	43759349	-	-	-	-	-	-	43753200	43753355	43759934	43760541	-	-	-	-	-	-
MXE	ABHD5_MXE_35823	ENSG00000011198	ABHD5	chr3	POSITIVE	0.496359	1	0.05	-	-	43753200	43753355	43759162	43759349	-	-	43743706	43744079	43759934	43760541	-	-	-	-	-	-
A3SS	ABHD5_A3SS_10355	ENSG00000011198	ABHD5	chr3	POSITIVE	1	1	0.032	-	-	-	-	-	-	-	-	-	-	-	-	43759162	43759349	43759257	43759349	43756438	43756550
MXE	ABHD5_MXE_35824	ENSG00000011198	ABHD5	chr3	POSITIVE	0.507143	1	0.01	-	-	43756438	43756550	43759162	43759349	-	-	43753200	43753355	43759934	43760541	-	-	-	-	-	-
SE	ABHD5_SE_127996	ENSG00000011198	ABHD5	chr3	POSITIVE	0.681916	1	0.003	43759162	43759349	-	-	-	-	-	-	43756438	43756550	43759934	43760541	-	-	-	-	-	-
SE	ABHD5_SE_127989	ENSG00000011198	ABHD5	chr3	POSITIVE	1	1	0	43743403	43743500	-	-	-	-	-	-	43740767	43740853	43743706	43744079	-	-	-	-	-	-
SE	ABHD5_SE_127992	ENSG00000011198	ABHD5	chr3	POSITIVE	1	1	-0.007	43753200	43753355	-	-	-	-	-	-	43743706	43744079	43759162	43759349	-	-	-	-	-	-
SE	ABHD5_SE_127991	ENSG00000011198	ABHD5	chr3	POSITIVE	1	1	-0.02	43743706	43744079	-	-	-	-	-	-	43740767	43740853	43753200	43753355	-	-	-	-	-	-
SE	ABHD5_SE_127988	ENSG00000011198	ABHD5	chr3	POSITIVE	1	1	-0.027	43740993	43741025	-	-	-	-	-	-	43740767	43740853	43743706	43744079	-	-	-	-	-	-
SE	ABHD5_SE_127993	ENSG00000011198	ABHD5	chr3	POSITIVE	0.570854	1	-0.035	43756438	43756550	-	-	-	-	-	-	43753198	43753355	43759162	43759349	-	-	-	-	-	-
SE	ABHD5_SE_127997	ENSG00000011198	ABHD5	chr3	POSITIVE	1	1	-0.038	43759257	43759349	-	-	-	-	-	-	43756438	43756550	43759934	43760098	-	-	-	-	-	-
MXE	ABHD6_MXE_7758	ENSG00000163686	ABHD6	chr3	POSITIVE	1	1	0.116	-	-	58260384	58260542	58270811	58270866	-	-	58256658	58256791	58271079	58271180	-	-	-	-	-	-
SE	ABHD6_SE_28076	ENSG00000163686	ABHD6	chr3	POSITIVE	1	1	0.017	58255047	58255161	-	-	-	-	-	-	58252915	58253072	58256658	58256788	-	-	-	-	-	-
SE	ABHD6_SE_28077	ENSG00000163686	ABHD6	chr3	POSITIVE	1	1	0.009	58260384	58260542	-	-	-	-	-	-	58256658	58256791	58270811	58270866	-	-	-	-	-	-
SE	ABHD6_SE_28075	ENSG00000163686	ABHD6	chr3	POSITIVE	1	1	-0.02	58244129	58244351	-	-	-	-	-	-	58242288	58242432	58252915	58253072	-	-	-	-	-	-
SE	ABHD8_SE_29838	ENSG00000127220	ABHD8	chr19	NEGATIVE	1	1	0.027	17405096	17405313	-	-	-	-	-	-	17402939	17403640	17405483	17405654	-	-	-	-	-	-
SE	ABHD8_SE_29840	ENSG00000127220	ABHD8	chr19	NEGATIVE	1	1	0.02	17411664	17412433	-	-	-	-	-	-	17402939	17403640	17414050	17414282	-	-	-	-	-	-
SE	ABHD8_SE_29839	ENSG00000127220	ABHD8	chr19	NEGATIVE	1	1	-0.02	17405483	17405654	-	-	-	-	-	-	17402939	17403640	17411664	17412433	-	-	-	-	-	-
MXE	ABI1_MXE_18277	ENSG00000136754	ABI1	chr10	NEGATIVE	0.133716	0.752893	0.016	-	-	27059173	27059274	27065993	27066170	-	-	27057780	27057921	27112066	27112234	-	-	-	-	-	-
MXE	ABI1_MXE_18270	ENSG00000136754	ABI1	chr10	NEGATIVE	0.798079	1	0.011	-	-	27054146	27054247	27059173	27059274	-	-	27040526	27040712	27112066	27112234	-	-	-	-	-	-
MXE	ABI1_MXE_18272	ENSG00000136754	ABI1	chr10	NEGATIVE	0.835633	1	0.007	-	-	27057780	27057921	27059173	27059274	-	-	27054146	27054247	27065993	27066170	-	-	-	-	-	-
SE	ABI1_SE_64146	ENSG00000136754	ABI1	chr10	NEGATIVE	0.695478	1	0.007	27060003	27060018	-	-	-	-	-	-	27059173	27059274	27065993	27066170	-	-	-	-	-	-
SE	ABI1_SE_64137	ENSG00000136754	ABI1	chr10	NEGATIVE	1	1	0.006	27054146	27054247	-	-	-	-	-	-	27040526	27040712	27112066	27112234	-	-	-	-	-	-
MXE	ABI1_MXE_18279	ENSG00000136754	ABI1	chr10	NEGATIVE	0.0554423	0.521849	0.004	-	-	27060003	27060018	27065993	27066170	-	-	27059173	27059274	27112066	27112234	-	-	-	-	-	-
SE	ABI1_SE_64124	ENSG00000136754	ABI1	chr10	NEGATIVE	0.0333914	0.748397	0.004	27044583	27044670	-	-	-	-	-	-	27040526	27040712	27047990	27048164	-	-	-	-	-	-
SE	ABI1_SE_64134	ENSG00000136754	ABI1	chr10	NEGATIVE	1	1	0.004	27052808	27052889	-	-	-	-	-	-	27047990	27048167	27054146	27054247	-	-	-	-	-	-
SE	ABI1_SE_64133	ENSG00000136754	ABI1	chr10	NEGATIVE	1	1	0.003	27052808	27052889	-	-	-	-	-	-	27047990	27048164	27054146	27054247	-	-	-	-	-	-
A3SS	ABI1_A3SS_5112	ENSG00000136754	ABI1	chr10	NEGATIVE	0.577814	1	0.002	-	-	-	-	-	-	-	-	-	-	-	-	27047990	27048167	27047990	27048164	27054146	27054247
MXE	ABI1_MXE_18267	ENSG00000136754	ABI1	chr10	NEGATIVE	1	1	0.001	-	-	27047990	27048164	27052808	27052889	-	-	27040526	27040712	27054146	27054247	-	-	-	-	-	-
MXE	ABI1_MXE_18268	ENSG00000136754	ABI1	chr10	NEGATIVE	1	1	0.001	-	-	27047990	27048167	27052808	27052889	-	-	27040526	27040712	27054146	27054247	-	-	-	-	-	-
MXE	ABI1_MXE_18278	ENSG00000136754	ABI1	chr10	NEGATIVE	1	1	0.001	-	-	27059451	27059469	27060003	27060018	-	-	27059173	27059274	27065993	27066170	-	-	-	-	-	-
SE	ABI1_SE_64123	ENSG00000136754	ABI1	chr10	NEGATIVE	1	1	0.001	27040526	27040712	-	-	-	-	-	-	27035521	27037674	27054146	27054247	-	-	-	-	-	-
SE	ABI1_SE_64126	ENSG00000136754	ABI1	chr10	NEGATIVE	1	1	0.001	27047990	27048164	-	-	-	-	-	-	27040526	27040712	27052808	27052889	-	-	-	-	-	-
SE	ABI1_SE_64128	ENSG00000136754	ABI1	chr10	NEGATIVE	1	1	0.001	27047990	27048164	-	-	-	-	-	-	27044583	27044670	27054146	27054247	-	-	-	-	-	-
SE	ABI1_SE_64129	ENSG00000136754	ABI1	chr10	NEGATIVE	1	1	0.001	27047990	27048167	-	-	-	-	-	-	27040526	27040712	27052808	27052889	-	-	-	-	-	-
SE	ABI1_SE_64131	ENSG00000136754	ABI1	chr10	NEGATIVE	1	1	0.001	27047990	27048167	-	-	-	-	-	-	27044583	27044670	27054146	27054247	-	-	-	-	-	-
SE	ABI1_SE_64132	ENSG00000136754	ABI1	chr10	NEGATIVE	1	1	0.001	27052808	27052889	-	-	-	-	-	-	27040526	27040712	27054146	27054247	-	-	-	-	-	-
SE	ABI1_SE_64148	ENSG00000136754	ABI1	chr10	NEGATIVE	1	1	0.001	27065993	27066170	-	-	-	-	-	-	27040526	27040712	27112066	27112234	-	-	-	-	-	-
MXE	ABI1_MXE_18264	ENSG00000136754	ABI1	chr10	NEGATIVE	0.6499	1	0	-	-	27044583	27044670	27047990	27048164	-	-	27040526	27040712	27054146	27054247	-	-	-	-	-	-
MXE	ABI1_MXE_18265	ENSG00000136754	ABI1	chr10	NEGATIVE	1	1	0	-	-	27044583	27044670	27047990	27048167	-	-	27040526	27040712	27054146	27054247	-	-	-	-	-	-
MXE	ABI1_MXE_18274	ENSG00000136754	ABI1	chr10	NEGATIVE	1	1	0	-	-	27059173	27059274	27112066	27112234	-	-	27040526	27040712	27149675	27149792	-	-	-	-	-	-
SE	ABI1_SE_64125	ENSG00000136754	ABI1	chr10	NEGATIVE	0.781916	1	0	27044583	27044670	-	-	-	-	-	-	27040526	27040712	27054146	27054247	-	-	-	-	-	-
SE	ABI1_SE_64144	ENSG00000136754	ABI1	chr10	NEGATIVE	1	1	0	27059173	27059274	-	-	-	-	-	-	27057780	27057921	27065993	27066170	-	-	-	-	-	-
SE	ABI1_SE_64145	ENSG00000136754	ABI1	chr10	NEGATIVE	1	1	0	27059451	27059469	-	-	-	-	-	-	27059173	27059274	27065993	27066170	-	-	-	-	-	-
SE	ABI1_SE_64149	ENSG00000136754	ABI1	chr10	NEGATIVE	1	1	0	27065993	27066170	-	-	-	-	-	-	27054146	27054247	27112066	27112234	-	-	-	-	-	-
SE	ABI1_SE_64151	ENSG00000136754	ABI1	chr10	NEGATIVE	1	1	0	27065993	27066170	-	-	-	-	-	-	27059173	27059274	27149675	27149792	-	-	-	-	-	-
SE	ABI1_SE_64152	ENSG00000136754	ABI1	chr10	NEGATIVE	1	1	0	27065993	27066170	-	-	-	-	-	-	27060003	27060018	27112066	27112234	-	-	-	-	-	-
SE	ABI1_SE_64153	ENSG00000136754	ABI1	chr10	NEGATIVE	1	1	0	27112066	27112234	-	-	-	-	-	-	27059173	27059274	27149675	27149792	-	-	-	-	-	-
MXE	ABI1_MXE_18287	ENSG00000136754	ABI1	chr10	NEGATIVE	1	1	-0.001	-	-	27112066	27112234	27128661	27128712	-	-	27065993	27066170	27149675	27150016	-	-	-	-	-	-
SE	ABI1_SE_64135	ENSG00000136754	ABI1	chr10	NEGATIVE	1	1	-0.001	27054146	27054247	-	-	-	-	-	-	27040526	27040712	27059173	27059274	-	-	-	-	-	-
SE	ABI1_SE_64139	ENSG00000136754	ABI1	chr10	NEGATIVE	1	1	-0.001	27057780	27057921	-	-	-	-	-	-	27054146	27054247	27065993	27066170	-	-	-	-	-	-
SE	ABI1_SE_64142	ENSG00000136754	ABI1	chr10	NEGATIVE	1	1	-0.001	27059173	27059274	-	-	-	-	-	-	27054146	27054247	27065993	27066170	-	-	-	-	-	-
SE	ABI1_SE_64154	ENSG00000136754	ABI1	chr10	NEGATIVE	1	1	-0.001	27112066	27112234	-	-	-	-	-	-	27065993	27066170	27128661	27128712	-	-	-	-	-	-
SE	ABI1_SE_64157	ENSG00000136754	ABI1	chr10	NEGATIVE	1	1	-0.001	27128661	27128712	-	-	-	-	-	-	27112066	27112234	27149675	27150016	-	-	-	-	-	-
MXE	ABI1_MXE_18273	ENSG00000136754	ABI1	chr10	NEGATIVE	1	1	-0.002	-	-	27059173	27059274	27065993	27066170	-	-	27040526	27040712	27112066	27112234	-	-	-	-	-	-
SE	ABI1_SE_64136	ENSG00000136754	ABI1	chr10	NEGATIVE	1	1	-0.002	27054146	27054247	-	-	-	-	-	-	27040526	27040712	27065993	27066170	-	-	-	-	-	-
SE	ABI1_SE_64140	ENSG00000136754	ABI1	chr10	NEGATIVE	1	1	-0.002	27059173	27059274	-	-	-	-	-	-	27040526	27040712	27065993	27066170	-	-	-	-	-	-
SE	ABI1_SE_64150	ENSG00000136754	ABI1	chr10	NEGATIVE	1	1	-0.003	27065993	27066170	-	-	-	-	-	-	27059173	27059274	27112066	27112234	-	-	-	-	-	-
SE	ABI1_SE_64155	ENSG00000136754	ABI1	chr10	NEGATIVE	1	1	-0.003	27112066	27112234	-	-	-	-	-	-	27065993	27066170	27149675	27149792	-	-	-	-	-	-
MXE	ABI1_MXE_18276	ENSG00000136754	ABI1	chr10	NEGATIVE	0.0686446	0.574417	-0.004	-	-	27059173	27059274	27112066	27112234	-	-	27054146	27054247	27149675	27149792	-	-	-	-	-	-
MXE	ABI1_MXE_18275	ENSG00000136754	ABI1	chr10	NEGATIVE	0.447313	1	-0.006	-	-	27059173	27059274	27065993	27066170	-	-	27054146	27054247	27112066	27112234	-	-	-	-	-	-
SE	ABI1_SE_64138	ENSG00000136754	ABI1	chr10	NEGATIVE	0.115516	1	-0.009	27057780	27057921	-	-	-	-	-	-	27054146	27054247	27059173	27059274	-	-	-	-	-	-
MXE	ABI1_MXE_18284	ENSG00000136754	ABI1	chr10	NEGATIVE	0.382535	1	-0.01	-	-	27065993	27066170	27112066	27112234	-	-	27059173	27059274	27149675	27150016	-	-	-	-	-	-
MXE	ABI1_MXE_18281	ENSG00000136754	ABI1	chr10	NEGATIVE	0.0759397	0.601451	-0.015	-	-	27065993	27066170	27112066	27112234	-	-	27040526	27040712	27149675	27149792	-	-	-	-	-	-
MXE	ABI1_MXE_18283	ENSG00000136754	ABI1	chr10	NEGATIVE	0.0779635	0.608989	-0.015	-	-	27065993	27066170	27112066	27112234	-	-	27054146	27054247	27149675	27149792	-	-	-	-	-	-
A3SS	ABI1_A3SS_5111	ENSG00000136754	ABI1	chr10	NEGATIVE	1	1	-0.017	-	-	-	-	-	-	-	-	-	-	-	-	27047990	27048167	27047990	27048164	27052808	27052889
MXE	ABI1_MXE_18280	ENSG00000136754	ABI1	chr10	NEGATIVE	0.339123	1	-0.017	-	-	27065993	27066170	27112066	27112234	-	-	27040526	27040712	27128661	27128712	-	-	-	-	-	-
MXE	ABI1_MXE_18282	ENSG00000136754	ABI1	chr10	NEGATIVE	0.354817	1	-0.017	-	-	27065993	27066170	27112066	27112234	-	-	27054146	27054247	27128661	27128712	-	-	-	-	-	-
MXE	ABI1_MXE_18285	ENSG00000136754	ABI1	chr10	NEGATIVE	0.337127	1	-0.019	-	-	27065993	27066170	27112066	27112234	-	-	27060003	27060018	27128661	27128712	-	-	-	-	-	-
MXE	ABI1_MXE_18286	ENSG00000136754	ABI1	chr10	NEGATIVE	0.139498	0.764984	-0.019	-	-	27065993	27066170	27112066	27112234	-	-	27060003	27060018	27149675	27149792	-	-	-	-	-	-
MXE	ABI1_MXE_18266	ENSG00000136754	ABI1	chr10	NEGATIVE	1	1	-0.025	-	-	27044583	27044670	27052808	27052889	-	-	27040526	27040712	27054146	27054247	-	-	-	-	-	-
SE	ABI1_SE_64143	ENSG00000136754	ABI1	chr10	NEGATIVE	1	1	-0.027	27059173	27059274	-	-	-	-	-	-	27054146	27054247	27112066	27112234	-	-	-	-	-	-
MXE	ABI1_MXE_18271	ENSG00000136754	ABI1	chr10	NEGATIVE	0.0266519	0.367847	-0.035	-	-	27054146	27054247	27065993	27066170	-	-	27040526	27040712	27112066	27112234	-	-	-	-	-	-
MXE	ABI1_MXE_18269	ENSG00000136754	ABI1	chr10	NEGATIVE	0.0214717	0.326833	-0.064	-	-	27054146	27054247	27059173	27059274	-	-	27040526	27040712	27065993	27066170	-	-	-	-	-	-
SE	ABI1_SE_64130	ENSG00000136754	ABI1	chr10	NEGATIVE	0.0320686	0.728684	-0.09	27047990	27048167	-	-	-	-	-	-	27040526	27040712	27054146	27054247	-	-	-	-	-	-
SE	ABI1_SE_64127	ENSG00000136754	ABI1	chr10	NEGATIVE	0.0344093	0.764571	-0.091	27047990	27048164	-	-	-	-	-	-	27040526	27040712	27054146	27054247	-	-	-	-	-	-
SE	ABI1_SE_64147	ENSG00000136754	ABI1	chr10	NEGATIVE	1	1	-0.183	27060003	27060018	-	-	-	-	-	-	27059173	27059274	27112066	27112234	-	-	-	-	-	-
SE	ABI2_SE_62517	ENSG00000138443	ABI2	chr2	POSITIVE	1	1	0.092	204260381	204260503	-	-	-	-	-	-	204259422	204259569	204267298	204267457	-	-	-	-	-	-
SE	ABI2_SE_62515	ENSG00000138443	ABI2	chr2	POSITIVE	0.0237109	0.585293	0.061	204260378	204260503	-	-	-	-	-	-	204259422	204259569	204267298	204267457	-	-	-	-	-	-
MXE	ABI2_MXE_17822	ENSG00000138443	ABI2	chr2	POSITIVE	0.597334	1	0.059	-	-	204255768	204255866	204259422	204259569	-	-	204244930	204245107	204260378	204260503	-	-	-	-	-	-
SE	ABI2_SE_62521	ENSG00000138443	ABI2	chr2	POSITIVE	0.809573	1	0.032	204276007	204276094	-	-	-	-	-	-	204267298	204267457	204281630	204281804	-	-	-	-	-	-
MXE	ABI2_MXE_17821	ENSG00000138443	ABI2	chr2	POSITIVE	1	1	0.03	-	-	204244930	204245107	204255768	204255866	-	-	204231599	204231767	204259422	204259569	-	-	-	-	-	-
SE	ABI2_SE_62509	ENSG00000138443	ABI2	chr2	POSITIVE	1	1	0.013	204246911	204246929	-	-	-	-	-	-	204244930	204245107	204255768	204255866	-	-	-	-	-	-
SE	ABI2_SE_62516	ENSG00000138443	ABI2	chr2	POSITIVE	1	1	0.011	204260381	204260503	-	-	-	-	-	-	204255768	204255866	204267298	204267457	-	-	-	-	-	-
SE	ABI2_SE_62518	ENSG00000138443	ABI2	chr2	POSITIVE	1	1	0.011	204261507	204261690	-	-	-	-	-	-	204260378	204260503	204267298	204267400	-	-	-	-	-	-
SE	ABI2_SE_62514	ENSG00000138443	ABI2	chr2	POSITIVE	1	1	0.009	204260378	204260503	-	-	-	-	-	-	204255768	204255866	204267298	204267457	-	-	-	-	-	-
MXE	ABI2_MXE_17823	ENSG00000138443	ABI2	chr2	POSITIVE	1	1	0.006	-	-	204255768	204255866	204259422	204259569	-	-	204245030	204245107	204260381	204260503	-	-	-	-	-	-
SE	ABI2_SE_62506	ENSG00000138443	ABI2	chr2	POSITIVE	1	1	0.004	204240779	204240855	-	-	-	-	-	-	204231599	204231767	204244930	204244996	-	-	-	-	-	-
SE	ABI2_SE_62499	ENSG00000138443	ABI2	chr2	POSITIVE	1	1	0.003	204219876	204220047	-	-	-	-	-	-	204193116	204193354	204231599	204231680	-	-	-	-	-	-
SE	ABI2_SE_62508	ENSG00000138443	ABI2	chr2	POSITIVE	1	1	0.003	204244930	204245107	-	-	-	-	-	-	204231599	204231767	204255768	204255866	-	-	-	-	-	-
SE	ABI2_SE_62498	ENSG00000138443	ABI2	chr2	POSITIVE	1	1	0	204216277	204216401	-	-	-	-	-	-	204193004	204193354	204231599	204231767	-	-	-	-	-	-
SE	ABI2_SE_62503	ENSG00000138443	ABI2	chr2	POSITIVE	1	1	0	204231599	204231767	-	-	-	-	-	-	204192941	204193354	204244930	204245029	-	-	-	-	-	-
SE	ABI2_SE_62513	ENSG00000138443	ABI2	chr2	POSITIVE	1	1	-0.001	204259422	204259569	-	-	-	-	-	-	204255766	204255866	204260381	204260503	-	-	-	-	-	-
SE	ABI2_SE_62510	ENSG00000138443	ABI2	chr2	POSITIVE	1	1	-0.002	204255768	204255866	-	-	-	-	-	-	204244930	204245107	204259422	204259569	-	-	-	-	-	-
SE	ABI2_SE_62502	ENSG00000138443	ABI2	chr2	POSITIVE	1	1	-0.003	204231599	204231767	-	-	-	-	-	-	204192941	204193354	204240779	204240855	-	-	-	-	-	-
SE	ABI2_SE_62522	ENSG00000138443	ABI2	chr2	POSITIVE	1	1	-0.005	204281630	204281804	-	-	-	-	-	-	204267298	204267457	204291899	204291942	-	-	-	-	-	-
SE	ABI2_SE_62501	ENSG00000138443	ABI2	chr2	POSITIVE	1	1	-0.007	204231599	204231719	-	-	-	-	-	-	204193113	204193354	204267298	204267457	-	-	-	-	-	-
SE	ABI2_SE_62507	ENSG00000138443	ABI2	chr2	POSITIVE	1	1	-0.008	204244930	204245107	-	-	-	-	-	-	204192941	204193354	204267298	204267457	-	-	-	-	-	-
SE	ABI2_SE_62512	ENSG00000138443	ABI2	chr2	POSITIVE	0.383662	1	-0.008	204259422	204259569	-	-	-	-	-	-	204255766	204255866	204260378	204260503	-	-	-	-	-	-
MXE	ABI2_MXE_17820	ENSG00000138443	ABI2	chr2	POSITIVE	0.679529	1	-0.011	-	-	204231599	204231767	204240779	204240855	-	-	204193058	204193354	204244930	204245107	-	-	-	-	-	-
SE	ABI2_SE_62511	ENSG00000138443	ABI2	chr2	POSITIVE	1	1	-0.022	204255768	204255866	-	-	-	-	-	-	204244930	204245107	204267298	204267400	-	-	-	-	-	-
A3SS	ABI2_A3SS_4972	ENSG00000138443	ABI2	chr2	POSITIVE	0.206398	1	-0.026	-	-	-	-	-	-	-	-	-	-	-	-	204260378	204260503	204260381	204260503	204259422	204259569
MXE	ABI2_MXE_17819	ENSG00000138443	ABI2	chr2	POSITIVE	0.900076	1	-0.035	-	-	204231599	204231767	204244930	204245107	-	-	204193002	204193354	204255768	204255866	-	-	-	-	-	-
A3SS	ABI2_A3SS_4971	ENSG00000138443	ABI2	chr2	POSITIVE	1	1	-0.04	-	-	-	-	-	-	-	-	-	-	-	-	204260378	204260503	204260381	204260503	204255768	204255866
SE	ABL1_SE_17583	ENSG00000097007	ABL1	chr9	POSITIVE	1	1	0.003	133750254	133750439	-	-	-	-	-	-	133748246	133748424	133753801	133753954	-	-	-	-	-	-
SE	ABL1_SE_17582	ENSG00000097007	ABL1	chr9	POSITIVE	1	1	0	133738149	133738422	-	-	-	-	-	-	133730187	133730483	133747515	133747600	-	-	-	-	-	-
SE	ABL2_SE_40945	ENSG00000143322	ABL2	chr1	NEGATIVE	1	1	0.049	179086466	179086651	-	-	-	-	-	-	179084012	179084165	179087721	179087899	-	-	-	-	-	-
MXE	ABL2_MXE_11674	ENSG00000143322	ABL2	chr1	NEGATIVE	0.497696	1	0.041	-	-	179084012	179084165	179086466	179086651	-	-	179081443	179081533	179087721	179087899	-	-	-	-	-	-
SE	ABL2_SE_40947	ENSG00000143322	ABL2	chr1	NEGATIVE	1	1	0.021	179102446	179102509	-	-	-	-	-	-	179100445	179100616	179112067	179112191	-	-	-	-	-	-
SE	ABL2_SE_40948	ENSG00000143322	ABL2	chr1	NEGATIVE	1	1	0.015	179102446	179102509	-	-	-	-	-	-	179100445	179100616	179198375	179198532	-	-	-	-	-	-
SE	ABL2_SE_40944	ENSG00000143322	ABL2	chr1	NEGATIVE	1	1	0.013	179086466	179086651	-	-	-	-	-	-	179081443	179081533	179087721	179087899	-	-	-	-	-	-
SE	ABL2_SE_40946	ENSG00000143322	ABL2	chr1	NEGATIVE	1	1	0	179095511	179095807	-	-	-	-	-	-	179090729	179091002	179100445	179100616	-	-	-	-	-	-
SE	ABL2_SE_40943	ENSG00000143322	ABL2	chr1	NEGATIVE	1	1	-0.001	179084012	179084165	-	-	-	-	-	-	179081443	179081533	179087721	179087899	-	-	-	-	-	-
RI	ABL2_RI_2037	ENSG00000143322	ABL2	chr1	NEGATIVE	0.512465	1	-0.014	-	-	-	-	-	-	179076852	179078576	179076852	179078033	179078342	179078576	-	-	-	-	-	-
SE	ABL2_SE_40942	ENSG00000143322	ABL2	chr1	NEGATIVE	1	1	-0.022	179084012	179084165	-	-	-	-	-	-	179081443	179081533	179086466	179086651	-	-	-	-	-	-
SE	ABLIM1_SE_80586	ENSG00000099204	ABLIM1	chr10	NEGATIVE	0.128387	1	0.097	116207638	116207785	-	-	-	-	-	-	116205070	116205162	116211382	116211430	-	-	-	-	-	-
A3SS	ABLIM1_A3SS_6437	ENSG00000099204	ABLIM1	chr10	NEGATIVE	0.000643037	0.0176559	0.093	-	-	-	-	-	-	-	-	-	-	-	-	116207638	116207785	116207638	116207779	116211382	116211430
SE	ABLIM1_SE_80585	ENSG00000099204	ABLIM1	chr10	NEGATIVE	0.246697	1	0.075	116207638	116207779	-	-	-	-	-	-	116205070	116205162	116211382	116211430	-	-	-	-	-	-
MXE	ABLIM1_MXE_22835	ENSG00000099204	ABLIM1	chr10	NEGATIVE	0.118273	0.719452	0.024	-	-	116232735	116232891	116233637	116233715	-	-	116227939	116227975	116247716	116247775	-	-	-	-	-	-
MXE	ABLIM1_MXE_22831	ENSG00000099204	ABLIM1	chr10	NEGATIVE	0.109233	0.69931	0.02	-	-	116198934	116199009	116199840	116199848	-	-	116197602	116197683	116200775	116200836	-	-	-	-	-	-
SE	ABLIM1_SE_80584	ENSG00000099204	ABLIM1	chr10	NEGATIVE	1	1	0.016	116201480	116201545	-	-	-	-	-	-	116200775	116200836	116203787	116203893	-	-	-	-	-	-
MXE	ABLIM1_MXE_22832	ENSG00000099204	ABLIM1	chr10	NEGATIVE	1	1	0.015	-	-	116200775	116200836	116201480	116201545	-	-	116198934	116199009	116203787	116203893	-	-	-	-	-	-
SE	ABLIM1_SE_80593	ENSG00000099204	ABLIM1	chr10	NEGATIVE	0.0267341	0.6403	0.014	116233637	116233715	-	-	-	-	-	-	116232735	116232891	116247716	116247752	-	-	-	-	-	-
MXE	ABLIM1_MXE_22833	ENSG00000099204	ABLIM1	chr10	NEGATIVE	0.155473	0.799254	0.013	-	-	116227939	116227975	116232735	116232891	-	-	116225456	116225586	116233637	116233715	-	-	-	-	-	-
SE	ABLIM1_SE_80587	ENSG00000099204	ABLIM1	chr10	NEGATIVE	1	1	0.006	116211382	116211430	-	-	-	-	-	-	116205070	116205162	116225456	116225586	-	-	-	-	-	-
SE	ABLIM1_SE_80594	ENSG00000099204	ABLIM1	chr10	NEGATIVE	1	1	0.001	116245055	116245139	-	-	-	-	-	-	116233637	116233715	116247716	116247775	-	-	-	-	-	-
MXE	ABLIM1_MXE_22834	ENSG00000099204	ABLIM1	chr10	NEGATIVE	0.702455	1	0	-	-	116227939	116227975	116232735	116232891	-	-	116225456	116225586	116247716	116247775	-	-	-	-	-	-
SE	ABLIM1_SE_80581	ENSG00000099204	ABLIM1	chr10	NEGATIVE	1	1	0	116198934	116199009	-	-	-	-	-	-	116197602	116197683	116199840	116199848	-	-	-	-	-	-
SE	ABLIM1_SE_80582	ENSG00000099204	ABLIM1	chr10	NEGATIVE	1	1	0	116199840	116199848	-	-	-	-	-	-	116198934	116199009	116200775	116200836	-	-	-	-	-	-
SE	ABLIM1_SE_80589	ENSG00000099204	ABLIM1	chr10	NEGATIVE	1	1	0	116227939	116227975	-	-	-	-	-	-	116225456	116225586	116232735	116232891	-	-	-	-	-	-
SE	ABLIM1_SE_80583	ENSG00000099204	ABLIM1	chr10	NEGATIVE	1	1	-0.001	116200775	116200836	-	-	-	-	-	-	116198934	116199009	116201480	116201545	-	-	-	-	-	-
SE	ABLIM1_SE_80590	ENSG00000099204	ABLIM1	chr10	NEGATIVE	1	1	-0.001	116232735	116232891	-	-	-	-	-	-	116227939	116227975	116233637	116233715	-	-	-	-	-	-
SE	ABLIM1_SE_80588	ENSG00000099204	ABLIM1	chr10	NEGATIVE	0.404872	1	-0.002	116213137	116213242	-	-	-	-	-	-	116211382	116211430	116225456	116225586	-	-	-	-	-	-
SE	ABLIM1_SE_80591	ENSG00000099204	ABLIM1	chr10	NEGATIVE	1	1	-0.005	116232735	116232891	-	-	-	-	-	-	116227939	116227975	116247716	116247775	-	-	-	-	-	-
SE	ABLIM1_SE_80592	ENSG00000099204	ABLIM1	chr10	NEGATIVE	1	1	-0.006	116233637	116233715	-	-	-	-	-	-	116227939	116227975	116247716	116247752	-	-	-	-	-	-
MXE	ABR_MXE_3374	ENSG00000159842	ABR	chr17	NEGATIVE	0.274748	0.972037	0.018	-	-	976864	976917	986759	986867	-	-	975853	975994	994904	995090	-	-	-	-	-	-
SE	ABR_SE_12298	ENSG00000159842	ABR	chr17	NEGATIVE	0.150574	1	0.017	959274	959349	-	-	-	-	-	-	953776	953874	960237	960342	-	-	-	-	-	-
MXE	ABR_MXE_3375	ENSG00000159842	ABR	chr17	NEGATIVE	0.314386	1	0.014	-	-	982569	982630	986759	986867	-	-	976864	976917	994904	995090	-	-	-	-	-	-
MXE	ABR_MXE_3382	ENSG00000159842	ABR	chr17	NEGATIVE	0.589244	1	0.013	-	-	1003876	1003975	1028517	1028702	-	-	994904	995090	1132086	1132298	-	-	-	-	-	-
SE	ABR_SE_12294	ENSG00000159842	ABR	chr17	NEGATIVE	0.768278	1	0.013	914384	914628	-	-	-	-	-	-	913968	914103	915085	915829	-	-	-	-	-	-
MXE	ABR_MXE_3379	ENSG00000159842	ABR	chr17	NEGATIVE	0.953454	1	0.007	-	-	994904	995090	1003876	1003975	-	-	916344	916404	1028517	1028702	-	-	-	-	-	-
SE	ABR_SE_12315	ENSG00000159842	ABR	chr17	NEGATIVE	0.675836	1	0.007	986759	986867	-	-	-	-	-	-	976864	976917	994904	995090	-	-	-	-	-	-
SE	ABR_SE_12297	ENSG00000159842	ABR	chr17	NEGATIVE	0.482608	1	0.006	915713	915797	-	-	-	-	-	-	915085	915225	915927	916037	-	-	-	-	-	-
SE	ABR_SE_12313	ENSG00000159842	ABR	chr17	NEGATIVE	0.363235	1	0.006	982569	982630	-	-	-	-	-	-	976864	976917	994904	995090	-	-	-	-	-	-
SE	ABR_SE_12306	ENSG00000159842	ABR	chr17	NEGATIVE	1	1	0.005	970316	970482	-	-	-	-	-	-	961984	962107	975853	975994	-	-	-	-	-	-
SE	ABR_SE_12300	ENSG00000159842	ABR	chr17	NEGATIVE	1	1	0.004	961984	962107	-	-	-	-	-	-	961209	961285	970316	970482	-	-	-	-	-	-
SE	ABR_SE_12308	ENSG00000159842	ABR	chr17	NEGATIVE	1	1	0.004	973208	973330	-	-	-	-	-	-	961984	962107	975853	975994	-	-	-	-	-	-
SE	ABR_SE_12317	ENSG00000159842	ABR	chr17	NEGATIVE	1	1	0.003	986759	986867	-	-	-	-	-	-	982569	982630	994904	995090	-	-	-	-	-	-
SE	ABR_SE_12321	ENSG00000159842	ABR	chr17	NEGATIVE	1	1	0.002	994904	995090	-	-	-	-	-	-	976864	976917	1132086	1132298	-	-	-	-	-	-
SE	ABR_SE_12328	ENSG00000159842	ABR	chr17	NEGATIVE	1	1	0.002	1028517	1028702	-	-	-	-	-	-	976864	976917	1132086	1132298	-	-	-	-	-	-
SE	ABR_SE_12295	ENSG00000159842	ABR	chr17	NEGATIVE	1	1	0.001	915085	915225	-	-	-	-	-	-	913968	914103	915927	916037	-	-	-	-	-	-
SE	ABR_SE_12309	ENSG00000159842	ABR	chr17	NEGATIVE	1	1	0.001	973208	973330	-	-	-	-	-	-	970316	970482	975853	975994	-	-	-	-	-	-
SE	ABR_SE_12312	ENSG00000159842	ABR	chr17	NEGATIVE	1	1	0.001	982569	982630	-	-	-	-	-	-	976864	976917	986759	986830	-	-	-	-	-	-
SE	ABR_SE_12319	ENSG00000159842	ABR	chr17	NEGATIVE	1	1	0.001	994904	995090	-	-	-	-	-	-	916344	916404	1132086	1132298	-	-	-	-	-	-
SE	ABR_SE_12326	ENSG00000159842	ABR	chr17	NEGATIVE	0.973799	1	0.001	1003876	1003975	-	-	-	-	-	-	994904	995090	1028517	1028702	-	-	-	-	-	-
A5SS	ABR_A5SS_635	ENSG00000159842	ABR	chr17	NEGATIVE	0.15024	1	0	-	-	-	-	-	-	-	-	-	-	-	-	961083	961287	961209	961287	960237	960342
SE	ABR_SE_12305	ENSG00000159842	ABR	chr17	NEGATIVE	0.760532	1	0	970316	970482	-	-	-	-	-	-	961984	962107	973208	973223	-	-	-	-	-	-
SE	ABR_SE_12320	ENSG00000159842	ABR	chr17	NEGATIVE	1	1	0	994904	995090	-	-	-	-	-	-	976864	976917	1028517	1028702	-	-	-	-	-	-
SE	ABR_SE_12322	ENSG00000159842	ABR	chr17	NEGATIVE	1	1	0	994904	995090	-	-	-	-	-	-	986759	986867	1003876	1003975	-	-	-	-	-	-
MXE	ABR_MXE_3377	ENSG00000159842	ABR	chr17	NEGATIVE	1	1	-0.001	-	-	986759	986867	994904	995090	-	-	976864	976917	1003876	1003975	-	-	-	-	-	-
SE	ABR_SE_12296	ENSG00000159842	ABR	chr17	NEGATIVE	1	1	-0.001	915085	915225	-	-	-	-	-	-	914815	914901	915927	916037	-	-	-	-	-	-
SE	ABR_SE_12299	ENSG00000159842	ABR	chr17	NEGATIVE	1	1	-0.001	960237	960342	-	-	-	-	-	-	953793	953874	961209	961285	-	-	-	-	-	-
MXE	ABR_MXE_3376	ENSG00000159842	ABR	chr17	NEGATIVE	1	1	-0.002	-	-	986759	986867	994904	995090	-	-	975853	975994	1003876	1003975	-	-	-	-	-	-
SE	ABR_SE_12314	ENSG00000159842	ABR	chr17	NEGATIVE	1	1	-0.002	986759	986867	-	-	-	-	-	-	975853	975994	994904	995090	-	-	-	-	-	-
SE	ABR_SE_12323	ENSG00000159842	ABR	chr17	NEGATIVE	1	1	-0.002	994904	995090	-	-	-	-	-	-	986759	986867	1028517	1028702	-	-	-	-	-	-
SE	ABR_SE_12330	ENSG00000159842	ABR	chr17	NEGATIVE	1	1	-0.002	1028517	1028702	-	-	-	-	-	-	1003876	1003975	1132086	1132298	-	-	-	-	-	-
MXE	ABR_MXE_3370	ENSG00000159842	ABR	chr17	NEGATIVE	0.631131	1	-0.003	-	-	961984	962107	970316	970482	-	-	961209	961285	973208	973223	-	-	-	-	-	-
SE	ABR_SE_12302	ENSG00000159842	ABR	chr17	NEGATIVE	1	1	-0.003	961984	962107	-	-	-	-	-	-	961209	961285	975853	975994	-	-	-	-	-	-
SE	ABR_SE_12307	ENSG00000159842	ABR	chr17	NEGATIVE	1	1	-0.003	973208	973330	-	-	-	-	-	-	961209	961285	975853	975994	-	-	-	-	-	-
SE	ABR_SE_12311	ENSG00000159842	ABR	chr17	NEGATIVE	1	1	-0.003	976864	976917	-	-	-	-	-	-	975853	975994	994904	995090	-	-	-	-	-	-
SE	ABR_SE_12327	ENSG00000159842	ABR	chr17	NEGATIVE	1	1	-0.003	1003876	1003975	-	-	-	-	-	-	994904	995090	1132086	1132298	-	-	-	-	-	-
MXE	ABR_MXE_3378	ENSG00000159842	ABR	chr17	NEGATIVE	0.802531	1	-0.004	-	-	986759	986867	994904	995090	-	-	982569	982630	1003876	1003975	-	-	-	-	-	-
SE	ABR_SE_12310	ENSG00000159842	ABR	chr17	NEGATIVE	1	1	-0.004	976864	976917	-	-	-	-	-	-	975853	975994	986759	986830	-	-	-	-	-	-
SE	ABR_SE_12318	ENSG00000159842	ABR	chr17	NEGATIVE	1	1	-0.004	994904	995090	-	-	-	-	-	-	916344	916404	1003876	1003975	-	-	-	-	-	-
SE	ABR_SE_12325	ENSG00000159842	ABR	chr17	NEGATIVE	1	1	-0.004	1003876	1003975	-	-	-	-	-	-	986759	986867	1028517	1028702	-	-	-	-	-	-
SE	ABR_SE_12329	ENSG00000159842	ABR	chr17	NEGATIVE	1	1	-0.004	1028517	1028702	-	-	-	-	-	-	994904	995090	1132086	1132298	-	-	-	-	-	-
MXE	ABR_MXE_3380	ENSG00000159842	ABR	chr17	NEGATIVE	0.643261	1	-0.005	-	-	994904	995090	1003876	1003975	-	-	986759	986867	1028517	1028702	-	-	-	-	-	-
SE	ABR_SE_12301	ENSG00000159842	ABR	chr17	NEGATIVE	1	1	-0.007	961984	962107	-	-	-	-	-	-	961209	961285	973208	973223	-	-	-	-	-	-
SE	ABR_SE_12333	ENSG00000159842	ABR	chr17	NEGATIVE	1	1	-0.007	1081210	1081353	-	-	-	-	-	-	1028517	1028702	1132086	1132315	-	-	-	-	-	-
SE	ABR_SE_12303	ENSG00000159842	ABR	chr17	NEGATIVE	1	1	-0.008	970316	970482	-	-	-	-	-	-	961209	961285	973208	973223	-	-	-	-	-	-
SE	ABR_SE_12304	ENSG00000159842	ABR	chr17	NEGATIVE	1	1	-0.011	970316	970482	-	-	-	-	-	-	961209	961285	975853	975994	-	-	-	-	-	-
MXE	ABR_MXE_3381	ENSG00000159842	ABR	chr17	NEGATIVE	0.289387	0.991043	-0.019	-	-	994904	995090	1028517	1028702	-	-	986761	986867	1132086	1132298	-	-	-	-	-	-
MXE	ABR_MXE_3373	ENSG00000159842	ABR	chr17	NEGATIVE	0.212604	0.889724	-0.021	-	-	970316	970482	973208	973330	-	-	961984	962107	975853	975994	-	-	-	-	-	-
MXE	ABR_MXE_3372	ENSG00000159842	ABR	chr17	NEGATIVE	0.0861509	0.634336	-0.026	-	-	970316	970482	973208	973330	-	-	961209	961285	975853	975994	-	-	-	-	-	-
MXE	ABR_MXE_3371	ENSG00000159842	ABR	chr17	NEGATIVE	0.050783	0.499708	-0.033	-	-	961984	962107	973208	973330	-	-	961209	961285	975853	975994	-	-	-	-	-	-
SE	ABRACL_SE_91215	ENSG00000146386	ABRACL	chr6	POSITIVE	1	1	0.026	139355291	139355358	-	-	-	-	-	-	139349818	139350012	139363855	139364439	-	-	-	-	-	-
SE	ABT1_SE_70018	ENSG00000146109	ABT1	chr6	POSITIVE	1	1	0.004	26598141	26598338	-	-	-	-	-	-	26597179	26597451	26598492	26600278	-	-	-	-	-	-
RI	ABTB1_RI_2241	ENSG00000114626	ABTB1	chr3	POSITIVE	0.211302	0.797616	0.064	-	-	-	-	-	-	127395809	127396129	127395809	127395926	127396010	127396129	-	-	-	-	-	-
RI	ABTB1_RI_2240	ENSG00000114626	ABTB1	chr3	POSITIVE	0.168185	0.703346	0.058	-	-	-	-	-	-	127395378	127396129	127395378	127395424	127396010	127396129	-	-	-	-	-	-
A5SS	ABTB1_A5SS_2404	ENSG00000114626	ABTB1	chr3	POSITIVE	0.279714	1	0.046	-	-	-	-	-	-	-	-	-	-	-	-	127393233	127393296	127393233	127393261	127393387	127393443
A3SS	ABTB1_A3SS_3608	ENSG00000114626	ABTB1	chr3	POSITIVE	0.12268	0.938005	0.039	-	-	-	-	-	-	-	-	-	-	-	-	127395809	127396129	127396010	127396129	127395378	127395424
SE	ABTB1_SE_45570	ENSG00000114626	ABTB1	chr3	POSITIVE	0.536026	1	0.03	127395114	127395274	-	-	-	-	-	-	127394812	127394957	127395378	127395424	-	-	-	-	-	-
SE	ABTB1_SE_45564	ENSG00000114626	ABTB1	chr3	POSITIVE	1	1	0.026	127393233	127393296	-	-	-	-	-	-	127391780	127391924	127394812	127394957	-	-	-	-	-	-
SE	ABTB1_SE_45573	ENSG00000114626	ABTB1	chr3	POSITIVE	0.171204	1	0.021	127395809	127395926	-	-	-	-	-	-	127395378	127395424	127396010	127396036	-	-	-	-	-	-
A3SS	ABTB1_A3SS_3607	ENSG00000114626	ABTB1	chr3	POSITIVE	0.904944	1	0.02	-	-	-	-	-	-	-	-	-	-	-	-	127393187	127393261	127393233	127393261	127391800	127391924
SE	ABTB1_SE_45567	ENSG00000114626	ABTB1	chr3	POSITIVE	1	1	0.015	127394812	127394957	-	-	-	-	-	-	127391777	127391924	127395378	127395424	-	-	-	-	-	-
RI	ABTB1_RI_2239	ENSG00000114626	ABTB1	chr3	POSITIVE	0.864311	1	0.014	-	-	-	-	-	-	127395378	127396129	127395378	127395424	127395809	127396129	-	-	-	-	-	-
SE	ABTB1_SE_45568	ENSG00000114626	ABTB1	chr3	POSITIVE	1	1	0.012	127394812	127394957	-	-	-	-	-	-	127391777	127391924	127396010	127396036	-	-	-	-	-	-
MXE	ABTB1_MXE_12903	ENSG00000114626	ABTB1	chr3	POSITIVE	0.800075	1	0.009	-	-	127396307	127396406	127396518	127396686	-	-	127396010	127396129	127398827	127399028	-	-	-	-	-	-
SE	ABTB1_SE_45569	ENSG00000114626	ABTB1	chr3	POSITIVE	1	1	0.004	127394812	127394957	-	-	-	-	-	-	127393387	127393443	127396010	127396036	-	-	-	-	-	-
RI	ABTB1_RI_2243	ENSG00000114626	ABTB1	chr3	POSITIVE	1	1	0.002	-	-	-	-	-	-	127396307	127399028	127396307	127396406	127398827	127399028	-	-	-	-	-	-
SE	ABTB1_SE_45575	ENSG00000114626	ABTB1	chr3	POSITIVE	1	1	0.001	127396518	127396686	-	-	-	-	-	-	127396307	127396406	127398827	127399028	-	-	-	-	-	-
SE	ABTB1_SE_45566	ENSG00000114626	ABTB1	chr3	POSITIVE	1	1	-0.006	127393387	127393443	-	-	-	-	-	-	127393233	127393296	127394812	127394957	-	-	-	-	-	-
SE	ABTB1_SE_45576	ENSG00000114626	ABTB1	chr3	POSITIVE	7.65594e-10	4.64789e-07	-0.047	127398415	127398522	-	-	-	-	-	-	127396518	127396686	127398827	127398906	-	-	-	-	-	-
SE	ABTB1_SE_45574	ENSG00000114626	ABTB1	chr3	POSITIVE	1.17756e-10	9.2523e-08	-0.048	127396307	127396406	-	-	-	-	-	-	127396010	127396129	127396518	127396686	-	-	-	-	-	-
A3SS	ABTB1_A3SS_3609	ENSG00000114626	ABTB1	chr3	POSITIVE	1.55431e-14	4.13965e-12	-0.087	-	-	-	-	-	-	-	-	-	-	-	-	127396307	127396686	127396518	127396686	127396010	127396129
RI	ABTB1_RI_2242	ENSG00000114626	ABTB1	chr3	POSITIVE	1	1	-0.22	-	-	-	-	-	-	127396307	127396686	127396307	127396406	127396518	127396686	-	-	-	-	-	-
SE	AC002116.7_SE_58127	ENSG00000267698	AC002116.7	chr19	POSITIVE	1	1	-0.06	36507713	36507862	-	-	-	-	-	-	36505409	36505488	36510135	36510286	-	-	-	-	-	-
MXE	AC002116.8_MXE_18710	ENSG00000248101	AC002116.8	chr19	NEGATIVE	0.116961	0.716376	0.067	-	-	36502305	36502366	36503922	36503991	-	-	36501468	36501979	36504245	36504324	-	-	-	-	-	-
SE	AC002116.8_SE_65690	ENSG00000248101	AC002116.8	chr19	NEGATIVE	1	1	0.013	36504245	36504324	-	-	-	-	-	-	36503922	36503991	36505076	36505137	-	-	-	-	-	-
SE	AC002116.8_SE_65685	ENSG00000248101	AC002116.8	chr19	NEGATIVE	1	1	0.006	36500160	36500455	-	-	-	-	-	-	36499539	36499593	36501468	36501979	-	-	-	-	-	-
SE	AC002116.8_SE_65688	ENSG00000248101	AC002116.8	chr19	NEGATIVE	1	1	0.004	36503922	36503991	-	-	-	-	-	-	36502305	36502366	36505076	36505137	-	-	-	-	-	-
SE	AC002116.8_SE_65687	ENSG00000248101	AC002116.8	chr19	NEGATIVE	1	1	0.002	36503922	36503991	-	-	-	-	-	-	36502305	36502366	36504245	36504324	-	-	-	-	-	-
MXE	AC002116.8_MXE_18711	ENSG00000248101	AC002116.8	chr19	NEGATIVE	1	1	0.001	-	-	36503922	36503991	36504245	36504324	-	-	36502305	36502366	36505076	36505137	-	-	-	-	-	-
SE	AC002116.8_SE_65686	ENSG00000248101	AC002116.8	chr19	NEGATIVE	1	1	-0.002	36502305	36502366	-	-	-	-	-	-	36501468	36501979	36503922	36503991	-	-	-	-	-	-
SE	AC003002.6_SE_6480	ENSG00000269533	AC003002.6	chr19	POSITIVE	1	1	0.067	57929279	57929406	-	-	-	-	-	-	57905555	57905591	57931002	57931362	-	-	-	-	-	-
SE	AC003002.6_SE_6478	ENSG00000269533	AC003002.6	chr19	POSITIVE	1	1	0.013	57908415	57908542	-	-	-	-	-	-	57905555	57905591	57931002	57931362	-	-	-	-	-	-
MXE	AC003002.6_MXE_1829	ENSG00000269533	AC003002.6	chr19	POSITIVE	0.143643	0.775187	0.01	-	-	57905555	57905591	57908415	57908542	-	-	57901354	57901482	57922247	57922535	-	-	-	-	-	-
SE	AC003002.6_SE_6477	ENSG00000269533	AC003002.6	chr19	POSITIVE	1	1	0	57908415	57908542	-	-	-	-	-	-	57905555	57905591	57922247	57922535	-	-	-	-	-	-
SE	AC003002.6_SE_6476	ENSG00000269533	AC003002.6	chr19	POSITIVE	1	1	-0.002	57905555	57905591	-	-	-	-	-	-	57901251	57901482	57908415	57908542	-	-	-	-	-	-
MXE	AC003002.6_MXE_1830	ENSG00000269533	AC003002.6	chr19	POSITIVE	0.000540789	0.0330591	-0.123	-	-	57908415	57908542	57929279	57929406	-	-	57905555	57905591	57931002	57931362	-	-	-	-	-	-
SE	AC003006.7_SE_90995	ENSG00000269026	AC003006.7	chr19	POSITIVE	1	1	-0.003	58262152	58262279	-	-	-	-	-	-	58193412	58193612	58264658	58264943	-	-	-	-	-	-
SE	AC004076.9_SE_59254	ENSG00000268163	AC004076.9	chr19	NEGATIVE	1	1	0.186	57987027	57987154	-	-	-	-	-	-	57967020	57967111	57988001	57988040	-	-	-	-	-	-
SE	AC004076.9_SE_59253	ENSG00000268163	AC004076.9	chr19	NEGATIVE	1	1	0.169	57987027	57987154	-	-	-	-	-	-	57949337	57949460	57988001	57988040	-	-	-	-	-	-
MXE	AC004076.9_MXE_16960	ENSG00000268163	AC004076.9	chr19	NEGATIVE	1	1	0.145	-	-	57967020	57967111	57987027	57987154	-	-	57949337	57949460	57988001	57988040	-	-	-	-	-	-
SE	AC004076.9_SE_59252	ENSG00000268163	AC004076.9	chr19	NEGATIVE	1	1	0.124	57967493	57967550	-	-	-	-	-	-	57966815	57967111	57988001	57988040	-	-	-	-	-	-
MXE	AC004076.9_MXE_16961	ENSG00000268163	AC004076.9	chr19	NEGATIVE	1	1	0.029	-	-	57967493	57967550	57987027	57987154	-	-	57967020	57967111	57988001	57988040	-	-	-	-	-	-
SE	AC004076.9_SE_59255	ENSG00000268163	AC004076.9	chr19	NEGATIVE	1	1	-0.079	57987027	57987154	-	-	-	-	-	-	57967493	57967550	57988001	57988040	-	-	-	-	-	-
MXE	AC004158.2_MXE_32843	ENSG00000261008	AC004158.2	chr16	NEGATIVE	1	1	0.163	-	-	72574476	72574510	72604333	72604414	-	-	72557230	72557314	72698790	72698908	-	-	-	-	-	-
MXE	AC004158.2_MXE_32840	ENSG00000261008	AC004158.2	chr16	NEGATIVE	1	1	0.157	-	-	72574476	72574510	72589163	72589225	-	-	72557230	72557314	72604333	72604414	-	-	-	-	-	-
SE	AC004158.2_SE_117476	ENSG00000261008	AC004158.2	chr16	NEGATIVE	1	1	0.074	72604349	72604414	-	-	-	-	-	-	72589163	72589225	72651081	72651133	-	-	-	-	-	-
MXE	AC004158.2_MXE_32847	ENSG00000261008	AC004158.2	chr16	NEGATIVE	1	1	0.073	-	-	72589163	72589225	72604333	72604414	-	-	72557230	72557314	72698790	72698908	-	-	-	-	-	-
SE	AC004158.2_SE_117472	ENSG00000261008	AC004158.2	chr16	NEGATIVE	1	1	0.056	72604333	72604414	-	-	-	-	-	-	72589163	72589225	72698790	72698908	-	-	-	-	-	-
A5SS	AC004158.2_A5SS_6166	ENSG00000261008	AC004158.2	chr16	NEGATIVE	1	1	0.046	-	-	-	-	-	-	-	-	-	-	-	-	72604333	72604414	72604349	72604414	72589163	72589225
SE	AC004158.2_SE_117458	ENSG00000261008	AC004158.2	chr16	NEGATIVE	1	1	0.023	72589163	72589225	-	-	-	-	-	-	72574476	72574510	72604349	72604414	-	-	-	-	-	-
SE	AC004158.2_SE_117469	ENSG00000261008	AC004158.2	chr16	NEGATIVE	1	1	0.017	72604333	72604414	-	-	-	-	-	-	72574476	72574510	72698790	72698908	-	-	-	-	-	-
SE	AC004158.2_SE_117460	ENSG00000261008	AC004158.2	chr16	NEGATIVE	1	1	0.013	72589163	72589225	-	-	-	-	-	-	72574476	72574510	72698790	72698908	-	-	-	-	-	-
SE	AC004158.2_SE_117443	ENSG00000261008	AC004158.2	chr16	NEGATIVE	1	1	0.005	72557230	72557314	-	-	-	-	-	-	72459383	72461356	72574476	72574510	-	-	-	-	-	-
SE	AC004158.2_SE_117477	ENSG00000261008	AC004158.2	chr16	NEGATIVE	1	1	0.004	72604349	72604414	-	-	-	-	-	-	72589163	72589225	72661433	72661585	-	-	-	-	-	-
SE	AC004158.2_SE_117459	ENSG00000261008	AC004158.2	chr16	NEGATIVE	1	1	0.002	72589163	72589225	-	-	-	-	-	-	72574476	72574510	72661433	72661585	-	-	-	-	-	-
SE	AC004158.2_SE_117457	ENSG00000261008	AC004158.2	chr16	NEGATIVE	1	1	-0.002	72589163	72589225	-	-	-	-	-	-	72574476	72574510	72604333	72604414	-	-	-	-	-	-
SE	AC004158.2_SE_117456	ENSG00000261008	AC004158.2	chr16	NEGATIVE	1	1	-0.004	72589163	72589225	-	-	-	-	-	-	72574476	72574510	72595871	72595985	-	-	-	-	-	-
MXE	AC004158.2_MXE_32848	ENSG00000261008	AC004158.2	chr16	NEGATIVE	1	1	-0.007	-	-	72589163	72589225	72595871	72595985	-	-	72574476	72574510	72604349	72604414	-	-	-	-	-	-
SE	AC004158.2_SE_117446	ENSG00000261008	AC004158.2	chr16	NEGATIVE	1	1	-0.01	72574476	72574510	-	-	-	-	-	-	72557230	72557314	72589163	72589225	-	-	-	-	-	-
SE	AC004158.2_SE_117463	ENSG00000261008	AC004158.2	chr16	NEGATIVE	1	1	-0.028	72595871	72595985	-	-	-	-	-	-	72589163	72589225	72604333	72604414	-	-	-	-	-	-
SE	AC004158.2_SE_117483	ENSG00000261008	AC004158.2	chr16	NEGATIVE	1	1	-0.03	72651081	72651133	-	-	-	-	-	-	72604333	72604414	72698790	72698848	-	-	-	-	-	-
SE	AC004158.2_SE_117467	ENSG00000261008	AC004158.2	chr16	NEGATIVE	1	1	-0.035	72604333	72604414	-	-	-	-	-	-	72557230	72557314	72698790	72698908	-	-	-	-	-	-
MXE	AC004158.2_MXE_32849	ENSG00000261008	AC004158.2	chr16	NEGATIVE	1	1	-0.036	-	-	72589163	72589225	72604333	72604414	-	-	72574476	72574510	72651081	72651133	-	-	-	-	-	-
SE	AC004158.2_SE_117464	ENSG00000261008	AC004158.2	chr16	NEGATIVE	1	1	-0.036	72595871	72595985	-	-	-	-	-	-	72589163	72589225	72604349	72604414	-	-	-	-	-	-
MXE	AC004158.2_MXE_32850	ENSG00000261008	AC004158.2	chr16	NEGATIVE	1	1	-0.086	-	-	72589163	72589225	72604349	72604414	-	-	72574476	72574510	72651081	72651133	-	-	-	-	-	-
MXE	AC004158.2_MXE_32854	ENSG00000261008	AC004158.2	chr16	NEGATIVE	1	1	-0.091	-	-	72604349	72604414	72651081	72651133	-	-	72589163	72589225	72661433	72661585	-	-	-	-	-	-
SE	AC004540.5_SE_82162	ENSG00000214870	AC004540.5	chr7	POSITIVE	1	1	-0.093	26443015	26443137	-	-	-	-	-	-	26438350	26438641	26451804	26451859	-	-	-	-	-	-
MXE	AC004540.5_MXE_23208	ENSG00000214870	AC004540.5	chr7	POSITIVE	1	1	-0.145	-	-	26443015	26443137	26451804	26451859	-	-	26438350	26438641	26533414	26533883	-	-	-	-	-	-
MXE	AC004893.11_MXE_6899	ENSG00000242687	AC004893.11	chr7	POSITIVE	1	1	0.065	-	-	98628507	98628623	98628967	98629088	-	-	98610787	98612578	98630516	98630662	-	-	-	-	-	-
MXE	AC004893.11_MXE_6900	ENSG00000242687	AC004893.11	chr7	POSITIVE	1	1	0.035	-	-	98628507	98628623	98628967	98629088	-	-	98628217	98628380	98630516	98630662	-	-	-	-	-	-
SE	AC004893.11_SE_25087	ENSG00000242687	AC004893.11	chr7	POSITIVE	1	1	0.017	98628507	98628623	-	-	-	-	-	-	98628217	98628380	98628967	98629088	-	-	-	-	-	-
SE	AC004893.11_SE_25089	ENSG00000242687	AC004893.11	chr7	POSITIVE	1	1	0.005	98628967	98629088	-	-	-	-	-	-	98628507	98628623	98630516	98630662	-	-	-	-	-	-
SE	AC004893.11_SE_25085	ENSG00000242687	AC004893.11	chr7	POSITIVE	1	1	0.002	98628507	98628623	-	-	-	-	-	-	98610787	98612578	98628967	98629088	-	-	-	-	-	-
MXE	AC004893.11_MXE_6898	ENSG00000242687	AC004893.11	chr7	POSITIVE	0.544907	1	0	-	-	98628217	98628380	98628507	98628623	-	-	98610787	98612578	98628967	98629088	-	-	-	-	-	-
SE	AC004893.11_SE_25084	ENSG00000242687	AC004893.11	chr7	POSITIVE	0.3905	1	-0.019	98628217	98628380	-	-	-	-	-	-	98610787	98612578	98628967	98629088	-	-	-	-	-	-
SE	AC004893.11_SE_25083	ENSG00000242687	AC004893.11	chr7	POSITIVE	1	1	-0.021	98628217	98628380	-	-	-	-	-	-	98610787	98612578	98628507	98628623	-	-	-	-	-	-
SE	AC004893.11_SE_25088	ENSG00000242687	AC004893.11	chr7	POSITIVE	1	1	-0.027	98628967	98629088	-	-	-	-	-	-	98610787	98612578	98630516	98630662	-	-	-	-	-	-
SE	AC004967.7_SE_128421	ENSG00000243554	AC004967.7	chr7	NEGATIVE	0.00055279	0.0335922	0.042	97599445	97599539	-	-	-	-	-	-	97599081	97599157	97601446	97601566	-	-	-	-	-	-
SE	AC004967.7_SE_128420	ENSG00000243554	AC004967.7	chr7	NEGATIVE	1	1	-0.02	97599445	97599539	-	-	-	-	-	-	97599081	97599157	97599630	97599688	-	-	-	-	-	-
A3SS	AC004980.7_A3SS_1235	ENSG00000205485	AC004980.7	chr7	POSITIVE	0.882089	1	0.095	-	-	-	-	-	-	-	-	-	-	-	-	76180736	76180839	76180780	76180839	76178677	76179178
SE	AC004980.7_SE_15467	ENSG00000205485	AC004980.7	chr7	POSITIVE	1	1	-0.089	76244810	76244980	-	-	-	-	-	-	76180780	76180839	76255237	76257299	-	-	-	-	-	-
SE	AC004980.7_SE_15466	ENSG00000205485	AC004980.7	chr7	POSITIVE	0.0497172	0.990146	-0.172	76244810	76244980	-	-	-	-	-	-	76180780	76180839	76250432	76250705	-	-	-	-	-	-
A3SS	AC005154.6_A3SS_6269	ENSG00000196295	AC005154.6	chr7	NEGATIVE	1	1	0.117	-	-	-	-	-	-	-	-	-	-	-	-	30590933	30591095	30590933	30591011	30591715	30591795
SE	AC005154.6_SE_78314	ENSG00000196295	AC005154.6	chr7	NEGATIVE	0.579596	1	0.092	30590933	30591011	-	-	-	-	-	-	30590183	30590397	30601081	30601132	-	-	-	-	-	-
SE	AC005154.6_SE_78317	ENSG00000196295	AC005154.6	chr7	NEGATIVE	0.139458	1	0.091	30590933	30591095	-	-	-	-	-	-	30587974	30590397	30591715	30591795	-	-	-	-	-	-
SE	AC005154.6_SE_78313	ENSG00000196295	AC005154.6	chr7	NEGATIVE	0.500846	1	0.068	30590933	30591011	-	-	-	-	-	-	30590183	30590397	30591715	30591795	-	-	-	-	-	-
SE	AC005154.6_SE_78318	ENSG00000196295	AC005154.6	chr7	NEGATIVE	0.7848	1	0.056	30590933	30591095	-	-	-	-	-	-	30587974	30590397	30601081	30601744	-	-	-	-	-	-
SE	AC005154.6_SE_78362	ENSG00000196295	AC005154.6	chr7	NEGATIVE	0.133209	1	0.037	30624038	30624069	-	-	-	-	-	-	30618846	30618930	30624326	30624424	-	-	-	-	-	-
SE	AC005154.6_SE_78365	ENSG00000196295	AC005154.6	chr7	NEGATIVE	0.5896	1	0.031	30624326	30624424	-	-	-	-	-	-	30618621	30618744	30624945	30625095	-	-	-	-	-	-
MXE	AC005154.6_MXE_22187	ENSG00000196295	AC005154.6	chr7	NEGATIVE	0.179545	0.83841	0.03	-	-	30618621	30618744	30624326	30624424	-	-	30608448	30608605	30624945	30625095	-	-	-	-	-	-
MXE	AC005154.6_MXE_22180	ENSG00000196295	AC005154.6	chr7	NEGATIVE	0.000817663	0.044056	0.026	-	-	30591715	30591795	30601081	30601744	-	-	30590933	30591095	30603346	30603614	-	-	-	-	-	-
MXE	AC005154.6_MXE_22184	ENSG00000196295	AC005154.6	chr7	NEGATIVE	0.769405	1	0.026	-	-	30616179	30616326	30618846	30618930	-	-	30608448	30608605	30624945	30625095	-	-	-	-	-	-
MXE	AC005154.6_MXE_22185	ENSG00000196295	AC005154.6	chr7	NEGATIVE	0.620799	1	0.026	-	-	30616179	30616326	30624326	30624424	-	-	30608448	30608605	30624945	30625095	-	-	-	-	-	-
SE	AC005154.6_SE_78356	ENSG00000196295	AC005154.6	chr7	NEGATIVE	0.608739	1	0.021	30618846	30618930	-	-	-	-	-	-	30614319	30614497	30624945	30625095	-	-	-	-	-	-
SE	AC005154.6_SE_78315	ENSG00000196295	AC005154.6	chr7	NEGATIVE	1	1	0.017	30590933	30591011	-	-	-	-	-	-	30590183	30590397	30603346	30603614	-	-	-	-	-	-
MXE	AC005154.6_MXE_22181	ENSG00000196295	AC005154.6	chr7	NEGATIVE	0.792442	1	0.016	-	-	30601081	30601744	30603346	30603614	-	-	30591715	30591795	30608448	30608605	-	-	-	-	-	-
MXE	AC005154.6_MXE_22186	ENSG00000196295	AC005154.6	chr7	NEGATIVE	0.311208	1	0.011	-	-	30618621	30618744	30618846	30618930	-	-	30608448	30608605	30624945	30625095	-	-	-	-	-	-
SE	AC005154.6_SE_78328	ENSG00000196295	AC005154.6	chr7	NEGATIVE	1	1	0.01	30601081	30601744	-	-	-	-	-	-	30591715	30591795	30603346	30603614	-	-	-	-	-	-
SE	AC005154.6_SE_78334	ENSG00000196295	AC005154.6	chr7	NEGATIVE	1	1	0.01	30603346	30603614	-	-	-	-	-	-	30591715	30591795	30608448	30608605	-	-	-	-	-	-
SE	AC005154.6_SE_78344	ENSG00000196295	AC005154.6	chr7	NEGATIVE	1	1	0.008	30616179	30616326	-	-	-	-	-	-	30614319	30614497	30624945	30625095	-	-	-	-	-	-
MXE	AC005154.6_MXE_22190	ENSG00000196295	AC005154.6	chr7	NEGATIVE	0.704743	1	0.007	-	-	30618846	30618930	30624326	30624424	-	-	30608448	30608605	30624945	30625095	-	-	-	-	-	-
SE	AC005154.6_SE_78329	ENSG00000196295	AC005154.6	chr7	NEGATIVE	1	1	0.006	30601081	30601744	-	-	-	-	-	-	30591715	30591795	30608448	30608605	-	-	-	-	-	-
SE	AC005154.6_SE_78336	ENSG00000196295	AC005154.6	chr7	NEGATIVE	1	1	0.005	30608448	30608605	-	-	-	-	-	-	30603338	30603614	30624945	30625095	-	-	-	-	-	-
SE	AC005154.6_SE_78345	ENSG00000196295	AC005154.6	chr7	NEGATIVE	1	1	0.004	30618621	30618744	-	-	-	-	-	-	30608448	30608605	30618846	30618930	-	-	-	-	-	-
SE	AC005154.6_SE_78312	ENSG00000196295	AC005154.6	chr7	NEGATIVE	1	1	0.002	30590251	30590397	-	-	-	-	-	-	30563590	30564102	30601081	30601319	-	-	-	-	-	-
SE	AC005154.6_SE_78359	ENSG00000196295	AC005154.6	chr7	NEGATIVE	1	1	0.002	30618846	30618930	-	-	-	-	-	-	30618621	30618744	30624945	30625095	-	-	-	-	-	-
SE	AC005154.6_SE_78363	ENSG00000196295	AC005154.6	chr7	NEGATIVE	1	1	0.002	30624038	30624069	-	-	-	-	-	-	30618846	30618930	30624945	30625095	-	-	-	-	-	-
SE	AC005154.6_SE_78338	ENSG00000196295	AC005154.6	chr7	NEGATIVE	1	1	0.001	30616179	30616326	-	-	-	-	-	-	30608448	30608605	30618621	30618744	-	-	-	-	-	-
SE	AC005154.6_SE_78367	ENSG00000196295	AC005154.6	chr7	NEGATIVE	0.305131	1	0.001	30624326	30624424	-	-	-	-	-	-	30624038	30624069	30624945	30625095	-	-	-	-	-	-
SE	AC005154.6_SE_78337	ENSG00000196295	AC005154.6	chr7	NEGATIVE	1	1	0	30616179	30616326	-	-	-	-	-	-	30608448	30608605	30617264	30617375	-	-	-	-	-	-
MXE	AC005154.6_MXE_22191	ENSG00000196295	AC005154.6	chr7	NEGATIVE	0.571396	1	-0.001	-	-	30618846	30618930	30624326	30624424	-	-	30618621	30618744	30624945	30625095	-	-	-	-	-	-
SE	AC005154.6_SE_78330	ENSG00000196295	AC005154.6	chr7	NEGATIVE	1	1	-0.001	30603338	30603614	-	-	-	-	-	-	30601177	30601744	30608448	30608605	-	-	-	-	-	-
SE	AC005154.6_SE_78331	ENSG00000196295	AC005154.6	chr7	NEGATIVE	1	1	-0.001	30603346	30603509	-	-	-	-	-	-	30601692	30601744	30608448	30608605	-	-	-	-	-	-
SE	AC005154.6_SE_78335	ENSG00000196295	AC005154.6	chr7	NEGATIVE	1	1	-0.001	30603346	30603614	-	-	-	-	-	-	30601081	30601744	30608448	30608605	-	-	-	-	-	-
SE	AC005154.6_SE_78339	ENSG00000196295	AC005154.6	chr7	NEGATIVE	1	1	-0.001	30616179	30616326	-	-	-	-	-	-	30608448	30608605	30618846	30618930	-	-	-	-	-	-
SE	AC005154.6_SE_78341	ENSG00000196295	AC005154.6	chr7	NEGATIVE	1	1	-0.001	30616179	30616326	-	-	-	-	-	-	30614319	30614497	30617264	30617375	-	-	-	-	-	-
SE	AC005154.6_SE_78342	ENSG00000196295	AC005154.6	chr7	NEGATIVE	1	1	-0.003	30616179	30616326	-	-	-	-	-	-	30614319	30614497	30618621	30618744	-	-	-	-	-	-
SE	AC005154.6_SE_78357	ENSG00000196295	AC005154.6	chr7	NEGATIVE	1	1	-0.003	30618846	30618930	-	-	-	-	-	-	30616179	30616326	30624945	30625095	-	-	-	-	-	-
SE	AC005154.6_SE_78358	ENSG00000196295	AC005154.6	chr7	NEGATIVE	1	1	-0.003	30618846	30618930	-	-	-	-	-	-	30618621	30618744	30624326	30624424	-	-	-	-	-	-
SE	AC005154.6_SE_78326	ENSG00000196295	AC005154.6	chr7	NEGATIVE	1	1	-0.004	30601081	30601744	-	-	-	-	-	-	30590251	30590397	30603346	30603614	-	-	-	-	-	-
SE	AC005154.6_SE_78327	ENSG00000196295	AC005154.6	chr7	NEGATIVE	1	1	-0.007	30601081	30601744	-	-	-	-	-	-	30590251	30590397	30608448	30608605	-	-	-	-	-	-
SE	AC005154.6_SE_78343	ENSG00000196295	AC005154.6	chr7	NEGATIVE	1	1	-0.008	30616179	30616326	-	-	-	-	-	-	30614319	30614497	30618846	30618930	-	-	-	-	-	-
SE	AC005154.6_SE_78361	ENSG00000196295	AC005154.6	chr7	NEGATIVE	1	1	-0.009	30624038	30624069	-	-	-	-	-	-	30608292	30608605	30624945	30625095	-	-	-	-	-	-
SE	AC005154.6_SE_78325	ENSG00000196295	AC005154.6	chr7	NEGATIVE	1	1	-0.011	30591715	30591795	-	-	-	-	-	-	30590933	30591095	30601081	30601132	-	-	-	-	-	-
SE	AC005154.6_SE_78366	ENSG00000196295	AC005154.6	chr7	NEGATIVE	0.276447	1	-0.013	30624326	30624424	-	-	-	-	-	-	30618846	30618930	30624945	30625095	-	-	-	-	-	-
SE	AC005154.6_SE_78332	ENSG00000196295	AC005154.6	chr7	NEGATIVE	1	1	-0.014	30603346	30603614	-	-	-	-	-	-	30590251	30590397	30608448	30608605	-	-	-	-	-	-
SE	AC005154.6_SE_78311	ENSG00000196295	AC005154.6	chr7	NEGATIVE	1	1	-0.015	30563982	30564102	-	-	-	-	-	-	30556590	30557114	30590251	30590397	-	-	-	-	-	-
SE	AC005154.6_SE_78333	ENSG00000196295	AC005154.6	chr7	NEGATIVE	1	1	-0.016	30603346	30603614	-	-	-	-	-	-	30590933	30591011	30608448	30608605	-	-	-	-	-	-
SE	AC005154.6_SE_78351	ENSG00000196295	AC005154.6	chr7	NEGATIVE	1	1	-0.017	30618621	30618744	-	-	-	-	-	-	30616179	30616326	30624945	30625095	-	-	-	-	-	-
MXE	AC005154.6_MXE_22183	ENSG00000196295	AC005154.6	chr7	NEGATIVE	0.175929	0.832543	-0.021	-	-	30616179	30616326	30618621	30618744	-	-	30608448	30608605	30624945	30625095	-	-	-	-	-	-
A3SS	AC005154.6_A3SS_6270	ENSG00000196295	AC005154.6	chr7	NEGATIVE	0.931242	1	-0.022	-	-	-	-	-	-	-	-	-	-	-	-	30603346	30603614	30603346	30603509	30608448	30608605
SE	AC005154.6_SE_78321	ENSG00000196295	AC005154.6	chr7	NEGATIVE	1	1	-0.027	30591715	30591795	-	-	-	-	-	-	30589936	30590397	30608448	30608605	-	-	-	-	-	-
SE	AC005154.6_SE_78354	ENSG00000196295	AC005154.6	chr7	NEGATIVE	1	1	-0.027	30618846	30618930	-	-	-	-	-	-	30608448	30608605	30624326	30624424	-	-	-	-	-	-
MXE	AC005154.6_MXE_22182	ENSG00000196295	AC005154.6	chr7	NEGATIVE	0.209935	0.886108	-0.03	-	-	30616179	30616326	30618621	30618744	-	-	30608448	30608605	30618846	30618930	-	-	-	-	-	-
SE	AC005154.6_SE_78348	ENSG00000196295	AC005154.6	chr7	NEGATIVE	1	1	-0.031	30618621	30618744	-	-	-	-	-	-	30614319	30614497	30618846	30618930	-	-	-	-	-	-
MXE	AC005154.6_MXE_22192	ENSG00000196295	AC005154.6	chr7	NEGATIVE	0.110712	0.702771	-0.032	-	-	30624038	30624069	30624326	30624424	-	-	30618846	30618930	30624945	30625095	-	-	-	-	-	-
SE	AC005154.6_SE_78352	ENSG00000196295	AC005154.6	chr7	NEGATIVE	0.300678	1	-0.037	30618621	30618744	-	-	-	-	-	-	30617519	30617707	30618846	30618930	-	-	-	-	-	-
SE	AC005154.6_SE_78320	ENSG00000196295	AC005154.6	chr7	NEGATIVE	1	1	-0.042	30591715	30591795	-	-	-	-	-	-	30589936	30590397	30603346	30603614	-	-	-	-	-	-
MXE	AC005154.6_MXE_22188	ENSG00000196295	AC005154.6	chr7	NEGATIVE	1	1	-0.062	-	-	30618621	30618744	30618846	30618930	-	-	30614319	30614497	30624326	30624424	-	-	-	-	-	-
SE	AC005154.6_SE_78355	ENSG00000196295	AC005154.6	chr7	NEGATIVE	1	1	-0.064	30618846	30618930	-	-	-	-	-	-	30608448	30608605	30624945	30625095	-	-	-	-	-	-
SE	AC005154.6_SE_78316	ENSG00000196295	AC005154.6	chr7	NEGATIVE	1	1	-0.067	30590933	30591011	-	-	-	-	-	-	30590183	30590397	30608448	30608618	-	-	-	-	-	-
MXE	AC005154.6_MXE_22189	ENSG00000196295	AC005154.6	chr7	NEGATIVE	0.0140983	0.261045	-0.099	-	-	30618621	30618744	30618846	30618930	-	-	30616179	30616326	30624326	30624424	-	-	-	-	-	-
SE	AC005154.6_SE_78319	ENSG00000196295	AC005154.6	chr7	NEGATIVE	0.0451625	0.928569	-0.114	30591715	30591795	-	-	-	-	-	-	30589936	30590397	30601081	30601132	-	-	-	-	-	-
SE	AC005154.6_SE_78322	ENSG00000196295	AC005154.6	chr7	NEGATIVE	5.88617e-06	0.000811974	-0.131	30591715	30591795	-	-	-	-	-	-	30590933	30591011	30601081	30601132	-	-	-	-	-	-
SE	AC005154.6_SE_78350	ENSG00000196295	AC005154.6	chr7	NEGATIVE	9.10944e-06	0.00117533	-0.142	30618621	30618744	-	-	-	-	-	-	30616179	30616326	30618846	30618930	-	-	-	-	-	-
SE	AC005154.6_SE_78364	ENSG00000196295	AC005154.6	chr7	NEGATIVE	9.75783e-07	0.000188655	-0.172	30624326	30624424	-	-	-	-	-	-	30608417	30608605	30624945	30625095	-	-	-	-	-	-
SE	AC005154.6_SE_78340	ENSG00000196295	AC005154.6	chr7	NEGATIVE	5.89846e-07	0.000123956	-0.184	30616179	30616326	-	-	-	-	-	-	30608448	30608605	30624945	30625095	-	-	-	-	-	-
SE	AC005154.6_SE_78347	ENSG00000196295	AC005154.6	chr7	NEGATIVE	1	1	-0.292	30618621	30618744	-	-	-	-	-	-	30608448	30608605	30624945	30625095	-	-	-	-	-	-
SE	AC005562.1_SE_76369	ENSG00000214719	AC005562.1	chr17	POSITIVE	1	1	0.071	28942913	28942998	-	-	-	-	-	-	28937906	28937960	28960115	28960408	-	-	-	-	-	-
SE	AC005562.1_SE_76368	ENSG00000214719	AC005562.1	chr17	POSITIVE	0.183884	1	0.036	28942913	28942998	-	-	-	-	-	-	28937906	28937960	28958772	28958945	-	-	-	-	-	-
SE	AC005562.1_SE_76372	ENSG00000214719	AC005562.1	chr17	POSITIVE	1	1	0.027	28960115	28960408	-	-	-	-	-	-	28937906	28937960	28961011	28961180	-	-	-	-	-	-
SE	AC005562.1_SE_76371	ENSG00000214719	AC005562.1	chr17	POSITIVE	1	1	0.002	28958772	28958945	-	-	-	-	-	-	28942913	28942998	28960115	28960408	-	-	-	-	-	-
SE	AC005562.1_SE_76370	ENSG00000214719	AC005562.1	chr17	POSITIVE	0.539341	1	-0.001	28958772	28958913	-	-	-	-	-	-	28937911	28937960	28960115	28960408	-	-	-	-	-	-
A3SS	AC005562.1_A3SS_6092	ENSG00000214719	AC005562.1	chr17	POSITIVE	1	1	-0.002	-	-	-	-	-	-	-	-	-	-	-	-	28937906	28937960	28937911	28937960	28935447	28935580
A5SS	AC005562.1_A5SS_3980	ENSG00000214719	AC005562.1	chr17	POSITIVE	0.891161	1	-0.074	-	-	-	-	-	-	-	-	-	-	-	-	28958772	28958945	28958772	28958913	28960115	28960408
SE	AC005614.5_SE_47831	ENSG00000269749	AC005614.5	chr19	NEGATIVE	1	1	0.003	40589017	40589144	-	-	-	-	-	-	40587725	40587821	40590651	40590705	-	-	-	-	-	-
SE	AC005614.5_SE_47832	ENSG00000269749	AC005614.5	chr19	NEGATIVE	1	1	-0.065	40596072	40596142	-	-	-	-	-	-	40590651	40590705	40596812	40596832	-	-	-	-	-	-
SE	AC005682.5_SE_119323	ENSG00000228649	AC005682.5	chr7	POSITIVE	1	1	0.002	22896591	22896635	-	-	-	-	-	-	22896140	22896175	22898189	22899106	-	-	-	-	-	-
SE	AC005682.5_SE_119324	ENSG00000228649	AC005682.5	chr7	POSITIVE	1	1	-0.023	22896591	22896635	-	-	-	-	-	-	22896140	22896175	22900165	22901021	-	-	-	-	-	-
SE	AC006014.7_SE_69376	ENSG00000242073	AC006014.7	chr7	NEGATIVE	0.721906	1	-0.079	75113474	75113533	-	-	-	-	-	-	75104327	75104454	75115140	75115385	-	-	-	-	-	-
SE	AC006129.2_SE_23974	ENSG00000268027	AC006129.2	chr19	POSITIVE	1	1	0.212	42060075	42060116	-	-	-	-	-	-	42057549	42057864	42061320	42061469	-	-	-	-	-	-
SE	AC006129.2_SE_23967	ENSG00000268027	AC006129.2	chr19	POSITIVE	1	1	0.067	42057549	42057672	-	-	-	-	-	-	42055887	42055920	42061320	42061469	-	-	-	-	-	-
MXE	AC006129.2_MXE_6604	ENSG00000268027	AC006129.2	chr19	POSITIVE	0.187568	0.850897	0.059	-	-	42057549	42057672	42060075	42060116	-	-	42055887	42055920	42061320	42061469	-	-	-	-	-	-
SE	AC006129.2_SE_23972	ENSG00000268027	AC006129.2	chr19	POSITIVE	1	1	0.042	42060075	42060116	-	-	-	-	-	-	42055887	42055920	42061320	42061469	-	-	-	-	-	-
SE	AC006129.2_SE_23969	ENSG00000268027	AC006129.2	chr19	POSITIVE	0.190376	1	0.038	42057549	42057864	-	-	-	-	-	-	42055887	42055920	42061320	42061469	-	-	-	-	-	-
MXE	AC006129.2_MXE_6605	ENSG00000268027	AC006129.2	chr19	POSITIVE	0.0783429	0.609845	0.033	-	-	42057549	42057864	42060075	42060116	-	-	42055887	42055920	42061320	42061469	-	-	-	-	-	-
SE	AC006129.2_SE_23966	ENSG00000268027	AC006129.2	chr19	POSITIVE	1	1	0.013	42057549	42057672	-	-	-	-	-	-	42055887	42055920	42060075	42060116	-	-	-	-	-	-
SE	AC006129.2_SE_23970	ENSG00000268027	AC006129.2	chr19	POSITIVE	1	1	0.008	42058122	42058198	-	-	-	-	-	-	42057549	42057672	42060075	42060116	-	-	-	-	-	-
SE	AC006129.2_SE_23971	ENSG00000268027	AC006129.2	chr19	POSITIVE	1	1	0.006	42058122	42058198	-	-	-	-	-	-	42057549	42057864	42060075	42060116	-	-	-	-	-	-
A5SS	AC006129.2_A5SS_1319	ENSG00000268027	AC006129.2	chr19	POSITIVE	1	1	0.002	-	-	-	-	-	-	-	-	-	-	-	-	42057549	42057864	42057549	42057672	42058122	42058198
SE	AC006129.2_SE_23968	ENSG00000268027	AC006129.2	chr19	POSITIVE	1	1	0	42057549	42057864	-	-	-	-	-	-	42055887	42055920	42060075	42060116	-	-	-	-	-	-
SE	AC006129.2_SE_23973	ENSG00000268027	AC006129.2	chr19	POSITIVE	1	1	-0.006	42060075	42060116	-	-	-	-	-	-	42057549	42057672	42061320	42061469	-	-	-	-	-	-
A5SS	AC006129.2_A5SS_1321	ENSG00000268027	AC006129.2	chr19	POSITIVE	0.786147	1	-0.025	-	-	-	-	-	-	-	-	-	-	-	-	42057549	42057864	42057549	42057672	42061320	42061469
A5SS	AC006129.2_A5SS_1320	ENSG00000268027	AC006129.2	chr19	POSITIVE	0.0331284	0.479728	-0.096	-	-	-	-	-	-	-	-	-	-	-	-	42057549	42057864	42057549	42057672	42060075	42060116
SE	AC006129.4_SE_116733	ENSG00000270164	AC006129.4	chr19	POSITIVE	1	1	0.031	42042089	42042145	-	-	-	-	-	-	42041859	42041963	42042959	42043266	-	-	-	-	-	-
SE	AC006129.4_SE_116732	ENSG00000270164	AC006129.4	chr19	POSITIVE	1	1	0.025	42042075	42042145	-	-	-	-	-	-	42041928	42041963	42042962	42043266	-	-	-	-	-	-
SE	AC006460.2_SE_4225	ENSG00000228509	AC006460.2	chr2	NEGATIVE	1	1	0.019	191550198	191550408	-	-	-	-	-	-	191541669	191542244	191555075	191555098	-	-	-	-	-	-
SE	AC007038.7_SE_63278	ENSG00000229127	AC007038.7	chr2	POSITIVE	1	1	0.019	210899879	210899968	-	-	-	-	-	-	210896886	210897648	210928507	210929080	-	-	-	-	-	-
MXE	AC007038.7_MXE_18024	ENSG00000229127	AC007038.7	chr2	POSITIVE	1	1	-0.002	-	-	210896886	210897648	210899879	210899968	-	-	210895456	210896231	210928507	210929080	-	-	-	-	-	-
SE	AC007038.7_SE_63277	ENSG00000229127	AC007038.7	chr2	POSITIVE	1	1	-0.002	210896886	210897648	-	-	-	-	-	-	210895456	210896231	210899879	210899968	-	-	-	-	-	-
SE	AC007040.11_SE_87273	ENSG00000258881	AC007040.11	chr2	NEGATIVE	4.17648e-05	0.00407179	0.02	71218959	71219113	-	-	-	-	-	-	71216878	71216946	71220825	71220905	-	-	-	-	-	-
SE	AC007381.2_SE_143827	ENSG00000223929	AC007381.2	chr2	NEGATIVE	1	1	0.002	60597043	60597172	-	-	-	-	-	-	60586854	60586983	60618440	60618510	-	-	-	-	-	-
SE	AC007551.3_SE_33850	ENSG00000228878	AC007551.3	chr7	NEGATIVE	1	1	-0.001	35795342	35795427	-	-	-	-	-	-	35794755	35794805	35797788	35797883	-	-	-	-	-	-
SE	AC007551.3_SE_33852	ENSG00000228878	AC007551.3	chr7	NEGATIVE	1	1	-0.02	35820818	35820955	-	-	-	-	-	-	35797788	35797883	35833515	35833632	-	-	-	-	-	-
SE	AC007551.3_SE_33853	ENSG00000228878	AC007551.3	chr7	NEGATIVE	1	1	-0.025	35820818	35820955	-	-	-	-	-	-	35803373	35803519	35833515	35833632	-	-	-	-	-	-
SE	AC007566.10_SE_66003	ENSG00000244055	AC007566.10	chr7	POSITIVE	1	1	-0.012	92094415	92094503	-	-	-	-	-	-	92092271	92092340	92120556	92120924	-	-	-	-	-	-
SE	AC007566.10_SE_66002	ENSG00000244055	AC007566.10	chr7	POSITIVE	0.0609413	1	-0.055	92092271	92092340	-	-	-	-	-	-	92090632	92090724	92120556	92120924	-	-	-	-	-	-
SE	AC007879.5_SE_19083	ENSG00000223725	AC007879.5	chr2	NEGATIVE	0.616668	1	-0.028	208282324	208282468	-	-	-	-	-	-	208197364	208197419	208382343	208382422	-	-	-	-	-	-
SE	AC007879.5_SE_19084	ENSG00000223725	AC007879.5	chr2	NEGATIVE	1	1	-0.034	208393240	208393337	-	-	-	-	-	-	208382343	208382422	208394435	208394515	-	-	-	-	-	-
SE	AC007956.1_SE_16354	ENSG00000214670	AC007956.1	chr14	NEGATIVE	0.661954	1	0.035	75165466	75165559	-	-	-	-	-	-	75158878	75159031	75179635	75179800	-	-	-	-	-	-
SE	AC009120.6_SE_90511	ENSG00000259972	AC009120.6	chr16	NEGATIVE	1	1	0.024	74340152	74340319	-	-	-	-	-	-	74339153	74339478	74366464	74366511	-	-	-	-	-	-
SE	AC009120.6_SE_90509	ENSG00000259972	AC009120.6	chr16	NEGATIVE	1	1	-0.005	74340152	74340319	-	-	-	-	-	-	74339099	74339469	74343896	74344205	-	-	-	-	-	-
SE	AC009120.6_SE_90510	ENSG00000259972	AC009120.6	chr16	NEGATIVE	1	1	-0.141	74340152	74340319	-	-	-	-	-	-	74339099	74339469	74366464	74366511	-	-	-	-	-	-
SE	AC009495.2_SE_135113	ENSG00000235192	AC009495.2	chr2	POSITIVE	1	1	-0.047	166657690	166658092	-	-	-	-	-	-	166651360	166651589	166666372	166666520	-	-	-	-	-	-
A5SS	AC009948.5_A5SS_6889	ENSG00000223960	AC009948.5	chr2	POSITIVE	1	1	0.252	-	-	-	-	-	-	-	-	-	-	-	-	179291092	179291430	179291092	179291388	179295496	179295616
SE	AC009948.5_SE_131956	ENSG00000223960	AC009948.5	chr2	POSITIVE	1	1	0.07	179291092	179291232	-	-	-	-	-	-	179278671	179278840	179295496	179295616	-	-	-	-	-	-
SE	AC009948.5_SE_131960	ENSG00000223960	AC009948.5	chr2	POSITIVE	1	1	0.067	179291092	179291430	-	-	-	-	-	-	179278749	179278840	179295496	179295616	-	-	-	-	-	-
SE	AC009948.5_SE_131958	ENSG00000223960	AC009948.5	chr2	POSITIVE	1	1	0.065	179291092	179291388	-	-	-	-	-	-	179278720	179278840	179295496	179295616	-	-	-	-	-	-
A3SS	AC009948.5_A3SS_10698	ENSG00000223960	AC009948.5	chr2	POSITIVE	1	1	0.062	-	-	-	-	-	-	-	-	-	-	-	-	179295421	179295616	179295496	179295616	179291092	179291388
A5SS	AC009948.5_A5SS_6885	ENSG00000223960	AC009948.5	chr2	POSITIVE	1	1	0.059	-	-	-	-	-	-	-	-	-	-	-	-	179291092	179291430	179291092	179291232	179295421	179295616
A5SS	AC009948.5_A5SS_6884	ENSG00000223960	AC009948.5	chr2	POSITIVE	1	1	0.046	-	-	-	-	-	-	-	-	-	-	-	-	179291092	179291388	179291092	179291232	179295421	179295616
SE	AC009948.5_SE_131953	ENSG00000223960	AC009948.5	chr2	POSITIVE	1	1	0.004	179280544	179280690	-	-	-	-	-	-	179278665	179278840	179291092	179291430	-	-	-	-	-	-
SE	AC009948.5_SE_131961	ENSG00000223960	AC009948.5	chr2	POSITIVE	1	1	-0.015	179291092	179291430	-	-	-	-	-	-	179280544	179280690	179295496	179295616	-	-	-	-	-	-
A5SS	AC009948.5_A5SS_6883	ENSG00000223960	AC009948.5	chr2	POSITIVE	1	1	-0.032	-	-	-	-	-	-	-	-	-	-	-	-	179291092	179291388	179291092	179291232	179295382	179295551
SE	AC009948.5_SE_131959	ENSG00000223960	AC009948.5	chr2	POSITIVE	1	1	-0.034	179291092	179291430	-	-	-	-	-	-	179278749	179278840	179295421	179295616	-	-	-	-	-	-
SE	AC009948.5_SE_131957	ENSG00000223960	AC009948.5	chr2	POSITIVE	1	1	-0.035	179291092	179291388	-	-	-	-	-	-	179278720	179278840	179295421	179295616	-	-	-	-	-	-
A3SS	AC009948.5_A3SS_10699	ENSG00000223960	AC009948.5	chr2	POSITIVE	1	1	-0.036	-	-	-	-	-	-	-	-	-	-	-	-	179295421	179295616	179295496	179295616	179291092	179291430
SE	AC009948.5_SE_131955	ENSG00000223960	AC009948.5	chr2	POSITIVE	1	1	-0.049	179291092	179291232	-	-	-	-	-	-	179278671	179278840	179295421	179295616	-	-	-	-	-	-
A5SS	AC009948.5_A5SS_6887	ENSG00000223960	AC009948.5	chr2	POSITIVE	1	1	-0.099	-	-	-	-	-	-	-	-	-	-	-	-	179291092	179291388	179291092	179291232	179295496	179295616
A5SS	AC009948.5_A5SS_6888	ENSG00000223960	AC009948.5	chr2	POSITIVE	1	1	-0.11	-	-	-	-	-	-	-	-	-	-	-	-	179291092	179291430	179291092	179291232	179295496	179295616
A3SS	AC009948.5_A3SS_10697	ENSG00000223960	AC009948.5	chr2	POSITIVE	1	1	-0.182	-	-	-	-	-	-	-	-	-	-	-	-	179295421	179295616	179295496	179295616	179291092	179291232
A3SS	AC009948.5_A3SS_10696	ENSG00000223960	AC009948.5	chr2	POSITIVE	1	1	-0.194	-	-	-	-	-	-	-	-	-	-	-	-	179295404	179295616	179295496	179295616	179291092	179291232
SE	AC010226.4_SE_103907	ENSG00000249249	AC010226.4	chr5	POSITIVE	1	1	-0.002	114938742	114938853	-	-	-	-	-	-	114937940	114938157	114955764	114955975	-	-	-	-	-	-
SE	AC010226.4_SE_103909	ENSG00000249249	AC010226.4	chr5	POSITIVE	0.291765	1	-0.061	114954835	114954896	-	-	-	-	-	-	114938741	114938853	114955764	114956356	-	-	-	-	-	-
SE	AC010547.9_SE_99810	ENSG00000261611	AC010547.9	chr16	NEGATIVE	1	1	0.083	71497448	71497551	-	-	-	-	-	-	71490666	71490731	71512130	71512244	-	-	-	-	-	-
SE	AC010547.9_SE_99812	ENSG00000261611	AC010547.9	chr16	NEGATIVE	1	1	0.014	71512130	71512244	-	-	-	-	-	-	71490666	71490731	71512781	71512908	-	-	-	-	-	-
SE	AC010547.9_SE_99807	ENSG00000261611	AC010547.9	chr16	NEGATIVE	1	1	0.009	71487145	71487253	-	-	-	-	-	-	71481502	71483788	71487944	71488071	-	-	-	-	-	-
SE	AC010547.9_SE_99813	ENSG00000261611	AC010547.9	chr16	NEGATIVE	1	1	0.001	71512130	71512244	-	-	-	-	-	-	71497448	71497551	71512781	71512908	-	-	-	-	-	-
MXE	AC010547.9_MXE_28005	ENSG00000261611	AC010547.9	chr16	NEGATIVE	0.622811	1	-0.004	-	-	71487145	71487253	71487944	71488071	-	-	71481502	71483788	71489974	71490024	-	-	-	-	-	-
MXE	AC010547.9_MXE_28007	ENSG00000261611	AC010547.9	chr16	NEGATIVE	1	1	-0.037	-	-	71497448	71497551	71512130	71512244	-	-	71490666	71490731	71512781	71512908	-	-	-	-	-	-
SE	AC010547.9_SE_99809	ENSG00000261611	AC010547.9	chr16	NEGATIVE	1	1	-0.054	71496112	71496273	-	-	-	-	-	-	71490666	71490731	71497448	71497551	-	-	-	-	-	-
SE	AC010547.9_SE_99808	ENSG00000261611	AC010547.9	chr16	NEGATIVE	0.613833	1	-0.057	71487145	71487253	-	-	-	-	-	-	71481502	71483788	71490666	71490731	-	-	-	-	-	-
MXE	AC010547.9_MXE_28006	ENSG00000261611	AC010547.9	chr16	NEGATIVE	0.347813	1	-0.072	-	-	71487944	71488071	71489974	71490024	-	-	71487145	71487253	71490666	71490731	-	-	-	-	-	-
SE	AC010642.1_SE_134376	ENSG00000267216	AC010642.1	chr19	POSITIVE	1	1	-0.004	58805463	58806947	-	-	-	-	-	-	58797475	58797571	58817453	58817582	-	-	-	-	-	-
SE	AC011530.4_SE_133251	ENSG00000268434	AC011530.4	chr19	NEGATIVE	0.06237	1	0.134	46283471	46283639	-	-	-	-	-	-	46283035	46283127	46285450	46285508	-	-	-	-	-	-
SE	AC011530.4_SE_133255	ENSG00000268434	AC011530.4	chr19	NEGATIVE	1	1	0.025	46287898	46287973	-	-	-	-	-	-	46285450	46285508	46288851	46288971	-	-	-	-	-	-
SE	AC011530.4_SE_133253	ENSG00000268434	AC011530.4	chr19	NEGATIVE	1	1	-0.003	46285450	46285508	-	-	-	-	-	-	46283035	46283127	46288851	46288971	-	-	-	-	-	-
MXE	AC011530.4_MXE_37308	ENSG00000268434	AC011530.4	chr19	NEGATIVE	1	1	-0.08	-	-	46283471	46283639	46285450	46285508	-	-	46283035	46283127	46288851	46288971	-	-	-	-	-	-
RI	AC011737.2_RI_1974	ENSG00000204196	AC011737.2	chr2	POSITIVE	1	1	-0.006	-	-	-	-	-	-	204055502	204056000	204055502	204055613	204055712	204056000	-	-	-	-	-	-
SE	AC012123.1_SE_143771	ENSG00000228835	AC012123.1	chr18	POSITIVE	1	1	-0.028	30350916	30351071	-	-	-	-	-	-	30349757	30349930	30352016	30352250	-	-	-	-	-	-
MXE	AC012309.5_MXE_16663	ENSG00000226686	AC012309.5	chr19	POSITIVE	1	1	0.046	-	-	37747913	37748296	37753256	37753336	-	-	37747628	37747716	37753443	37753557	-	-	-	-	-	-
SE	AC012358.8_SE_70595	ENSG00000240401	AC012358.8	chr2	POSITIVE	1	1	0.05	55556557	55556849	-	-	-	-	-	-	55535627	55536063	55566638	55566931	-	-	-	-	-	-
SE	AC012358.8_SE_70596	ENSG00000240401	AC012358.8	chr2	POSITIVE	1	1	0.007	55556557	55556849	-	-	-	-	-	-	55541296	55541387	55566638	55566931	-	-	-	-	-	-
A5SS	AC012358.8_A5SS_3719	ENSG00000240401	AC012358.8	chr2	POSITIVE	1	1	-0.006	-	-	-	-	-	-	-	-	-	-	-	-	55556557	55556849	55556557	55556655	55559274	55559397
SE	AC013394.2_SE_121349	ENSG00000272888	AC013394.2	chr15	POSITIVE	0.519677	1	0.02	93426814	93427008	-	-	-	-	-	-	93426103	93426416	93428744	93428814	-	-	-	-	-	-
SE	AC013394.2_SE_121351	ENSG00000272888	AC013394.2	chr15	POSITIVE	0.922506	1	0.009	93426973	93427008	-	-	-	-	-	-	93426117	93426416	93428744	93428814	-	-	-	-	-	-
SE	AC013394.2_SE_121350	ENSG00000272888	AC013394.2	chr15	POSITIVE	1	1	0.003	93426814	93427008	-	-	-	-	-	-	93426103	93426416	93429398	93429452	-	-	-	-	-	-
MXE	AC013394.2_MXE_33814	ENSG00000272888	AC013394.2	chr15	POSITIVE	1	1	0.002	-	-	93426973	93427008	93429398	93429484	-	-	93426117	93426416	93435233	93435264	-	-	-	-	-	-
SE	AC013394.2_SE_121355	ENSG00000272888	AC013394.2	chr15	POSITIVE	1	1	0.002	93428744	93428814	-	-	-	-	-	-	93425936	93426416	93429398	93429452	-	-	-	-	-	-
MXE	AC013394.2_MXE_33815	ENSG00000272888	AC013394.2	chr15	POSITIVE	1	1	0	-	-	93429398	93429484	93435233	93435302	-	-	93425936	93426416	93440953	93441975	-	-	-	-	-	-
RI	AC013394.2_RI_5957	ENSG00000272888	AC013394.2	chr15	POSITIVE	1	1	0	-	-	-	-	-	-	93426814	93427008	93426814	93426849	93426973	93427008	-	-	-	-	-	-
SE	AC013394.2_SE_121357	ENSG00000272888	AC013394.2	chr15	POSITIVE	1	1	0	93429398	93429484	-	-	-	-	-	-	93425936	93426416	93435233	93435264	-	-	-	-	-	-
SE	AC013394.2_SE_121361	ENSG00000272888	AC013394.2	chr15	POSITIVE	1	1	0	93435233	93435302	-	-	-	-	-	-	93425936	93426416	93440953	93441205	-	-	-	-	-	-
SE	AC013394.2_SE_121362	ENSG00000272888	AC013394.2	chr15	POSITIVE	1	1	0	93435233	93435302	-	-	-	-	-	-	93429398	93429484	93440953	93441205	-	-	-	-	-	-
SE	AC013394.2_SE_121356	ENSG00000272888	AC013394.2	chr15	POSITIVE	1	1	-0.001	93428744	93428814	-	-	-	-	-	-	93426814	93427008	93429398	93429452	-	-	-	-	-	-
SE	AC013394.2_SE_121359	ENSG00000272888	AC013394.2	chr15	POSITIVE	1	1	-0.001	93429398	93429484	-	-	-	-	-	-	93426973	93427008	93435233	93435264	-	-	-	-	-	-
SE	AC016700.3_SE_15796	ENSG00000226505	AC016700.3	chr2	NEGATIVE	1	1	-0.022	70321517	70321610	-	-	-	-	-	-	70321070	70321379	70322090	70322126	-	-	-	-	-	-
SE	AC016747.3_SE_76375	ENSG00000212978	AC016747.3	chr2	NEGATIVE	1	1	-0.004	61371303	61371401	-	-	-	-	-	-	61370702	61371080	61371907	61372026	-	-	-	-	-	-
RI	AC018720.10_RI_3796	ENSG00000170092	AC018720.10	chr7	POSITIVE	1	1	-0.021	-	-	-	-	-	-	75130685	75131079	75130685	75130800	75130875	75131079	-	-	-	-	-	-
SE	AC018755.16_SE_137018	ENSG00000269388	AC018755.16	chr19	POSITIVE	1	1	-0.021	52105455	52105735	-	-	-	-	-	-	52104964	52104999	52109307	52109403	-	-	-	-	-	-
SE	AC018766.5_SE_93313	ENSG00000269352	AC018766.5	chr19	NEGATIVE	0.66457	1	-0.001	50361810	50361883	-	-	-	-	-	-	50361603	50361684	50362099	50362354	-	-	-	-	-	-
SE	AC022182.1_SE_101173	ENSG00000254777	AC022182.1	chr8	POSITIVE	1	1	0.06	61877288	61877382	-	-	-	-	-	-	61865488	61865594	61878728	61879015	-	-	-	-	-	-
MXE	AC022182.1_MXE_28422	ENSG00000254777	AC022182.1	chr8	POSITIVE	1	1	0.001	-	-	61865488	61865594	61877288	61877382	-	-	61822611	61822787	61878728	61879015	-	-	-	-	-	-
SE	AC022182.1_SE_101175	ENSG00000254777	AC022182.1	chr8	POSITIVE	1	1	-0.002	61877795	61877920	-	-	-	-	-	-	61877288	61877382	61878728	61879015	-	-	-	-	-	-
SE	AC022182.1_SE_101169	ENSG00000254777	AC022182.1	chr8	POSITIVE	1	1	-0.026	61877288	61877382	-	-	-	-	-	-	61822611	61822787	61878728	61879015	-	-	-	-	-	-
SE	AC022182.1_SE_101170	ENSG00000254777	AC022182.1	chr8	POSITIVE	1	1	-0.098	61877288	61877382	-	-	-	-	-	-	61832728	61832981	61878728	61879015	-	-	-	-	-	-
SE	AC024560.3_SE_81978	ENSG00000214135	AC024560.3	chr3	NEGATIVE	0.0485379	0.975173	0.12	197349057	197349201	-	-	-	-	-	-	197348574	197348739	197350090	197350253	-	-	-	-	-	-
SE	AC024560.3_SE_81977	ENSG00000214135	AC024560.3	chr3	NEGATIVE	1	1	0.009	197348574	197348739	-	-	-	-	-	-	197346610	197346759	197350090	197350253	-	-	-	-	-	-
SE	AC024560.3_SE_81973	ENSG00000214135	AC024560.3	chr3	NEGATIVE	1	1	0.007	197342434	197342556	-	-	-	-	-	-	197340095	197340189	197346610	197346759	-	-	-	-	-	-
SE	AC024560.3_SE_81974	ENSG00000214135	AC024560.3	chr3	NEGATIVE	1	1	0.005	197346610	197346759	-	-	-	-	-	-	197341852	197342556	197348574	197348739	-	-	-	-	-	-
SE	AC024560.3_SE_81975	ENSG00000214135	AC024560.3	chr3	NEGATIVE	1	1	0.003	197346610	197346759	-	-	-	-	-	-	197341852	197342556	197350090	197350253	-	-	-	-	-	-
SE	AC024560.3_SE_81976	ENSG00000214135	AC024560.3	chr3	NEGATIVE	1	1	0.003	197348574	197348739	-	-	-	-	-	-	197341852	197342556	197350090	197350253	-	-	-	-	-	-
SE	AC024560.3_SE_81979	ENSG00000214135	AC024560.3	chr3	NEGATIVE	1	1	0.002	197351342	197351591	-	-	-	-	-	-	197350982	197351058	197354650	197354713	-	-	-	-	-	-
A3SS	AC024560.3_A3SS_6525	ENSG00000214135	AC024560.3	chr3	NEGATIVE	1	1	-0.012	-	-	-	-	-	-	-	-	-	-	-	-	197350982	197351068	197350982	197351058	197351342	197351591
SE	AC024560.3_SE_81980	ENSG00000214135	AC024560.3	chr3	NEGATIVE	1	1	-0.016	197351342	197351591	-	-	-	-	-	-	197350982	197351068	197354442	197354717	-	-	-	-	-	-
MXE	AC024560.3_MXE_23176	ENSG00000214135	AC024560.3	chr3	NEGATIVE	0.486532	1	-0.02	-	-	197342434	197342556	197346610	197346759	-	-	197340095	197340189	197348574	197348739	-	-	-	-	-	-
SE	AC024560.3_SE_81981	ENSG00000214135	AC024560.3	chr3	NEGATIVE	0.0840011	1	-0.109	197351342	197351591	-	-	-	-	-	-	197350982	197351068	197354650	197354713	-	-	-	-	-	-
A3SS	AC024592.12_A3SS_5881	ENSG00000267740	AC024592.12	chr19	NEGATIVE	0.792631	1	-0.002	-	-	-	-	-	-	-	-	-	-	-	-	5896463	5896661	5896463	5896586	5896915	5897008
A3SS	AC025171.1_A3SS_4655	ENSG00000215068	AC025171.1	chr5	POSITIVE	0.215255	1	0.04	-	-	-	-	-	-	-	-	-	-	-	-	43044494	43045370	43044800	43045370	43042234	43043669
SE	AC025263.3_SE_14744	ENSG00000258052	AC025263.3	chr12	POSITIVE	1	1	-0.022	70206557	70206657	-	-	-	-	-	-	70195448	70195501	70206743	70206813	-	-	-	-	-	-
SE	AC027601.1_SE_103276	ENSG00000260005	AC027601.1	chr17	POSITIVE	1	1	-0.031	79203801	79204040	-	-	-	-	-	-	79203537	79203727	79205657	79206006	-	-	-	-	-	-
SE	AC027763.2_SE_39042	ENSG00000215067	AC027763.2	chr17	NEGATIVE	0.278679	1	0.084	6905802	6905939	-	-	-	-	-	-	6888427	6888859	6913114	6913208	-	-	-	-	-	-
SE	AC027763.2_SE_39043	ENSG00000215067	AC027763.2	chr17	NEGATIVE	1	1	0.016	6905802	6905939	-	-	-	-	-	-	6888427	6888859	6915514	6915657	-	-	-	-	-	-
SE	AC027763.2_SE_39045	ENSG00000215067	AC027763.2	chr17	NEGATIVE	1	1	0.009	6913114	6913208	-	-	-	-	-	-	6888427	6888859	6915514	6915636	-	-	-	-	-	-
SE	AC027763.2_SE_39047	ENSG00000215067	AC027763.2	chr17	NEGATIVE	1	1	-0.004	6913377	6913456	-	-	-	-	-	-	6913114	6913208	6915514	6915650	-	-	-	-	-	-
SE	AC027763.2_SE_39041	ENSG00000215067	AC027763.2	chr17	NEGATIVE	1	1	-0.014	6905802	6905939	-	-	-	-	-	-	6784228	6784381	6913114	6913208	-	-	-	-	-	-
SE	AC027763.2_SE_39044	ENSG00000215067	AC027763.2	chr17	NEGATIVE	1	1	-0.059	6905802	6905939	-	-	-	-	-	-	6902465	6902905	6913114	6913208	-	-	-	-	-	-
MXE	AC027763.2_MXE_11071	ENSG00000215067	AC027763.2	chr17	NEGATIVE	1	1	-0.09	-	-	6905802	6905939	6913114	6913208	-	-	6784228	6784381	6915514	6915657	-	-	-	-	-	-
SE	AC027763.2_SE_39046	ENSG00000215067	AC027763.2	chr17	NEGATIVE	0.00567077	0.205076	-0.114	6913114	6913208	-	-	-	-	-	-	6904450	6905939	6915514	6915636	-	-	-	-	-	-
SE	AC037459.4_SE_20182	ENSG00000248235	AC037459.4	chr8	POSITIVE	1	1	0.016	22451245	22451345	-	-	-	-	-	-	22449063	22449181	22458394	22458479	-	-	-	-	-	-
SE	AC037459.4_SE_20180	ENSG00000248235	AC037459.4	chr8	POSITIVE	1	1	-0.044	22449063	22449181	-	-	-	-	-	-	22447108	22447254	22458394	22458873	-	-	-	-	-	-
SE	AC037459.4_SE_20181	ENSG00000248235	AC037459.4	chr8	POSITIVE	1	1	-0.079	22451245	22451345	-	-	-	-	-	-	22447108	22447254	22458394	22458479	-	-	-	-	-	-
MXE	AC068533.7_MXE_21236	ENSG00000249319	AC068533.7	chr7	POSITIVE	0.330331	1	0.043	-	-	65595730	65595829	65610429	65610487	-	-	65592690	65592727	65617194	65617228	-	-	-	-	-	-
MXE	AC068533.7_MXE_21237	ENSG00000249319	AC068533.7	chr7	POSITIVE	0.0518544	0.504764	0.03	-	-	65599266	65599361	65610429	65610487	-	-	65592690	65592727	65617194	65617228	-	-	-	-	-	-
MXE	AC068533.7_MXE_21238	ENSG00000249319	AC068533.7	chr7	POSITIVE	0.513465	1	0.027	-	-	65599266	65599361	65610429	65610487	-	-	65595730	65595829	65617194	65617228	-	-	-	-	-	-
MXE	AC068533.7_MXE_21234	ENSG00000249319	AC068533.7	chr7	POSITIVE	1	1	0.024	-	-	65592690	65592727	65599266	65599361	-	-	65557543	65557650	65610429	65610487	-	-	-	-	-	-
SE	AC068533.7_SE_75046	ENSG00000249319	AC068533.7	chr7	POSITIVE	1	1	0	65610429	65610487	-	-	-	-	-	-	65599266	65599361	65617194	65617228	-	-	-	-	-	-
SE	AC068533.7_SE_75040	ENSG00000249319	AC068533.7	chr7	POSITIVE	0.477151	1	-0.001	65595730	65595829	-	-	-	-	-	-	65592690	65592727	65599266	65599361	-	-	-	-	-	-
SE	AC068533.7_SE_75045	ENSG00000249319	AC068533.7	chr7	POSITIVE	1	1	-0.003	65610429	65610487	-	-	-	-	-	-	65595730	65595829	65617194	65617228	-	-	-	-	-	-
SE	AC068533.7_SE_75044	ENSG00000249319	AC068533.7	chr7	POSITIVE	1	1	-0.004	65599266	65599361	-	-	-	-	-	-	65595730	65595829	65617194	65617228	-	-	-	-	-	-
MXE	AC068533.7_MXE_21235	ENSG00000249319	AC068533.7	chr7	POSITIVE	0.677033	1	-0.007	-	-	65595730	65595829	65599266	65599361	-	-	65592690	65592727	65610429	65610487	-	-	-	-	-	-
SE	AC068533.7_SE_75042	ENSG00000249319	AC068533.7	chr7	POSITIVE	1	1	-0.008	65599266	65599361	-	-	-	-	-	-	65592690	65592727	65610429	65610487	-	-	-	-	-	-
SE	AC068533.7_SE_75043	ENSG00000249319	AC068533.7	chr7	POSITIVE	1	1	-0.008	65599266	65599361	-	-	-	-	-	-	65595730	65595829	65610429	65610487	-	-	-	-	-	-
SE	AC068533.7_SE_75041	ENSG00000249319	AC068533.7	chr7	POSITIVE	1	1	-0.011	65595730	65595829	-	-	-	-	-	-	65592690	65592727	65610429	65610487	-	-	-	-	-	-
SE	AC069368.3_SE_37120	ENSG00000249240	AC069368.3	chr15	POSITIVE	1	1	0.005	65152092	65152197	-	-	-	-	-	-	65147119	65147236	65153675	65153774	-	-	-	-	-	-
SE	AC069368.3_SE_37119	ENSG00000249240	AC069368.3	chr15	POSITIVE	0.280569	1	-0.016	65140791	65140941	-	-	-	-	-	-	65134081	65134227	65147119	65147236	-	-	-	-	-	-
SE	AC074286.1_SE_39503	ENSG00000213963	AC074286.1	chr2	NEGATIVE	1	1	0.091	178152212	178152562	-	-	-	-	-	-	178148241	178148532	178175691	178175763	-	-	-	-	-	-
A5SS	AC074286.1_A5SS_2084	ENSG00000213963	AC074286.1	chr2	NEGATIVE	1	1	-0.01	-	-	-	-	-	-	-	-	-	-	-	-	178187812	178188124	178188031	178188124	178186334	178186965
A5SS	AC074286.1_A5SS_2085	ENSG00000213963	AC074286.1	chr2	NEGATIVE	1	1	-0.013	-	-	-	-	-	-	-	-	-	-	-	-	178187966	178188124	178188031	178188124	178186334	178186965
A5SS	AC074286.1_A5SS_2082	ENSG00000213963	AC074286.1	chr2	NEGATIVE	1	1	-0.038	-	-	-	-	-	-	-	-	-	-	-	-	178187966	178188124	178188031	178188124	178175960	178176056
SE	AC074286.1_SE_39505	ENSG00000213963	AC074286.1	chr2	NEGATIVE	1	1	-0.136	178196299	178196384	-	-	-	-	-	-	178187966	178188124	178199120	178199257	-	-	-	-	-	-
SE	AC074286.1_SE_39506	ENSG00000213963	AC074286.1	chr2	NEGATIVE	1	1	-0.151	178196869	178196979	-	-	-	-	-	-	178188031	178188124	178199120	178199257	-	-	-	-	-	-
A3SS	AC074289.1_A3SS_8207	ENSG00000225889	AC074289.1	chr2	POSITIVE	0.432058	1	0.098	-	-	-	-	-	-	-	-	-	-	-	-	64434105	64434179	64434108	64434179	64428881	64429028
SE	AC074289.1_SE_101991	ENSG00000225889	AC074289.1	chr2	POSITIVE	0.164821	1	0.077	64441600	64441668	-	-	-	-	-	-	64434105	64434179	64453580	64453626	-	-	-	-	-	-
MXE	AC074289.1_MXE_28636	ENSG00000225889	AC074289.1	chr2	POSITIVE	0.508446	1	0.028	-	-	64434105	64434179	64453580	64453626	-	-	64428881	64429028	64456630	64456739	-	-	-	-	-	-
SE	AC074289.1_SE_101989	ENSG00000225889	AC074289.1	chr2	POSITIVE	1	1	0.018	64434108	64434179	-	-	-	-	-	-	64428881	64429028	64456630	64456774	-	-	-	-	-	-
SE	AC074289.1_SE_101996	ENSG00000225889	AC074289.1	chr2	POSITIVE	0.941682	1	0.018	64454994	64455122	-	-	-	-	-	-	64453580	64453626	64456630	64456774	-	-	-	-	-	-
SE	AC074289.1_SE_101999	ENSG00000225889	AC074289.1	chr2	POSITIVE	1	1	0.01	64478252	64479117	-	-	-	-	-	-	64456630	64456774	64479553	64479993	-	-	-	-	-	-
SE	AC074289.1_SE_101998	ENSG00000225889	AC074289.1	chr2	POSITIVE	0.017258	0.468827	0.005	64475457	64475672	-	-	-	-	-	-	64456630	64456774	64478252	64479117	-	-	-	-	-	-
SE	AC074289.1_SE_101987	ENSG00000225889	AC074289.1	chr2	POSITIVE	1	1	0.003	64434105	64434179	-	-	-	-	-	-	64428881	64429028	64456630	64456739	-	-	-	-	-	-
SE	AC074289.1_SE_101986	ENSG00000225889	AC074289.1	chr2	POSITIVE	1	1	-0.005	64434105	64434179	-	-	-	-	-	-	64428881	64429028	64441600	64441668	-	-	-	-	-	-
SE	AC074289.1_SE_101992	ENSG00000225889	AC074289.1	chr2	POSITIVE	1	1	-0.006	64453580	64453626	-	-	-	-	-	-	64428881	64429028	64456630	64456739	-	-	-	-	-	-
SE	AC074289.1_SE_101993	ENSG00000225889	AC074289.1	chr2	POSITIVE	1	1	-0.006	64453580	64453626	-	-	-	-	-	-	64434108	64434179	64454994	64455122	-	-	-	-	-	-
SE	AC074289.1_SE_101997	ENSG00000225889	AC074289.1	chr2	POSITIVE	0.133288	1	-0.01	64456304	64456422	-	-	-	-	-	-	64455586	64455656	64456630	64456774	-	-	-	-	-	-
SE	AC074289.1_SE_101994	ENSG00000225889	AC074289.1	chr2	POSITIVE	0.075509	1	-0.037	64453580	64453626	-	-	-	-	-	-	64434108	64434179	64456630	64456739	-	-	-	-	-	-
SE	AC074289.1_SE_101988	ENSG00000225889	AC074289.1	chr2	POSITIVE	1	1	-0.039	64434108	64434179	-	-	-	-	-	-	64428881	64429028	64453580	64453626	-	-	-	-	-	-
MXE	AC074289.1_MXE_28637	ENSG00000225889	AC074289.1	chr2	POSITIVE	0.161991	0.810279	-0.106	-	-	64434108	64434179	64441600	64441668	-	-	64428881	64429028	64453580	64453626	-	-	-	-	-	-
SE	AC074289.1_SE_101990	ENSG00000225889	AC074289.1	chr2	POSITIVE	1	1	-0.106	64441600	64441668	-	-	-	-	-	-	64428881	64429028	64453580	64453626	-	-	-	-	-	-
SE	AC083899.3_SE_122702	ENSG00000204745	AC083899.3	chr2	POSITIVE	0.139932	1	-0.076	87412654	87412741	-	-	-	-	-	-	87410081	87410220	87414269	87414365	-	-	-	-	-	-
MXE	AC084018.1_MXE_34	ENSG00000212694	AC084018.1	chr12	NEGATIVE	1	1	0.013	-	-	122237752	122237862	122239477	122239514	-	-	122234096	122234148	122239612	122239714	-	-	-	-	-	-
SE	AC084018.1_SE_129	ENSG00000212694	AC084018.1	chr12	NEGATIVE	1	1	0.006	122237752	122237862	-	-	-	-	-	-	122233172	122234148	122239477	122239514	-	-	-	-	-	-
SE	AC084018.1_SE_132	ENSG00000212694	AC084018.1	chr12	NEGATIVE	1	1	0.003	122239477	122239514	-	-	-	-	-	-	122237752	122237862	122239612	122239714	-	-	-	-	-	-
SE	AC084018.1_SE_130	ENSG00000212694	AC084018.1	chr12	NEGATIVE	1	1	0.002	122237752	122237862	-	-	-	-	-	-	122233172	122234148	122239612	122239714	-	-	-	-	-	-
RI	AC084018.1_RI_5	ENSG00000212694	AC084018.1	chr12	NEGATIVE	0.934703	1	-0.008	-	-	-	-	-	-	122233172	122234148	122233172	122233632	122234096	122234148	-	-	-	-	-	-
SE	AC084018.1_SE_134	ENSG00000212694	AC084018.1	chr12	NEGATIVE	1	1	-0.018	122240536	122240690	-	-	-	-	-	-	122239612	122239714	122241112	122241155	-	-	-	-	-	-
SE	AC084018.1_SE_133	ENSG00000212694	AC084018.1	chr12	NEGATIVE	0.0057966	0.208021	-0.024	122240536	122240690	-	-	-	-	-	-	122239612	122239714	122240784	122240839	-	-	-	-	-	-
SE	AC084018.1_SE_135	ENSG00000212694	AC084018.1	chr12	NEGATIVE	0.00875201	0.2842	-0.024	122240536	122240712	-	-	-	-	-	-	122239612	122239714	122240784	122240851	-	-	-	-	-	-
SE	AC091729.9_SE_5140	ENSG00000229043	AC091729.9	chr7	POSITIVE	1	1	0.181	1201987	1202179	-	-	-	-	-	-	1200226	1200259	1202597	1202853	-	-	-	-	-	-
SE	AC091729.9_SE_5141	ENSG00000229043	AC091729.9	chr7	POSITIVE	1	1	-0.078	1201987	1202179	-	-	-	-	-	-	1200226	1200259	1203087	1203131	-	-	-	-	-	-
MXE	AC092295.7_MXE_17934	ENSG00000233527	AC092295.7	chr19	POSITIVE	1	1	0.102	-	-	37084747	37084833	37085057	37085201	-	-	37065722	37065802	37085343	37085610	-	-	-	-	-	-
SE	AC092295.7_SE_62899	ENSG00000233527	AC092295.7	chr19	POSITIVE	1	1	0.034	37085057	37085201	-	-	-	-	-	-	37084747	37084833	37085343	37085610	-	-	-	-	-	-
SE	AC092295.7_SE_62897	ENSG00000233527	AC092295.7	chr19	POSITIVE	1	1	0.025	37065722	37065802	-	-	-	-	-	-	37064438	37064457	37084747	37084833	-	-	-	-	-	-
SE	AC092295.7_SE_62895	ENSG00000233527	AC092295.7	chr19	POSITIVE	1	1	0.007	37065722	37065802	-	-	-	-	-	-	37063971	37064427	37068042	37068817	-	-	-	-	-	-
SE	AC092295.7_SE_62898	ENSG00000233527	AC092295.7	chr19	POSITIVE	1	1	-0.027	37084747	37084833	-	-	-	-	-	-	37065722	37065802	37085057	37085201	-	-	-	-	-	-
SE	AC092295.7_SE_62896	ENSG00000233527	AC092295.7	chr19	POSITIVE	1	1	-0.067	37065722	37065802	-	-	-	-	-	-	37063971	37064427	37084747	37084833	-	-	-	-	-	-
MXE	AC092295.7_MXE_17933	ENSG00000233527	AC092295.7	chr19	POSITIVE	1	1	-0.095	-	-	37065722	37065802	37084747	37084833	-	-	37063971	37064427	37085057	37085201	-	-	-	-	-	-
A3SS	AC092295.7_A3SS_5013	ENSG00000233527	AC092295.7	chr19	POSITIVE	1	1	-0.11	-	-	-	-	-	-	-	-	-	-	-	-	37085302	37085610	37085343	37085610	37085057	37085201
SE	AC092835.2_SE_108720	ENSG00000233757	AC092835.2	chr2	POSITIVE	1	1	-0.027	95877365	95877468	-	-	-	-	-	-	95874395	95874484	95877940	95878030	-	-	-	-	-	-
A5SS	AC093323.3_A5SS_6555	ENSG00000170846	AC093323.3	chr4	POSITIVE	1	1	-0.024	-	-	-	-	-	-	-	-	-	-	-	-	6675177	6676433	6675177	6676364	6676719	6677774
A5SS	AC093642.3_A5SS_1121	ENSG00000237940	AC093642.3	chr2	POSITIVE	1	1	-0.157	-	-	-	-	-	-	-	-	-	-	-	-	242913525	242913644	242913525	242913613	242913835	242913926
MXE	AC093642.5_MXE_37267	ENSG00000220804	AC093642.5	chr2	POSITIVE	1	1	0.234	-	-	243072805	243072963	243080934	243081039	-	-	243056789	243056892	243101494	243101633	-	-	-	-	-	-
MXE	AC093642.5_MXE_37265	ENSG00000220804	AC093642.5	chr2	POSITIVE	1	1	0.098	-	-	243061115	243061208	243072805	243072963	-	-	243056789	243056892	243080934	243081039	-	-	-	-	-	-
MXE	AC093642.5_MXE_37266	ENSG00000220804	AC093642.5	chr2	POSITIVE	0.330061	1	0.073	-	-	243061115	243061208	243064437	243064606	-	-	243058333	243058383	243080934	243081039	-	-	-	-	-	-
MXE	AC093642.5_MXE_37263	ENSG00000220804	AC093642.5	chr2	POSITIVE	1	1	0.051	-	-	243058333	243058383	243061115	243061208	-	-	243056789	243056892	243064437	243064606	-	-	-	-	-	-
A3SS	AC093642.5_A3SS_10760	ENSG00000220804	AC093642.5	chr2	POSITIVE	2.5293e-06	0.000175732	0.031	-	-	-	-	-	-	-	-	-	-	-	-	243080914	243081039	243080934	243081039	243064437	243064606
SE	AC093642.5_SE_133057	ENSG00000220804	AC093642.5	chr2	POSITIVE	0.140241	1	0.027	243072805	243073017	-	-	-	-	-	-	243064443	243064606	243080934	243081039	-	-	-	-	-	-
SE	AC093642.5_SE_133041	ENSG00000220804	AC093642.5	chr2	POSITIVE	0.215333	1	0.014	243037037	243037178	-	-	-	-	-	-	243030783	243030952	243056789	243056892	-	-	-	-	-	-
SE	AC093642.5_SE_133049	ENSG00000220804	AC093642.5	chr2	POSITIVE	1	1	0.014	243061115	243061208	-	-	-	-	-	-	243058333	243058383	243072805	243073017	-	-	-	-	-	-
SE	AC093642.5_SE_133061	ENSG00000220804	AC093642.5	chr2	POSITIVE	1	1	0.011	243101494	243101644	-	-	-	-	-	-	243080914	243081039	243102106	243102304	-	-	-	-	-	-
SE	AC093642.5_SE_133048	ENSG00000220804	AC093642.5	chr2	POSITIVE	1	1	0.004	243061115	243061208	-	-	-	-	-	-	243058333	243058383	243064437	243064556	-	-	-	-	-	-
SE	AC093642.5_SE_133059	ENSG00000220804	AC093642.5	chr2	POSITIVE	1	1	0.003	243080934	243081039	-	-	-	-	-	-	243064437	243064606	243101494	243101633	-	-	-	-	-	-
SE	AC093642.5_SE_133042	ENSG00000220804	AC093642.5	chr2	POSITIVE	1	1	0	243056789	243056892	-	-	-	-	-	-	243037037	243037178	243061115	243061208	-	-	-	-	-	-
MXE	AC093642.5_MXE_37264	ENSG00000220804	AC093642.5	chr2	POSITIVE	1	1	-0.005	-	-	243058333	243058383	243072805	243072963	-	-	243056789	243056892	243080934	243081039	-	-	-	-	-	-
MXE	AC093642.5_MXE_37262	ENSG00000220804	AC093642.5	chr2	POSITIVE	1	1	-0.008	-	-	243037037	243037178	243056789	243056892	-	-	243030843	243030952	243061115	243061208	-	-	-	-	-	-
SE	AC093642.5_SE_133050	ENSG00000220804	AC093642.5	chr2	POSITIVE	1	1	-0.01	243061115	243061208	-	-	-	-	-	-	243058333	243058383	243080934	243081039	-	-	-	-	-	-
SE	AC093642.5_SE_133051	ENSG00000220804	AC093642.5	chr2	POSITIVE	1	1	-0.013	243064437	243064606	-	-	-	-	-	-	243058333	243058383	243080934	243081039	-	-	-	-	-	-
SE	AC093642.5_SE_133043	ENSG00000220804	AC093642.5	chr2	POSITIVE	0.0686143	1	-0.038	243058333	243058383	-	-	-	-	-	-	243056789	243056892	243061115	243061208	-	-	-	-	-	-
SE	AC093642.5_SE_133060	ENSG00000220804	AC093642.5	chr2	POSITIVE	1	1	-0.053	243080934	243081039	-	-	-	-	-	-	243072805	243072963	243101494	243101633	-	-	-	-	-	-
SE	AC093642.5_SE_133052	ENSG00000220804	AC093642.5	chr2	POSITIVE	0.0895717	1	-0.061	243064437	243064606	-	-	-	-	-	-	243061115	243061208	243080934	243081039	-	-	-	-	-	-
SE	AC093642.5_SE_133047	ENSG00000220804	AC093642.5	chr2	POSITIVE	1	1	-0.101	243061115	243061208	-	-	-	-	-	-	243056789	243056892	243080934	243081039	-	-	-	-	-	-
SE	AC093642.5_SE_133045	ENSG00000220804	AC093642.5	chr2	POSITIVE	1	1	-0.105	243058333	243058383	-	-	-	-	-	-	243056789	243056892	243080934	243081039	-	-	-	-	-	-
SE	AC093642.5_SE_133056	ENSG00000220804	AC093642.5	chr2	POSITIVE	1	1	-0.137	243072805	243073017	-	-	-	-	-	-	243064443	243064606	243080914	243081039	-	-	-	-	-	-
SE	AC093642.5_SE_133055	ENSG00000220804	AC093642.5	chr2	POSITIVE	1	1	-0.27	243072805	243073017	-	-	-	-	-	-	243061115	243061208	243080934	243081039	-	-	-	-	-	-
SE	AC093818.1_SE_80316	ENSG00000225205	AC093818.1	chr2	NEGATIVE	1	1	0.049	173377061	173377246	-	-	-	-	-	-	173360102	173360244	173420816	173421257	-	-	-	-	-	-
SE	AC093838.4_SE_97895	ENSG00000152117	AC093838.4	chr2	POSITIVE	0.000709128	0.0408224	0.027	132258930	132259081	-	-	-	-	-	-	132258753	132258806	132263884	132264015	-	-	-	-	-	-
SE	AC093838.4_SE_97898	ENSG00000152117	AC093838.4	chr2	POSITIVE	1	1	0.026	132263884	132264015	-	-	-	-	-	-	132258930	132259081	132266109	132266181	-	-	-	-	-	-
MXE	AC093838.4_MXE_27408	ENSG00000152117	AC093838.4	chr2	POSITIVE	0.568627	1	0.012	-	-	132273174	132273320	132273886	132273977	-	-	132266109	132266181	132274429	132274530	-	-	-	-	-	-
SE	AC093838.4_SE_97891	ENSG00000152117	AC093838.4	chr2	POSITIVE	1	1	0.01	132254782	132254866	-	-	-	-	-	-	132250385	132250713	132256439	132256526	-	-	-	-	-	-
SE	AC093838.4_SE_97899	ENSG00000152117	AC093838.4	chr2	POSITIVE	0.302656	1	0.01	132273174	132273320	-	-	-	-	-	-	132266109	132266181	132273886	132273931	-	-	-	-	-	-
MXE	AC093838.4_MXE_27406	ENSG00000152117	AC093838.4	chr2	POSITIVE	0.730259	1	0.009	-	-	132254782	132254866	132256439	132256526	-	-	132250648	132250713	132257776	132257919	-	-	-	-	-	-
SE	AC093838.4_SE_97902	ENSG00000152117	AC093838.4	chr2	POSITIVE	1	1	0.009	132273886	132273977	-	-	-	-	-	-	132273174	132273320	132274429	132274530	-	-	-	-	-	-
SE	AC093838.4_SE_97903	ENSG00000152117	AC093838.4	chr2	POSITIVE	1	1	0.005	132277107	132277239	-	-	-	-	-	-	132276292	132276856	132277669	132279145	-	-	-	-	-	-
MXE	AC093838.4_MXE_27407	ENSG00000152117	AC093838.4	chr2	POSITIVE	0.739736	1	0.003	-	-	132258930	132259081	132263884	132264015	-	-	132258753	132258806	132266109	132266181	-	-	-	-	-	-
SE	AC093838.4_SE_97901	ENSG00000152117	AC093838.4	chr2	POSITIVE	1	1	0.001	132273886	132273977	-	-	-	-	-	-	132266109	132266181	132274429	132274530	-	-	-	-	-	-
SE	AC093838.4_SE_97904	ENSG00000152117	AC093838.4	chr2	POSITIVE	1	1	0	132277386	132277515	-	-	-	-	-	-	132277107	132277239	132277669	132277994	-	-	-	-	-	-
SE	AC093838.4_SE_97896	ENSG00000152117	AC093838.4	chr2	POSITIVE	1	1	-0.003	132258930	132259081	-	-	-	-	-	-	132258753	132258806	132266109	132266181	-	-	-	-	-	-
SE	AC093838.4_SE_97897	ENSG00000152117	AC093838.4	chr2	POSITIVE	1	1	-0.006	132263884	132264015	-	-	-	-	-	-	132258753	132258806	132266109	132266181	-	-	-	-	-	-
SE	AC093838.4_SE_97900	ENSG00000152117	AC093838.4	chr2	POSITIVE	1	1	-0.008	132273174	132273320	-	-	-	-	-	-	132266109	132266181	132274429	132274530	-	-	-	-	-	-
SE	AC093838.4_SE_97892	ENSG00000152117	AC093838.4	chr2	POSITIVE	1	1	-0.014	132254782	132254866	-	-	-	-	-	-	132250385	132250713	132257776	132257919	-	-	-	-	-	-
SE	AC093838.4_SE_97893	ENSG00000152117	AC093838.4	chr2	POSITIVE	1	1	-0.016	132256439	132256526	-	-	-	-	-	-	132250648	132250713	132257776	132257919	-	-	-	-	-	-
A5SS	AC093838.4_A5SS_5103	ENSG00000152117	AC093838.4	chr2	POSITIVE	0.306677	1	-0.031	-	-	-	-	-	-	-	-	-	-	-	-	132257776	132257923	132257776	132257919	132258078	132258154
SE	AC093838.4_SE_97894	ENSG00000152117	AC093838.4	chr2	POSITIVE	0.121519	1	-0.046	132256439	132256526	-	-	-	-	-	-	132254782	132254866	132257776	132257919	-	-	-	-	-	-
SE	AC096559.1_SE_126823	ENSG00000224184	AC096559.1	chr2	POSITIVE	1	1	0.09	12306863	12306981	-	-	-	-	-	-	12147872	12147969	12448813	12448910	-	-	-	-	-	-
MXE	AC096559.1_MXE_35417	ENSG00000224184	AC096559.1	chr2	POSITIVE	1	1	0.071	-	-	12306863	12306981	12448813	12448910	-	-	12147872	12147969	12698331	12698570	-	-	-	-	-	-
SE	AC096559.1_SE_126822	ENSG00000224184	AC096559.1	chr2	POSITIVE	1	1	0.042	12246943	12247077	-	-	-	-	-	-	12147872	12147969	12306863	12306981	-	-	-	-	-	-
SE	AC096559.1_SE_126824	ENSG00000224184	AC096559.1	chr2	POSITIVE	1	1	-0.008	12306863	12306981	-	-	-	-	-	-	12147872	12147969	12698331	12698570	-	-	-	-	-	-
SE	AC096579.7_SE_113113	ENSG00000231486	AC096579.7	chr2	NEGATIVE	1	1	0.003	89161397	89161595	-	-	-	-	-	-	89156708	89157196	89165130	89165653	-	-	-	-	-	-
SE	AC097500.2_SE_36447	ENSG00000237877	AC097500.2	chr2	NEGATIVE	1	1	0	186903057	186903159	-	-	-	-	-	-	186898221	186898529	186904226	186904282	-	-	-	-	-	-
SE	AC097500.2_SE_36448	ENSG00000237877	AC097500.2	chr2	NEGATIVE	1	1	-0.027	186904226	186904282	-	-	-	-	-	-	186898221	186898529	186946056	186946143	-	-	-	-	-	-
SE	AC097500.2_SE_36449	ENSG00000237877	AC097500.2	chr2	NEGATIVE	0.204538	1	-0.042	186923483	186923696	-	-	-	-	-	-	186904226	186904282	186946056	186946072	-	-	-	-	-	-
SE	AC104024.1_SE_100130	ENSG00000230709	AC104024.1	chr17	NEGATIVE	1	1	0.072	16883514	16884030	-	-	-	-	-	-	16879312	16880944	16884614	16884667	-	-	-	-	-	-
SE	AC104532.2_SE_124202	ENSG00000267314	AC104532.2	chr19	POSITIVE	1	1	-0.053	5914231	5914320	-	-	-	-	-	-	5904851	5905092	5914395	5914500	-	-	-	-	-	-
MXE	AC125232.1_MXE_31166	ENSG00000231259	AC125232.1	chr2	NEGATIVE	0.000361819	0.0249663	0.099	-	-	87264416	87264651	87274310	87274429	-	-	87261274	87261366	87276711	87276926	-	-	-	-	-	-
SE	AC125232.1_SE_111133	ENSG00000231259	AC125232.1	chr2	NEGATIVE	1	1	0.021	87270835	87271107	-	-	-	-	-	-	87264416	87264651	87274310	87274429	-	-	-	-	-	-
MXE	AC125232.1_MXE_31167	ENSG00000231259	AC125232.1	chr2	NEGATIVE	0.185994	0.847961	0.019	-	-	87270835	87271107	87274310	87274429	-	-	87264416	87264651	87276711	87276926	-	-	-	-	-	-
SE	AC125232.1_SE_111139	ENSG00000231259	AC125232.1	chr2	NEGATIVE	0.538181	1	0.012	87276711	87276926	-	-	-	-	-	-	87274310	87274429	87279936	87280115	-	-	-	-	-	-
MXE	AC125232.1_MXE_31169	ENSG00000231259	AC125232.1	chr2	NEGATIVE	0.386412	1	0.01	-	-	87274310	87274429	87276711	87276926	-	-	87264416	87264651	87279936	87280115	-	-	-	-	-	-
SE	AC125232.1_SE_111132	ENSG00000231259	AC125232.1	chr2	NEGATIVE	1	1	0.01	87264416	87264651	-	-	-	-	-	-	87261274	87261366	87274310	87274429	-	-	-	-	-	-
MXE	AC125232.1_MXE_31170	ENSG00000231259	AC125232.1	chr2	NEGATIVE	0.530114	1	0.009	-	-	87274310	87274429	87276711	87276926	-	-	87270835	87271107	87279936	87280115	-	-	-	-	-	-
SE	AC125232.1_SE_111135	ENSG00000231259	AC125232.1	chr2	NEGATIVE	1	1	0.007	87274310	87274429	-	-	-	-	-	-	87264416	87264651	87276711	87276926	-	-	-	-	-	-
MXE	AC125232.1_MXE_31168	ENSG00000231259	AC125232.1	chr2	NEGATIVE	0.595219	1	-0.003	-	-	87270835	87271107	87276711	87276926	-	-	87264416	87264651	87279936	87280115	-	-	-	-	-	-
SE	AC125232.1_SE_111140	ENSG00000231259	AC125232.1	chr2	NEGATIVE	1	1	-0.005	87282780	87282923	-	-	-	-	-	-	87279936	87280115	87303041	87303536	-	-	-	-	-	-
SE	AC125232.1_SE_111136	ENSG00000231259	AC125232.1	chr2	NEGATIVE	0.148684	1	-0.007	87274310	87274429	-	-	-	-	-	-	87270835	87271107	87276711	87276926	-	-	-	-	-	-
SE	AC125232.1_SE_111138	ENSG00000231259	AC125232.1	chr2	NEGATIVE	1	1	-0.007	87276711	87276926	-	-	-	-	-	-	87270835	87271107	87279936	87280115	-	-	-	-	-	-
SE	AC125232.1_SE_111130	ENSG00000231259	AC125232.1	chr2	NEGATIVE	1	1	-0.01	87258938	87259021	-	-	-	-	-	-	87257799	87258030	87259191	87259326	-	-	-	-	-	-
SE	AC125232.1_SE_111137	ENSG00000231259	AC125232.1	chr2	NEGATIVE	0.195371	1	-0.011	87274310	87274429	-	-	-	-	-	-	87270835	87271107	87279936	87280115	-	-	-	-	-	-
SE	AC125232.1_SE_111131	ENSG00000231259	AC125232.1	chr2	NEGATIVE	1	1	-0.039	87261274	87261366	-	-	-	-	-	-	87259191	87259326	87264416	87264651	-	-	-	-	-	-
SE	AC126365.1_SE_23570	ENSG00000226521	AC126365.1	chr17	POSITIVE	1	1	0.169	20624523	20624780	-	-	-	-	-	-	20623843	20623898	20625347	20625448	-	-	-	-	-	-
SE	AC126365.1_SE_23574	ENSG00000226521	AC126365.1	chr17	POSITIVE	1	1	0.013	20629927	20629990	-	-	-	-	-	-	20628926	20629033	20630175	20630253	-	-	-	-	-	-
SE	AC126365.1_SE_23571	ENSG00000226521	AC126365.1	chr17	POSITIVE	1	1	-0.004	20624523	20624780	-	-	-	-	-	-	20623843	20623898	20627908	20628031	-	-	-	-	-	-
SE	AC126365.1_SE_23572	ENSG00000226521	AC126365.1	chr17	POSITIVE	1	1	-0.006	20625347	20625448	-	-	-	-	-	-	20623843	20623898	20627908	20627963	-	-	-	-	-	-
SE	AC126365.1_SE_23573	ENSG00000226521	AC126365.1	chr17	POSITIVE	1	1	-0.093	20625347	20625448	-	-	-	-	-	-	20624523	20624780	20627908	20627963	-	-	-	-	-	-
SE	AC131097.3_SE_104614	ENSG00000233806	AC131097.3	chr2	POSITIVE	0.519747	1	-0.038	242876224	242876361	-	-	-	-	-	-	242824710	242824786	242908077	242908591	-	-	-	-	-	-
SE	AC131097.3_SE_104613	ENSG00000233806	AC131097.3	chr2	POSITIVE	4.03265e-07	9.16418e-05	-0.046	242876224	242876361	-	-	-	-	-	-	242824710	242824786	242901009	242901084	-	-	-	-	-	-
SE	AC135048.13_SE_126795	ENSG00000261487	AC135048.13	chr16	POSITIVE	1	1	0.001	30964505	30964781	-	-	-	-	-	-	30959851	30959889	30967520	30967832	-	-	-	-	-	-
SE	AC141586.5_SE_124105	ENSG00000215154	AC141586.5	chr16	POSITIVE	1	1	-0.033	2663960	2664069	-	-	-	-	-	-	2653420	2653728	2678825	2680495	-	-	-	-	-	-
SE	AC159540.1_SE_93691	ENSG00000230606	AC159540.1	chr2	NEGATIVE	1	1	0.116	98089381	98089511	-	-	-	-	-	-	98088769	98088865	98091456	98091651	-	-	-	-	-	-
A5SS	AC159540.1_A5SS_4921	ENSG00000230606	AC159540.1	chr2	NEGATIVE	1	1	0.084	-	-	-	-	-	-	-	-	-	-	-	-	98088547	98088677	98088628	98088677	98088031	98088249
SE	AC159540.1_SE_93692	ENSG00000230606	AC159540.1	chr2	NEGATIVE	1	1	0.055	98089394	98089511	-	-	-	-	-	-	98088769	98088854	98091456	98091637	-	-	-	-	-	-
A3SS	AC159540.1_A3SS_7543	ENSG00000230606	AC159540.1	chr2	NEGATIVE	1	1	0.004	-	-	-	-	-	-	-	-	-	-	-	-	98088769	98088865	98088769	98088854	98089381	98089511
SE	AC159540.1_SE_93689	ENSG00000230606	AC159540.1	chr2	NEGATIVE	1	1	-0.001	98088547	98088677	-	-	-	-	-	-	98081773	98082014	98088769	98088854	-	-	-	-	-	-
RI	AC159540.1_RI_4578	ENSG00000230606	AC159540.1	chr2	NEGATIVE	1	1	-0.014	-	-	-	-	-	-	98088031	98088252	98088031	98088090	98088172	98088252	-	-	-	-	-	-
SE	AC159540.1_SE_93688	ENSG00000230606	AC159540.1	chr2	NEGATIVE	1	1	-0.049	98088172	98088252	-	-	-	-	-	-	98081850	98082014	98088547	98088677	-	-	-	-	-	-
SE	AC159540.1_SE_93686	ENSG00000230606	AC159540.1	chr2	NEGATIVE	1	1	-0.092	98088031	98088249	-	-	-	-	-	-	98081811	98082014	98088547	98088677	-	-	-	-	-	-
SE	AC159540.1_SE_93687	ENSG00000230606	AC159540.1	chr2	NEGATIVE	1	1	-0.106	98088031	98088252	-	-	-	-	-	-	98081082	98082014	98088547	98088677	-	-	-	-	-	-
SE	AC174470.1_SE_16001	ENSG00000215621	AC174470.1	chr17	NEGATIVE	1	1	0.008	79781287	79781389	-	-	-	-	-	-	79781084	79781187	79782162	79782281	-	-	-	-	-	-
MXE	ACAA1_MXE_7569	ENSG00000060971	ACAA1	chr3	NEGATIVE	0.0732645	0.594449	0.117	-	-	38169276	38169357	38173086	38173129	-	-	38167316	38168191	38173416	38174043	-	-	-	-	-	-
SE	ACAA1_SE_27402	ENSG00000060971	ACAA1	chr3	NEGATIVE	1	1	0.056	38175442	38175500	-	-	-	-	-	-	38173416	38173496	38178082	38178115	-	-	-	-	-	-
MXE	ACAA1_MXE_7572	ENSG00000060971	ACAA1	chr3	NEGATIVE	0.964697	1	0.052	-	-	38173416	38173496	38175442	38175500	-	-	38170780	38170879	38178082	38178176	-	-	-	-	-	-
MXE	ACAA1_MXE_7570	ENSG00000060971	ACAA1	chr3	NEGATIVE	0.430759	1	0.046	-	-	38170780	38170879	38173086	38173129	-	-	38169276	38169357	38173416	38173496	-	-	-	-	-	-
SE	ACAA1_SE_27400	ENSG00000060971	ACAA1	chr3	NEGATIVE	0.52303	1	0.035	38173086	38173129	-	-	-	-	-	-	38170780	38170879	38173416	38173437	-	-	-	-	-	-
RI	ACAA1_RI_1349	ENSG00000060971	ACAA1	chr3	NEGATIVE	0.463171	1	0.031	-	-	-	-	-	-	38167652	38168191	38167652	38167832	38168000	38168191	-	-	-	-	-	-
A3SS	ACAA1_A3SS_2190	ENSG00000060971	ACAA1	chr3	NEGATIVE	1	1	0.03	-	-	-	-	-	-	-	-	-	-	-	-	38167316	38168191	38167316	38167372	38169276	38169357
SE	ACAA1_SE_27395	ENSG00000060971	ACAA1	chr3	NEGATIVE	1	1	0.028	38168000	38168191	-	-	-	-	-	-	38167316	38167372	38169276	38169357	-	-	-	-	-	-
SE	ACAA1_SE_27394	ENSG00000060971	ACAA1	chr3	NEGATIVE	1	1	0.026	38167652	38168191	-	-	-	-	-	-	38167316	38167372	38169276	38169357	-	-	-	-	-	-
RI	ACAA1_RI_1348	ENSG00000060971	ACAA1	chr3	NEGATIVE	0.829893	1	0.025	-	-	-	-	-	-	38167316	38168191	38167316	38167372	38168000	38168191	-	-	-	-	-	-
RI	ACAA1_RI_1347	ENSG00000060971	ACAA1	chr3	NEGATIVE	0.0147521	0.150492	0.019	-	-	-	-	-	-	38167316	38168191	38167316	38167372	38167652	38168191	-	-	-	-	-	-
SE	ACAA1_SE_27397	ENSG00000060971	ACAA1	chr3	NEGATIVE	1	1	0.005	38170780	38170879	-	-	-	-	-	-	38169121	38169357	38173086	38173129	-	-	-	-	-	-
SE	ACAA1_SE_27396	ENSG00000060971	ACAA1	chr3	NEGATIVE	1	1	0.003	38169276	38169357	-	-	-	-	-	-	38167316	38168191	38173086	38173129	-	-	-	-	-	-
SE	ACAA1_SE_27404	ENSG00000060971	ACAA1	chr3	NEGATIVE	1	1	0	38176674	38176785	-	-	-	-	-	-	38175442	38175500	38178082	38178176	-	-	-	-	-	-
A5SS	ACAA1_A5SS_1465	ENSG00000060971	ACAA1	chr3	NEGATIVE	0.606756	1	-0.001	-	-	-	-	-	-	-	-	-	-	-	-	38167652	38168191	38168000	38168191	38167316	38167372
SE	ACAA1_SE_27398	ENSG00000060971	ACAA1	chr3	NEGATIVE	1	1	-0.002	38170780	38170879	-	-	-	-	-	-	38169121	38169357	38173416	38173496	-	-	-	-	-	-
MXE	ACAA1_MXE_7567	ENSG00000060971	ACAA1	chr3	NEGATIVE	1	1	-0.004	-	-	38167652	38168191	38169276	38169357	-	-	38167316	38167372	38173086	38173129	-	-	-	-	-	-
SE	ACAA1_SE_27399	ENSG00000060971	ACAA1	chr3	NEGATIVE	1	1	-0.011	38173086	38173129	-	-	-	-	-	-	38169276	38169357	38173416	38173437	-	-	-	-	-	-
MXE	ACAA1_MXE_7568	ENSG00000060971	ACAA1	chr3	NEGATIVE	1	1	-0.012	-	-	38168000	38168191	38169276	38169357	-	-	38167316	38167372	38173086	38173129	-	-	-	-	-	-
SE	ACAA1_SE_27393	ENSG00000060971	ACAA1	chr3	NEGATIVE	0.304266	1	-0.017	38167652	38167832	-	-	-	-	-	-	38167316	38167372	38168000	38168191	-	-	-	-	-	-
MXE	ACAA1_MXE_7571	ENSG00000060971	ACAA1	chr3	NEGATIVE	0.455599	1	-0.036	-	-	38170780	38170879	38173416	38173496	-	-	38169276	38169357	38175442	38175500	-	-	-	-	-	-
SE	ACAA1_SE_27403	ENSG00000060971	ACAA1	chr3	NEGATIVE	1	1	-0.048	38175999	38176043	-	-	-	-	-	-	38175363	38175500	38178082	38178176	-	-	-	-	-	-
SE	ACAA2_SE_84771	ENSG00000167315	ACAA2	chr18	NEGATIVE	0.592749	1	0.015	47311566	47311721	-	-	-	-	-	-	47309868	47310301	47313660	47313731	-	-	-	-	-	-
A5SS	ACAA2_A5SS_4421	ENSG00000167315	ACAA2	chr18	NEGATIVE	1	1	0.01	-	-	-	-	-	-	-	-	-	-	-	-	47340051	47340323	47340186	47340323	47329056	47329223
SE	ACAA2_SE_84774	ENSG00000167315	ACAA2	chr18	NEGATIVE	1	1	0.004	47329056	47329223	-	-	-	-	-	-	47323835	47323964	47340051	47340323	-	-	-	-	-	-
SE	ACAA2_SE_84772	ENSG00000167315	ACAA2	chr18	NEGATIVE	1	1	0.001	47322134	47322251	-	-	-	-	-	-	47320649	47320797	47323835	47323964	-	-	-	-	-	-
MXE	ACAA2_MXE_23892	ENSG00000167315	ACAA2	chr18	NEGATIVE	0.975307	1	0	-	-	47322134	47322251	47323835	47323964	-	-	47320649	47320797	47329056	47329223	-	-	-	-	-	-
SE	ACAA2_SE_84773	ENSG00000167315	ACAA2	chr18	NEGATIVE	1	1	-0.003	47329056	47329223	-	-	-	-	-	-	47323835	47323964	47339838	47340330	-	-	-	-	-	-
MXE	ACAA2_MXE_23894	ENSG00000167315	ACAA2	chr18	NEGATIVE	0.828186	1	-0.013	-	-	47323835	47323964	47329056	47329223	-	-	47322180	47322251	47340051	47340323	-	-	-	-	-	-
MXE	ACAA2_MXE_23893	ENSG00000167315	ACAA2	chr18	NEGATIVE	0.229972	0.913704	-0.032	-	-	47323835	47323964	47329056	47329223	-	-	47322134	47322251	47339838	47340330	-	-	-	-	-	-
MXE	ACACA_MXE_27579	ENSG00000132142	ACACA	chr17	NEGATIVE	0.0242665	0.349847	0.132	-	-	35518694	35518964	35536200	35536347	-	-	35512604	35512702	35538141	35538297	-	-	-	-	-	-
SE	ACACA_SE_98429	ENSG00000132142	ACACA	chr17	NEGATIVE	1	1	0.117	35445872	35446009	-	-	-	-	-	-	35441922	35444374	35453930	35454101	-	-	-	-	-	-
SE	ACACA_SE_98441	ENSG00000132142	ACACA	chr17	NEGATIVE	1	1	0.096	35567380	35567404	-	-	-	-	-	-	35564570	35564714	35578644	35578763	-	-	-	-	-	-
SE	ACACA_SE_98435	ENSG00000132142	ACACA	chr17	NEGATIVE	0.247509	1	0.077	35508225	35508346	-	-	-	-	-	-	35506787	35506898	35512604	35512702	-	-	-	-	-	-
SE	ACACA_SE_98433	ENSG00000132142	ACACA	chr17	NEGATIVE	1	1	0.074	35482618	35482715	-	-	-	-	-	-	35479452	35479549	35486290	35486411	-	-	-	-	-	-
SE	ACACA_SE_98432	ENSG00000132142	ACACA	chr17	NEGATIVE	1	1	0.049	35470022	35470200	-	-	-	-	-	-	35468465	35468578	35478276	35478412	-	-	-	-	-	-
SE	ACACA_SE_98450	ENSG00000132142	ACACA	chr17	NEGATIVE	1	1	0.029	35696763	35696810	-	-	-	-	-	-	35687112	35687275	35715941	35716059	-	-	-	-	-	-
SE	ACACA_SE_98451	ENSG00000132142	ACACA	chr17	NEGATIVE	1	1	0.019	35696779	35696810	-	-	-	-	-	-	35687112	35687275	35715941	35716039	-	-	-	-	-	-
SE	ACACA_SE_98440	ENSG00000132142	ACACA	chr17	NEGATIVE	1	1	0.016	35563696	35563793	-	-	-	-	-	-	35562678	35562786	35564570	35564714	-	-	-	-	-	-
A5SS	ACACA_A5SS_5126	ENSG00000132142	ACACA	chr17	NEGATIVE	1	1	0.013	-	-	-	-	-	-	-	-	-	-	-	-	35696763	35696810	35696779	35696810	35687112	35687275
SE	ACACA_SE_98443	ENSG00000132142	ACACA	chr17	NEGATIVE	1	1	0.011	35598868	35598969	-	-	-	-	-	-	35597391	35597480	35600286	35600475	-	-	-	-	-	-
A3SS	ACACA_A3SS_7943	ENSG00000132142	ACACA	chr17	NEGATIVE	1	1	0.008	-	-	-	-	-	-	-	-	-	-	-	-	35687112	35687365	35687112	35687275	35696763	35696810
SE	ACACA_SE_98436	ENSG00000132142	ACACA	chr17	NEGATIVE	1	1	0.006	35518694	35518964	-	-	-	-	-	-	35512604	35512702	35536200	35536347	-	-	-	-	-	-
SE	ACACA_SE_98430	ENSG00000132142	ACACA	chr17	NEGATIVE	1	1	0.003	35454764	35454919	-	-	-	-	-	-	35453930	35454101	35468465	35468578	-	-	-	-	-	-
SE	ACACA_SE_98446	ENSG00000132142	ACACA	chr17	NEGATIVE	1	1	0.003	35608930	35609034	-	-	-	-	-	-	35604934	35605080	35609811	35609962	-	-	-	-	-	-
SE	ACACA_SE_98445	ENSG00000132142	ACACA	chr17	NEGATIVE	1	1	0.001	35605516	35605598	-	-	-	-	-	-	35604934	35605080	35608930	35609034	-	-	-	-	-	-
SE	ACACA_SE_98438	ENSG00000132142	ACACA	chr17	NEGATIVE	1	1	-0.004	35545216	35545420	-	-	-	-	-	-	35538141	35538297	35548060	35548216	-	-	-	-	-	-
SE	ACACA_SE_98437	ENSG00000132142	ACACA	chr17	NEGATIVE	1	1	-0.006	35536200	35536347	-	-	-	-	-	-	35518513	35518964	35538141	35538297	-	-	-	-	-	-
SE	ACACA_SE_98439	ENSG00000132142	ACACA	chr17	NEGATIVE	1	1	-0.007	35549030	35549246	-	-	-	-	-	-	35548060	35548216	35550314	35550356	-	-	-	-	-	-
SE	ACACA_SE_98444	ENSG00000132142	ACACA	chr17	NEGATIVE	1	1	-0.008	35603741	35603892	-	-	-	-	-	-	35601995	35602130	35604934	35605080	-	-	-	-	-	-
SE	ACACA_SE_98447	ENSG00000132142	ACACA	chr17	NEGATIVE	1	1	-0.012	35631083	35631190	-	-	-	-	-	-	35627641	35627752	35632843	35632942	-	-	-	-	-	-
SE	ACACA_SE_98434	ENSG00000132142	ACACA	chr17	NEGATIVE	1	1	-0.013	35506787	35506898	-	-	-	-	-	-	35487000	35487144	35512604	35512702	-	-	-	-	-	-
SE	ACACA_SE_98448	ENSG00000132142	ACACA	chr17	NEGATIVE	1	1	-0.018	35646319	35646430	-	-	-	-	-	-	35641738	35641871	35656204	35656692	-	-	-	-	-	-
SE	ACACA_SE_98442	ENSG00000132142	ACACA	chr17	NEGATIVE	1	1	-0.038	35581912	35582026	-	-	-	-	-	-	35580432	35580522	35583259	35583373	-	-	-	-	-	-
SE	ACACA_SE_98431	ENSG00000132142	ACACA	chr17	NEGATIVE	1	1	-0.04	35468465	35468578	-	-	-	-	-	-	35454764	35454919	35478276	35478412	-	-	-	-	-	-
SE	ACACA_SE_98449	ENSG00000132142	ACACA	chr17	NEGATIVE	0.287749	1	-0.05	35646319	35646430	-	-	-	-	-	-	35641738	35641871	35687112	35687365	-	-	-	-	-	-
MXE	ACACB_MXE_26933	ENSG00000076555	ACACB	chr12	POSITIVE	1	1	0.155	-	-	109610079	109610161	109611936	109612035	-	-	109609609	109609719	109613735	109613845	-	-	-	-	-	-
SE	ACACB_SE_96123	ENSG00000076555	ACACB	chr12	POSITIVE	1	1	0.052	109646969	109647158	-	-	-	-	-	-	109644514	109644661	109650640	109650741	-	-	-	-	-	-
SE	ACACB_SE_96129	ENSG00000076555	ACACB	chr12	POSITIVE	1	1	0.052	109673410	109673452	-	-	-	-	-	-	109673117	109673174	109674969	109675185	-	-	-	-	-	-
SE	ACACB_SE_96127	ENSG00000076555	ACACB	chr12	POSITIVE	1	1	0.032	109665175	109665294	-	-	-	-	-	-	109661619	109661709	109670473	109670611	-	-	-	-	-	-
SE	ACACB_SE_96133	ENSG00000076555	ACACB	chr12	POSITIVE	1	1	0.022	109685410	109685508	-	-	-	-	-	-	109683983	109684253	109687788	109687909	-	-	-	-	-	-
SE	ACACB_SE_96134	ENSG00000076555	ACACB	chr12	POSITIVE	1	1	0.017	109689850	109689961	-	-	-	-	-	-	109686762	109687909	109692018	109692139	-	-	-	-	-	-
SE	ACACB_SE_96117	ENSG00000076555	ACACB	chr12	POSITIVE	1	1	0.009	109609609	109609719	-	-	-	-	-	-	109605700	109605839	109610079	109610116	-	-	-	-	-	-
SE	ACACB_SE_96118	ENSG00000076555	ACACB	chr12	POSITIVE	1	1	0.009	109610079	109610161	-	-	-	-	-	-	109609609	109609719	109611936	109612035	-	-	-	-	-	-
SE	ACACB_SE_96136	ENSG00000076555	ACACB	chr12	POSITIVE	1	1	0.009	109693944	109694041	-	-	-	-	-	-	109692018	109692139	109696072	109696169	-	-	-	-	-	-
SE	ACACB_SE_96126	ENSG00000076555	ACACB	chr12	POSITIVE	1	1	0.007	109660603	109660717	-	-	-	-	-	-	109660311	109660425	109661619	109661709	-	-	-	-	-	-
SE	ACACB_SE_96132	ENSG00000076555	ACACB	chr12	POSITIVE	1	1	0.006	109683983	109684253	-	-	-	-	-	-	109683430	109683553	109687788	109687909	-	-	-	-	-	-
SE	ACACB_SE_96122	ENSG00000076555	ACACB	chr12	POSITIVE	1	1	0.005	109637206	109637357	-	-	-	-	-	-	109634812	109634958	109639371	109639506	-	-	-	-	-	-
SE	ACACB_SE_96128	ENSG00000076555	ACACB	chr12	POSITIVE	1	1	0.005	109671742	109671850	-	-	-	-	-	-	109671552	109671652	109673117	109673174	-	-	-	-	-	-
SE	ACACB_SE_96140	ENSG00000076555	ACACB	chr12	POSITIVE	1	1	-0.006	109698284	109698462	-	-	-	-	-	-	109697869	109697954	109700161	109700274	-	-	-	-	-	-
SE	ACACB_SE_96120	ENSG00000076555	ACACB	chr12	POSITIVE	1	1	-0.008	109625803	109625967	-	-	-	-	-	-	109623383	109623545	109629417	109629568	-	-	-	-	-	-
SE	ACACB_SE_96130	ENSG00000076555	ACACB	chr12	POSITIVE	1	1	-0.012	109677634	109677790	-	-	-	-	-	-	109674969	109675185	109678882	109679086	-	-	-	-	-	-
SE	ACACB_SE_96131	ENSG00000076555	ACACB	chr12	POSITIVE	1	1	-0.015	109680241	109680397	-	-	-	-	-	-	109678882	109679086	109683430	109683553	-	-	-	-	-	-
SE	ACACB_SE_96119	ENSG00000076555	ACACB	chr12	POSITIVE	1	1	-0.018	109611936	109612035	-	-	-	-	-	-	109610079	109610161	109613735	109613845	-	-	-	-	-	-
SE	ACACB_SE_96121	ENSG00000076555	ACACB	chr12	POSITIVE	1	1	-0.025	109629651	109629755	-	-	-	-	-	-	109629417	109629568	109631452	109631534	-	-	-	-	-	-
SE	ACACB_SE_96139	ENSG00000076555	ACACB	chr12	POSITIVE	1	1	-0.03	109698284	109698462	-	-	-	-	-	-	109696777	109696913	109700161	109700274	-	-	-	-	-	-
SE	ACACB_SE_96135	ENSG00000076555	ACACB	chr12	POSITIVE	1	1	-0.086	109690819	109690963	-	-	-	-	-	-	109689850	109689961	109692018	109692139	-	-	-	-	-	-
MXE	ACACB_MXE_26932	ENSG00000076555	ACACB	chr12	POSITIVE	1	1	-0.1	-	-	109609609	109609719	109610079	109610161	-	-	109605700	109605839	109611936	109612035	-	-	-	-	-	-
MXE	ACACB_MXE_26934	ENSG00000076555	ACACB	chr12	POSITIVE	1	1	-0.159	-	-	109697869	109697954	109698284	109698462	-	-	109696777	109696913	109700161	109700274	-	-	-	-	-	-
SE	ACACB_SE_96137	ENSG00000076555	ACACB	chr12	POSITIVE	1	1	-0.22	109697869	109697954	-	-	-	-	-	-	109696777	109696913	109698284	109698462	-	-	-	-	-	-
SE	ACAD10_SE_109526	ENSG00000111271	ACAD10	chr12	POSITIVE	1	1	0.195	112167609	112167760	-	-	-	-	-	-	112159474	112159543	112182446	112182847	-	-	-	-	-	-
SE	ACAD10_SE_109534	ENSG00000111271	ACAD10	chr12	POSITIVE	0.00204176	0.0934741	0.148	112174634	112174808	-	-	-	-	-	-	112159474	112159543	112182446	112182847	-	-	-	-	-	-
SE	ACAD10_SE_109531	ENSG00000111271	ACAD10	chr12	POSITIVE	1	1	0.145	112171726	112171872	-	-	-	-	-	-	112159474	112159543	112182446	112182847	-	-	-	-	-	-
SE	ACAD10_SE_109515	ENSG00000111271	ACAD10	chr12	POSITIVE	0.00992077	0.311839	0.115	112150301	112150461	-	-	-	-	-	-	112147329	112147488	112159474	112159794	-	-	-	-	-	-
SE	ACAD10_SE_109523	ENSG00000111271	ACAD10	chr12	POSITIVE	0.0142711	0.408062	0.099	112165765	112165947	-	-	-	-	-	-	112159474	112159543	112182446	112182752	-	-	-	-	-	-
MXE	ACAD10_MXE_30700	ENSG00000111271	ACAD10	chr12	POSITIVE	0.175258	0.831369	0.067	-	-	112186976	112187149	112191575	112191719	-	-	112186120	112186279	112193471	112193549	-	-	-	-	-	-
SE	ACAD10_SE_109535	ENSG00000111271	ACAD10	chr12	POSITIVE	1	1	0.063	112174634	112174808	-	-	-	-	-	-	112165765	112165947	112182446	112182847	-	-	-	-	-	-
MXE	ACAD10_MXE_30685	ENSG00000111271	ACAD10	chr12	POSITIVE	0.12808	0.740041	0.06	-	-	112153624	112153766	112159474	112159543	-	-	112147329	112147488	112165765	112165947	-	-	-	-	-	-
SE	ACAD10_SE_109517	ENSG00000111271	ACAD10	chr12	POSITIVE	0.506954	1	0.057	112153624	112153766	-	-	-	-	-	-	112147329	112147488	112159474	112159543	-	-	-	-	-	-
MXE	ACAD10_MXE_30683	ENSG00000111271	ACAD10	chr12	POSITIVE	0.373151	1	0.051	-	-	112139965	112140114	112143541	112143736	-	-	112130500	112130700	112147329	112147488	-	-	-	-	-	-
SE	ACAD10_SE_109529	ENSG00000111271	ACAD10	chr12	POSITIVE	1	1	0.038	112167609	112167760	-	-	-	-	-	-	112165765	112165947	112182446	112182847	-	-	-	-	-	-
SE	ACAD10_SE_109518	ENSG00000111271	ACAD10	chr12	POSITIVE	1	1	0.037	112153624	112153766	-	-	-	-	-	-	112150301	112150461	112159474	112159543	-	-	-	-	-	-
SE	ACAD10_SE_109528	ENSG00000111271	ACAD10	chr12	POSITIVE	1	1	0.029	112167609	112167760	-	-	-	-	-	-	112165765	112165947	112174634	112174808	-	-	-	-	-	-
MXE	ACAD10_MXE_30696	ENSG00000111271	ACAD10	chr12	POSITIVE	0.0638785	0.555808	0.022	-	-	112185391	112185529	112186120	112186279	-	-	112185098	112185189	112186814	112187007	-	-	-	-	-	-
MXE	ACAD10_MXE_30695	ENSG00000111271	ACAD10	chr12	POSITIVE	1	1	0.011	-	-	112171726	112171872	112174634	112174808	-	-	112167609	112167760	112182446	112182847	-	-	-	-	-	-
SE	ACAD10_SE_109533	ENSG00000111271	ACAD10	chr12	POSITIVE	1	1	0.011	112171726	112171872	-	-	-	-	-	-	112167609	112167760	112182446	112182847	-	-	-	-	-	-
SE	ACAD10_SE_109520	ENSG00000111271	ACAD10	chr12	POSITIVE	1	1	0.009	112165765	112165947	-	-	-	-	-	-	112159474	112159543	112167609	112167760	-	-	-	-	-	-
SE	ACAD10_SE_109504	ENSG00000111271	ACAD10	chr12	POSITIVE	1	1	0.008	112125861	112126022	-	-	-	-	-	-	112123880	112124043	112130500	112130553	-	-	-	-	-	-
SE	ACAD10_SE_109537	ENSG00000111271	ACAD10	chr12	POSITIVE	1	1	0.008	112174634	112174808	-	-	-	-	-	-	112171593	112171872	112182446	112182847	-	-	-	-	-	-
SE	ACAD10_SE_109539	ENSG00000111271	ACAD10	chr12	POSITIVE	0.811734	1	0.008	112185391	112185529	-	-	-	-	-	-	112185095	112185189	112186120	112186279	-	-	-	-	-	-
MXE	ACAD10_MXE_30691	ENSG00000111271	ACAD10	chr12	POSITIVE	0.667389	1	0.006	-	-	112167609	112167760	112171726	112171872	-	-	112159474	112159543	112174634	112174808	-	-	-	-	-	-
MXE	ACAD10_MXE_30692	ENSG00000111271	ACAD10	chr12	POSITIVE	1	1	0.006	-	-	112167609	112167760	112174634	112174808	-	-	112159474	112159543	112182446	112182847	-	-	-	-	-	-
SE	ACAD10_SE_109511	ENSG00000111271	ACAD10	chr12	POSITIVE	1	1	0.006	112147329	112147488	-	-	-	-	-	-	112130500	112130700	112159474	112159543	-	-	-	-	-	-
SE	ACAD10_SE_109544	ENSG00000111271	ACAD10	chr12	POSITIVE	1	1	0.006	112191575	112191719	-	-	-	-	-	-	112186549	112187149	112193471	112193549	-	-	-	-	-	-
SE	ACAD10_SE_109507	ENSG00000111271	ACAD10	chr12	POSITIVE	1	1	0.003	112139965	112140114	-	-	-	-	-	-	112130500	112130700	112143541	112143736	-	-	-	-	-	-
SE	ACAD10_SE_109536	ENSG00000111271	ACAD10	chr12	POSITIVE	1	1	0.003	112174634	112174808	-	-	-	-	-	-	112167609	112167760	112182446	112182847	-	-	-	-	-	-
MXE	ACAD10_MXE_30690	ENSG00000111271	ACAD10	chr12	POSITIVE	0.453117	1	0.002	-	-	112165765	112165947	112171726	112171872	-	-	112159474	112159543	112174634	112174808	-	-	-	-	-	-
SE	ACAD10_SE_109543	ENSG00000111271	ACAD10	chr12	POSITIVE	1	1	0.002	112186976	112187149	-	-	-	-	-	-	112186120	112186279	112191575	112191719	-	-	-	-	-	-
SE	ACAD10_SE_109532	ENSG00000111271	ACAD10	chr12	POSITIVE	1	1	0.001	112171726	112171872	-	-	-	-	-	-	112167609	112167760	112174634	112174808	-	-	-	-	-	-
MXE	ACAD10_MXE_30694	ENSG00000111271	ACAD10	chr12	POSITIVE	1	1	0	-	-	112171726	112171872	112174634	112174808	-	-	112159474	112159543	112182446	112182847	-	-	-	-	-	-
SE	ACAD10_SE_109519	ENSG00000111271	ACAD10	chr12	POSITIVE	1	1	-0.001	112159474	112159543	-	-	-	-	-	-	112153624	112153766	112165765	112165922	-	-	-	-	-	-
SE	ACAD10_SE_109524	ENSG00000111271	ACAD10	chr12	POSITIVE	1	1	-0.004	112167609	112167760	-	-	-	-	-	-	112159474	112159543	112171726	112171872	-	-	-	-	-	-
SE	ACAD10_SE_109522	ENSG00000111271	ACAD10	chr12	POSITIVE	1	1	-0.007	112165765	112165947	-	-	-	-	-	-	112159474	112159543	112174634	112174808	-	-	-	-	-	-
MXE	ACAD10_MXE_30689	ENSG00000111271	ACAD10	chr12	POSITIVE	1	1	-0.009	-	-	112165765	112165947	112167609	112167760	-	-	112159474	112159543	112174634	112174808	-	-	-	-	-	-
SE	ACAD10_SE_109521	ENSG00000111271	ACAD10	chr12	POSITIVE	1	1	-0.01	112165765	112165947	-	-	-	-	-	-	112159474	112159543	112171726	112171851	-	-	-	-	-	-
SE	ACAD10_SE_109510	ENSG00000111271	ACAD10	chr12	POSITIVE	1	1	-0.015	112143541	112143736	-	-	-	-	-	-	112139965	112140114	112147329	112147488	-	-	-	-	-	-
SE	ACAD10_SE_109516	ENSG00000111271	ACAD10	chr12	POSITIVE	1	1	-0.019	112150301	112150461	-	-	-	-	-	-	112148076	112148169	112153624	112153766	-	-	-	-	-	-
SE	ACAD10_SE_109538	ENSG00000111271	ACAD10	chr12	POSITIVE	1	1	-0.023	112183947	112184088	-	-	-	-	-	-	112182374	112182847	112184852	112184990	-	-	-	-	-	-
MXE	ACAD10_MXE_30686	ENSG00000111271	ACAD10	chr12	POSITIVE	1	1	-0.026	-	-	112159474	112159543	112165765	112165947	-	-	112153624	112153766	112167609	112167760	-	-	-	-	-	-
SE	ACAD10_SE_109530	ENSG00000111271	ACAD10	chr12	POSITIVE	1	1	-0.029	112171726	112171872	-	-	-	-	-	-	112159474	112159543	112174634	112174808	-	-	-	-	-	-
SE	ACAD10_SE_109514	ENSG00000111271	ACAD10	chr12	POSITIVE	0.159414	1	-0.038	112150301	112150461	-	-	-	-	-	-	112147329	112147488	112153624	112153766	-	-	-	-	-	-
MXE	ACAD10_MXE_30693	ENSG00000111271	ACAD10	chr12	POSITIVE	1	1	-0.043	-	-	112167609	112167760	112174634	112174808	-	-	112165765	112165947	112182446	112182847	-	-	-	-	-	-
MXE	ACAD10_MXE_30687	ENSG00000111271	ACAD10	chr12	POSITIVE	1	1	-0.052	-	-	112159474	112159543	112165765	112165947	-	-	112153624	112153766	112171726	112171851	-	-	-	-	-	-
SE	ACAD10_SE_109525	ENSG00000111271	ACAD10	chr12	POSITIVE	1	1	-0.057	112167609	112167760	-	-	-	-	-	-	112159474	112159543	112174634	112174808	-	-	-	-	-	-
MXE	ACAD10_MXE_30684	ENSG00000111271	ACAD10	chr12	POSITIVE	0.0701612	0.581789	-0.058	-	-	112148076	112148169	112150301	112150461	-	-	112147329	112147488	112153624	112153766	-	-	-	-	-	-
SE	ACAD10_SE_109527	ENSG00000111271	ACAD10	chr12	POSITIVE	1	1	-0.071	112167609	112167760	-	-	-	-	-	-	112165765	112165947	112171726	112171872	-	-	-	-	-	-
MXE	ACAD10_MXE_30688	ENSG00000111271	ACAD10	chr12	POSITIVE	0.395582	1	-0.073	-	-	112159474	112159543	112165765	112165947	-	-	112153624	112153766	112182446	112182752	-	-	-	-	-	-
MXE	ACAD10_MXE_30697	ENSG00000111271	ACAD10	chr12	POSITIVE	9.97143e-09	4.51156e-06	-0.075	-	-	112186814	112186907	112186976	112187149	-	-	112186120	112186279	112191575	112191719	-	-	-	-	-	-
A3SS	ACAD10_A3SS_8832	ENSG00000111271	ACAD10	chr12	POSITIVE	1	1	-0.077	-	-	-	-	-	-	-	-	-	-	-	-	112186814	112187007	112186976	112187007	112186120	112186279
SE	ACAD10_SE_109508	ENSG00000111271	ACAD10	chr12	POSITIVE	1	1	-0.077	112139965	112140114	-	-	-	-	-	-	112130500	112130700	112147329	112147488	-	-	-	-	-	-
MXE	ACAD10_MXE_30699	ENSG00000111271	ACAD10	chr12	POSITIVE	1	1	-0.083	-	-	112186814	112186907	112191575	112191719	-	-	112186120	112186279	112193471	112193549	-	-	-	-	-	-
SE	ACAD10_SE_109512	ENSG00000111271	ACAD10	chr12	POSITIVE	1	1	-0.087	112148076	112148169	-	-	-	-	-	-	112147329	112147488	112150301	112150461	-	-	-	-	-	-
SE	ACAD10_SE_109509	ENSG00000111271	ACAD10	chr12	POSITIVE	1.36024e-06	0.000248603	-0.093	112143541	112143736	-	-	-	-	-	-	112130500	112130700	112147329	112147488	-	-	-	-	-	-
MXE	ACAD10_MXE_30698	ENSG00000111271	ACAD10	chr12	POSITIVE	9.6878e-09	4.4342e-06	-0.097	-	-	112186814	112186907	112186976	112187149	-	-	112186120	112186279	112193471	112193549	-	-	-	-	-	-
SE	ACAD10_SE_109541	ENSG00000111271	ACAD10	chr12	POSITIVE	1	1	-0.097	112186814	112186907	-	-	-	-	-	-	112186120	112186279	112186976	112187573	-	-	-	-	-	-
SE	ACAD10_SE_109513	ENSG00000111271	ACAD10	chr12	POSITIVE	1	1	-0.134	112148076	112148169	-	-	-	-	-	-	112147329	112147488	112153624	112153766	-	-	-	-	-	-
SE	ACAD11_SE_93456	ENSG00000240303	ACAD11	chr3	NEGATIVE	1	1	0.02	132337477	132337616	-	-	-	-	-	-	132323941	132324049	132338311	132338389	-	-	-	-	-	-
SE	ACAD11_SE_93465	ENSG00000240303	ACAD11	chr3	NEGATIVE	1	1	0.011	132360815	132360977	-	-	-	-	-	-	132358335	132358500	132378446	132378493	-	-	-	-	-	-
SE	ACAD11_SE_93467	ENSG00000240303	ACAD11	chr3	NEGATIVE	1	1	0.01	132363640	132363740	-	-	-	-	-	-	132358335	132358500	132378446	132378493	-	-	-	-	-	-
SE	ACAD11_SE_93453	ENSG00000240303	ACAD11	chr3	NEGATIVE	1	1	0.008	132278676	132278786	-	-	-	-	-	-	132276981	132277929	132279944	132280061	-	-	-	-	-	-
SE	ACAD11_SE_93455	ENSG00000240303	ACAD11	chr3	NEGATIVE	1	1	0.008	132298335	132298402	-	-	-	-	-	-	132297639	132297725	132322072	132322171	-	-	-	-	-	-
SE	ACAD11_SE_93464	ENSG00000240303	ACAD11	chr3	NEGATIVE	1	1	0.008	132358335	132358500	-	-	-	-	-	-	132350184	132350323	132378446	132378493	-	-	-	-	-	-
SE	ACAD11_SE_93460	ENSG00000240303	ACAD11	chr3	NEGATIVE	1	1	0.007	132349280	132349402	-	-	-	-	-	-	132347183	132347290	132350184	132350323	-	-	-	-	-	-
SE	ACAD11_SE_93454	ENSG00000240303	ACAD11	chr3	NEGATIVE	1	1	0.006	132294615	132294770	-	-	-	-	-	-	132279944	132280061	132295787	132295859	-	-	-	-	-	-
A3SS	ACAD11_A3SS_7523	ENSG00000240303	ACAD11	chr3	NEGATIVE	1	1	0.004	-	-	-	-	-	-	-	-	-	-	-	-	132297639	132298402	132297639	132297725	132322072	132322171
MXE	ACAD11_MXE_26217	ENSG00000240303	ACAD11	chr3	NEGATIVE	0.834057	1	0	-	-	132337477	132337616	132338311	132338389	-	-	132323941	132324049	132345534	132345661	-	-	-	-	-	-
SE	ACAD11_SE_93459	ENSG00000240303	ACAD11	chr3	NEGATIVE	1	1	-0.003	132338311	132338389	-	-	-	-	-	-	132337093	132337616	132345534	132345661	-	-	-	-	-	-
SE	ACAD11_SE_93461	ENSG00000240303	ACAD11	chr3	NEGATIVE	1	1	-0.003	132350184	132350323	-	-	-	-	-	-	132349280	132349402	132358335	132358500	-	-	-	-	-	-
SE	ACAD11_SE_93466	ENSG00000240303	ACAD11	chr3	NEGATIVE	1	1	-0.005	132361520	132361646	-	-	-	-	-	-	132360815	132360977	132378446	132378493	-	-	-	-	-	-
SE	ACAD11_SE_93468	ENSG00000240303	ACAD11	chr3	NEGATIVE	0.0220806	0.557533	-0.01	132363640	132363740	-	-	-	-	-	-	132361520	132361646	132378446	132378493	-	-	-	-	-	-
RI	ACAD11_RI_4573	ENSG00000240303	ACAD11	chr3	NEGATIVE	0.747522	1	-0.017	-	-	-	-	-	-	132297639	132298402	132297639	132297900	132298335	132298402	-	-	-	-	-	-
SE	ACAD11_SE_93457	ENSG00000240303	ACAD11	chr3	NEGATIVE	1	1	-0.018	132337477	132337616	-	-	-	-	-	-	132323941	132324049	132345534	132345661	-	-	-	-	-	-
SE	ACAD11_SE_93458	ENSG00000240303	ACAD11	chr3	NEGATIVE	1	1	-0.02	132338311	132338389	-	-	-	-	-	-	132323941	132324049	132345534	132345661	-	-	-	-	-	-
A3SS	ACAD11_A3SS_7522	ENSG00000240303	ACAD11	chr3	NEGATIVE	0.258279	1	-0.035	-	-	-	-	-	-	-	-	-	-	-	-	132297639	132297900	132297639	132297725	132298335	132298402
MXE	ACAD11_MXE_26218	ENSG00000240303	ACAD11	chr3	NEGATIVE	0.368039	1	-0.036	-	-	132349280	132349402	132350184	132350323	-	-	132347183	132347290	132358335	132358500	-	-	-	-	-	-
MXE	ACAD11_MXE_26219	ENSG00000240303	ACAD11	chr3	NEGATIVE	0.179494	0.83841	-0.038	-	-	132360815	132360977	132363640	132363740	-	-	132358335	132358500	132378446	132378493	-	-	-	-	-	-
RI	ACAD11_RI_4572	ENSG00000240303	ACAD11	chr3	NEGATIVE	0.37102	1	-0.071	-	-	-	-	-	-	132297639	132298402	132297639	132297725	132298335	132298402	-	-	-	-	-	-
MXE	ACAD8_MXE_11245	ENSG00000151498	ACAD8	chr11	POSITIVE	0.495051	1	0.069	-	-	134126981	134127151	134128408	134128518	-	-	134126441	134126542	134128901	134128978	-	-	-	-	-	-
RI	ACAD8_RI_1976	ENSG00000151498	ACAD8	chr11	POSITIVE	0.304301	0.964159	0.068	-	-	-	-	-	-	134129501	134131073	134129501	134129639	134130937	134131073	-	-	-	-	-	-
SE	ACAD8_SE_39550	ENSG00000151498	ACAD8	chr11	POSITIVE	1	1	0.04	134129501	134129639	-	-	-	-	-	-	134128785	134128978	134130937	134131073	-	-	-	-	-	-
A3SS	ACAD8_A3SS_3181	ENSG00000151498	ACAD8	chr11	POSITIVE	1	1	0.031	-	-	-	-	-	-	-	-	-	-	-	-	134129501	134131073	134130937	134131073	134128901	134128978
SE	ACAD8_SE_39543	ENSG00000151498	ACAD8	chr11	POSITIVE	1	1	0.023	134126441	134126542	-	-	-	-	-	-	134123388	134123603	134126981	134127151	-	-	-	-	-	-
SE	ACAD8_SE_39546	ENSG00000151498	ACAD8	chr11	POSITIVE	1	1	0.01	134126981	134127151	-	-	-	-	-	-	134123441	134123603	134128901	134128978	-	-	-	-	-	-
SE	ACAD8_SE_39544	ENSG00000151498	ACAD8	chr11	POSITIVE	1	1	-0.001	134126441	134126542	-	-	-	-	-	-	134123388	134123603	134128408	134128518	-	-	-	-	-	-
SE	ACAD8_SE_39549	ENSG00000151498	ACAD8	chr11	POSITIVE	1	1	-0.003	134128408	134128518	-	-	-	-	-	-	134126981	134127151	134128901	134128978	-	-	-	-	-	-
SE	ACAD8_SE_39545	ENSG00000151498	ACAD8	chr11	POSITIVE	1	1	-0.004	134126981	134127151	-	-	-	-	-	-	134123441	134123603	134128408	134128518	-	-	-	-	-	-
SE	ACAD8_SE_39548	ENSG00000151498	ACAD8	chr11	POSITIVE	1	1	-0.004	134128408	134128518	-	-	-	-	-	-	134123462	134123603	134128901	134128978	-	-	-	-	-	-
SE	ACAD8_SE_39551	ENSG00000151498	ACAD8	chr11	POSITIVE	1	1	-0.009	134131631	134131784	-	-	-	-	-	-	134129501	134129639	134132413	134132421	-	-	-	-	-	-
A3SS	ACAD8_A3SS_3182	ENSG00000151498	ACAD8	chr11	POSITIVE	1	1	-0.01	-	-	-	-	-	-	-	-	-	-	-	-	134131500	134131784	134131631	134131784	134131168	134131266
SE	ACAD8_SE_39547	ENSG00000151498	ACAD8	chr11	POSITIVE	0.259582	1	-0.044	134126981	134127151	-	-	-	-	-	-	134126441	134126542	134128408	134128518	-	-	-	-	-	-
RI	ACAD9_RI_2375	ENSG00000177646	ACAD9	chr3	POSITIVE	0.00992961	0.115277	0.144	-	-	-	-	-	-	128628186	128628992	128628186	128628264	128628863	128628992	-	-	-	-	-	-
A5SS	ACAD9_A5SS_2530	ENSG00000177646	ACAD9	chr3	POSITIVE	0.0527123	0.642431	0.104	-	-	-	-	-	-	-	-	-	-	-	-	128598471	128598860	128598471	128598684	128603495	128603589
SE	ACAD9_SE_48078	ENSG00000177646	ACAD9	chr3	POSITIVE	0.0333306	0.747701	0.086	128629583	128629656	-	-	-	-	-	-	128623200	128623348	128631349	128631548	-	-	-	-	-	-
SE	ACAD9_SE_48076	ENSG00000177646	ACAD9	chr3	POSITIVE	1	1	0.014	128621395	128621475	-	-	-	-	-	-	128620118	128620192	128622904	128622975	-	-	-	-	-	-
A3SS	ACAD9_A3SS_3778	ENSG00000177646	ACAD9	chr3	POSITIVE	0.277685	1	0.008	-	-	-	-	-	-	-	-	-	-	-	-	128612361	128612499	128612397	128612499	128603495	128603589
SE	ACAD9_SE_48073	ENSG00000177646	ACAD9	chr3	POSITIVE	1	1	0.008	128615278	128615379	-	-	-	-	-	-	128614152	128614259	128616474	128616553	-	-	-	-	-	-
SE	ACAD9_SE_48075	ENSG00000177646	ACAD9	chr3	POSITIVE	1	1	0.008	128621395	128621471	-	-	-	-	-	-	128620118	128620192	128622904	128622975	-	-	-	-	-	-
SE	ACAD9_SE_48074	ENSG00000177646	ACAD9	chr3	POSITIVE	1	1	0.005	128617273	128617349	-	-	-	-	-	-	128616495	128616553	128618129	128618304	-	-	-	-	-	-
SE	ACAD9_SE_48068	ENSG00000177646	ACAD9	chr3	POSITIVE	1	1	0.002	128603495	128603589	-	-	-	-	-	-	128598465	128598860	128612397	128612499	-	-	-	-	-	-
SE	ACAD9_SE_48070	ENSG00000177646	ACAD9	chr3	POSITIVE	1	1	0.002	128603499	128603589	-	-	-	-	-	-	128598488	128598860	128612397	128612499	-	-	-	-	-	-
SE	ACAD9_SE_48069	ENSG00000177646	ACAD9	chr3	POSITIVE	1	1	-0.004	128603499	128603589	-	-	-	-	-	-	128598446	128598684	128612397	128612499	-	-	-	-	-	-
SE	ACAD9_SE_48072	ENSG00000177646	ACAD9	chr3	POSITIVE	1	1	-0.004	128614152	128614259	-	-	-	-	-	-	128612361	128612499	128615278	128615309	-	-	-	-	-	-
SE	ACAD9_SE_48067	ENSG00000177646	ACAD9	chr3	POSITIVE	1	1	-0.007	128603495	128603589	-	-	-	-	-	-	128598453	128598684	128612397	128612499	-	-	-	-	-	-
SE	ACAD9_SE_48071	ENSG00000177646	ACAD9	chr3	POSITIVE	1	1	-0.007	128603517	128603589	-	-	-	-	-	-	128598462	128598684	128612397	128612499	-	-	-	-	-	-
SE	ACAD9_SE_48079	ENSG00000177646	ACAD9	chr3	POSITIVE	1	1	-0.011	128629583	128629656	-	-	-	-	-	-	128628186	128628992	128631349	128631548	-	-	-	-	-	-
SE	ACAD9_SE_48081	ENSG00000177646	ACAD9	chr3	POSITIVE	1	1	-0.011	128633472	128633641	-	-	-	-	-	-	128631645	128631779	128634208	128634378	-	-	-	-	-	-
SE	ACAD9_SE_48080	ENSG00000177646	ACAD9	chr3	POSITIVE	1	1	-0.016	128631645	128631779	-	-	-	-	-	-	128631349	128631548	128633472	128633641	-	-	-	-	-	-
SE	ACAD9_SE_48077	ENSG00000177646	ACAD9	chr3	POSITIVE	1	1	-0.018	128627027	128627107	-	-	-	-	-	-	128624963	128625092	128627815	128627942	-	-	-	-	-	-
MXE	ACAD9_MXE_13641	ENSG00000177646	ACAD9	chr3	POSITIVE	0.363883	1	-0.038	-	-	128614152	128614259	128615278	128615379	-	-	128612397	128612499	128616474	128616553	-	-	-	-	-	-
A3SS	ACAD9_A3SS_3779	ENSG00000177646	ACAD9	chr3	POSITIVE	0.507462	1	-0.048	-	-	-	-	-	-	-	-	-	-	-	-	128623200	128623348	128623228	128623348	128622904	128622975
MXE	ACAD9_MXE_13642	ENSG00000177646	ACAD9	chr3	POSITIVE	1	1	-0.094	-	-	128631645	128631779	128633472	128633641	-	-	128631349	128631548	128634208	128634378	-	-	-	-	-	-
A5SS	ACAD9_A5SS_2531	ENSG00000177646	ACAD9	chr3	POSITIVE	4.00106e-05	0.0031353	-0.13	-	-	-	-	-	-	-	-	-	-	-	-	128621395	128621475	128621395	128621471	128622904	128622975
MXE	ACADM_MXE_9514	ENSG00000117054	ACADM	chr1	POSITIVE	0.0676513	0.570454	0.018	-	-	76215103	76215244	76216135	76216231	-	-	76205664	76205795	76226806	76227055	-	-	-	-	-	-
MXE	ACADM_MXE_9517	ENSG00000117054	ACADM	chr1	POSITIVE	0.137336	0.760406	0.018	-	-	76216135	76216231	76226806	76227055	-	-	76205664	76205795	76228376	76228494	-	-	-	-	-	-
A3SS	ACADM_A3SS_2681	ENSG00000117054	ACADM	chr1	POSITIVE	0.0569063	0.567201	0.013	-	-	-	-	-	-	-	-	-	-	-	-	76198522	76198607	76198537	76198607	76198328	76198426
MXE	ACADM_MXE_9513	ENSG00000117054	ACADM	chr1	POSITIVE	0.786614	1	0.012	-	-	76211490	76211599	76215103	76215244	-	-	76205664	76205795	76216135	76216231	-	-	-	-	-	-
SE	ACADM_SE_33677	ENSG00000117054	ACADM	chr1	POSITIVE	0.00621003	0.219648	0.007	76211490	76211599	-	-	-	-	-	-	76205664	76205795	76215103	76215203	-	-	-	-	-	-
SE	ACADM_SE_33679	ENSG00000117054	ACADM	chr1	POSITIVE	1	1	0.005	76215103	76215244	-	-	-	-	-	-	76205664	76205795	76216135	76216231	-	-	-	-	-	-
SE	ACADM_SE_33672	ENSG00000117054	ACADM	chr1	POSITIVE	1	1	0.004	76198735	76198834	-	-	-	-	-	-	76198537	76198607	76199212	76199313	-	-	-	-	-	-
SE	ACADM_SE_33678	ENSG00000117054	ACADM	chr1	POSITIVE	1	1	0.004	76211490	76211599	-	-	-	-	-	-	76205664	76205795	76216135	76216231	-	-	-	-	-	-
MXE	ACADM_MXE_9515	ENSG00000117054	ACADM	chr1	POSITIVE	0.191118	0.855877	0.003	-	-	76215103	76215244	76226806	76227055	-	-	76205664	76205795	76228376	76228494	-	-	-	-	-	-
SE	ACADM_SE_33675	ENSG00000117054	ACADM	chr1	POSITIVE	1	1	0.003	76200475	76200556	-	-	-	-	-	-	76198537	76198607	76205664	76205795	-	-	-	-	-	-
SE	ACADM_SE_33674	ENSG00000117054	ACADM	chr1	POSITIVE	1	1	0.002	76199212	76199313	-	-	-	-	-	-	76198522	76198607	76205664	76205795	-	-	-	-	-	-
SE	ACADM_SE_33685	ENSG00000117054	ACADM	chr1	POSITIVE	1	1	0.002	76216454	76216576	-	-	-	-	-	-	76216135	76216231	76226806	76227055	-	-	-	-	-	-
SE	ACADM_SE_33686	ENSG00000117054	ACADM	chr1	POSITIVE	1	1	0.002	76220617	76220774	-	-	-	-	-	-	76216135	76216231	76226806	76226933	-	-	-	-	-	-
SE	ACADM_SE_33676	ENSG00000117054	ACADM	chr1	POSITIVE	1	1	0.001	76200475	76200556	-	-	-	-	-	-	76199212	76199313	76205664	76205795	-	-	-	-	-	-
SE	ACADM_SE_33683	ENSG00000117054	ACADM	chr1	POSITIVE	1	1	0.001	76216135	76216231	-	-	-	-	-	-	76215103	76215244	76226806	76226893	-	-	-	-	-	-
SE	ACADM_SE_33684	ENSG00000117054	ACADM	chr1	POSITIVE	1	1	-0.001	76216135	76216231	-	-	-	-	-	-	76215103	76215244	76228376	76228494	-	-	-	-	-	-
SE	ACADM_SE_33687	ENSG00000117054	ACADM	chr1	POSITIVE	1	1	-0.001	76226806	76227055	-	-	-	-	-	-	76215103	76215244	76228376	76228494	-	-	-	-	-	-
SE	ACADM_SE_33681	ENSG00000117054	ACADM	chr1	POSITIVE	1	1	-0.002	76215103	76215244	-	-	-	-	-	-	76211161	76211599	76216135	76216231	-	-	-	-	-	-
SE	ACADM_SE_33682	ENSG00000117054	ACADM	chr1	POSITIVE	1	1	-0.007	76216135	76216231	-	-	-	-	-	-	76205664	76205795	76226806	76226893	-	-	-	-	-	-
SE	ACADM_SE_33673	ENSG00000117054	ACADM	chr1	POSITIVE	0.704453	1	-0.008	76199212	76199313	-	-	-	-	-	-	76198522	76198607	76200475	76200556	-	-	-	-	-	-
MXE	ACADM_MXE_9516	ENSG00000117054	ACADM	chr1	POSITIVE	0.756131	1	-0.014	-	-	76215103	76215244	76216135	76216231	-	-	76211161	76211599	76226806	76226893	-	-	-	-	-	-
SE	ACADM_SE_33680	ENSG00000117054	ACADM	chr1	POSITIVE	1	1	-0.017	76215103	76215244	-	-	-	-	-	-	76205664	76205795	76226806	76226893	-	-	-	-	-	-
SE	ACADM_SE_33688	ENSG00000117054	ACADM	chr1	POSITIVE	0.17521	1	-0.021	76226806	76227055	-	-	-	-	-	-	76216135	76216231	76228376	76228494	-	-	-	-	-	-
MXE	ACADM_MXE_9512	ENSG00000117054	ACADM	chr1	POSITIVE	0.490218	1	-0.024	-	-	76199212	76199313	76200475	76200556	-	-	76198537	76198607	76205664	76205795	-	-	-	-	-	-
MXE	ACADM_MXE_9518	ENSG00000117054	ACADM	chr1	POSITIVE	0.665392	1	-0.033	-	-	76216135	76216231	76226806	76227055	-	-	76215103	76215244	76228376	76228494	-	-	-	-	-	-
MXE	ACADM_MXE_9511	ENSG00000117054	ACADM	chr1	POSITIVE	0.00237286	0.0912137	-0.047	-	-	76194085	76194173	76198328	76198426	-	-	76190390	76190502	76198537	76198607	-	-	-	-	-	-
SE	ACADM_SE_33668	ENSG00000117054	ACADM	chr1	POSITIVE	1	1	-0.06	76194073	76194173	-	-	-	-	-	-	76190464	76190502	76198328	76198426	-	-	-	-	-	-
SE	ACADM_SE_33669	ENSG00000117054	ACADM	chr1	POSITIVE	0.0190317	0.502773	-0.068	76194085	76194173	-	-	-	-	-	-	76190035	76190502	76198328	76198426	-	-	-	-	-	-
MXE	ACADS_MXE_14942	ENSG00000122971	ACADS	chr12	POSITIVE	1	1	0.033	-	-	121175639	121175791	121175851	121175991	-	-	121175158	121175270	121176082	121176253	-	-	-	-	-	-
SE	ACADS_SE_52037	ENSG00000122971	ACADS	chr12	POSITIVE	1	1	0.002	121176622	121176718	-	-	-	-	-	-	121176335	121176473	121176942	121176999	-	-	-	-	-	-
SE	ACADS_SE_52036	ENSG00000122971	ACADS	chr12	POSITIVE	1	1	-0.01	121176335	121176473	-	-	-	-	-	-	121176082	121176253	121176622	121176718	-	-	-	-	-	-
MXE	ACADS_MXE_14943	ENSG00000122971	ACADS	chr12	POSITIVE	0.263393	0.958307	-0.06	-	-	121176335	121176473	121176622	121176718	-	-	121176082	121176253	121176942	121176999	-	-	-	-	-	-
MXE	ACADSB_MXE_8622	ENSG00000196177	ACADSB	chr10	POSITIVE	0.417677	1	0.037	-	-	124802561	124802687	124803908	124804001	-	-	124800724	124800895	124806724	124806765	-	-	-	-	-	-
MXE	ACADSB_MXE_8621	ENSG00000196177	ACADSB	chr10	POSITIVE	0.664562	1	0.022	-	-	124797262	124797363	124799981	124800188	-	-	124793871	124794031	124800724	124800895	-	-	-	-	-	-
SE	ACADSB_SE_30792	ENSG00000196177	ACADSB	chr10	POSITIVE	1	1	0.01	124810564	124810702	-	-	-	-	-	-	124806724	124806814	124812576	124812676	-	-	-	-	-	-
SE	ACADSB_SE_30788	ENSG00000196177	ACADSB	chr10	POSITIVE	1	1	0.005	124797262	124797363	-	-	-	-	-	-	124793870	124794031	124799981	124800173	-	-	-	-	-	-
SE	ACADSB_SE_30791	ENSG00000196177	ACADSB	chr10	POSITIVE	1	1	0.002	124803908	124804001	-	-	-	-	-	-	124802561	124802687	124806724	124806765	-	-	-	-	-	-
SE	ACADSB_SE_30790	ENSG00000196177	ACADSB	chr10	POSITIVE	1	1	-0.004	124802561	124802687	-	-	-	-	-	-	124800724	124800895	124803908	124804001	-	-	-	-	-	-
SE	ACADSB_SE_30789	ENSG00000196177	ACADSB	chr10	POSITIVE	1	1	-0.008	124799981	124800188	-	-	-	-	-	-	124797262	124797363	124800724	124800895	-	-	-	-	-	-
SE	ACADVL_SE_30036	ENSG00000072778	ACADVL	chr17	POSITIVE	0.248419	1	0.018	7127464	7127562	-	-	-	-	-	-	7127131	7127388	7127639	7127712	-	-	-	-	-	-
MXE	ACADVL_MXE_8416	ENSG00000072778	ACADVL	chr17	POSITIVE	0.834371	1	0.013	-	-	7125985	7126184	7126451	7126556	-	-	7125495	7125621	7126962	7127049	-	-	-	-	-	-
SE	ACADVL_SE_30031	ENSG00000072778	ACADVL	chr17	POSITIVE	1	1	0.009	7125985	7126184	-	-	-	-	-	-	7125495	7125621	7126451	7126556	-	-	-	-	-	-
A3SS	ACADVL_A3SS_2396	ENSG00000072778	ACADVL	chr17	POSITIVE	1	1	0.008	-	-	-	-	-	-	-	-	-	-	-	-	7125985	7126556	7126451	7126556	7125495	7125621
SE	ACADVL_SE_30033	ENSG00000072778	ACADVL	chr17	POSITIVE	1	1	0.007	7126451	7126556	-	-	-	-	-	-	7125985	7126184	7126962	7127049	-	-	-	-	-	-
SE	ACADVL_SE_30034	ENSG00000072778	ACADVL	chr17	POSITIVE	1	1	0.004	7126740	7127049	-	-	-	-	-	-	7126425	7126556	7127131	7127149	-	-	-	-	-	-
A3SS	ACADVL_A3SS_2394	ENSG00000072778	ACADVL	chr17	POSITIVE	0.688285	1	0.002	-	-	-	-	-	-	-	-	-	-	-	-	7123782	7123995	7123922	7123995	7123440	7123516
SE	ACADVL_SE_30037	ENSG00000072778	ACADVL	chr17	POSITIVE	1	1	0.002	7128033	7128203	-	-	-	-	-	-	7127798	7127871	7128275	7128585	-	-	-	-	-	-
SE	ACADVL_SE_30023	ENSG00000072778	ACADVL	chr17	POSITIVE	1	1	0.001	7123782	7123995	-	-	-	-	-	-	7123440	7123516	7124084	7124149	-	-	-	-	-	-
SE	ACADVL_SE_30024	ENSG00000072778	ACADVL	chr17	POSITIVE	1	1	0.001	7123922	7123995	-	-	-	-	-	-	7123440	7123516	7124084	7124149	-	-	-	-	-	-
SE	ACADVL_SE_30026	ENSG00000072778	ACADVL	chr17	POSITIVE	1	1	0.001	7124242	7124377	-	-	-	-	-	-	7124076	7124149	7125270	7125317	-	-	-	-	-	-
SE	ACADVL_SE_30030	ENSG00000072778	ACADVL	chr17	POSITIVE	1	1	0.001	7125270	7125400	-	-	-	-	-	-	7124084	7124149	7125495	7125621	-	-	-	-	-	-
SE	ACADVL_SE_30035	ENSG00000072778	ACADVL	chr17	POSITIVE	1	1	0.001	7126962	7127049	-	-	-	-	-	-	7125958	7126556	7127131	7127166	-	-	-	-	-	-
SE	ACADVL_SE_30028	ENSG00000072778	ACADVL	chr17	POSITIVE	1	1	0	7124856	7125001	-	-	-	-	-	-	7124084	7124149	7125270	7125275	-	-	-	-	-	-
A5SS	ACADVL_A5SS_1607	ENSG00000072778	ACADVL	chr17	POSITIVE	1	1	-0.001	-	-	-	-	-	-	-	-	-	-	-	-	7127131	7127194	7127131	7127177	7127286	7127388
SE	ACADVL_SE_30025	ENSG00000072778	ACADVL	chr17	POSITIVE	1	1	-0.001	7124242	7124377	-	-	-	-	-	-	7124076	7124149	7124856	7124974	-	-	-	-	-	-
SE	ACADVL_SE_30022	ENSG00000072778	ACADVL	chr17	POSITIVE	0.663836	1	-0.002	7123782	7123848	-	-	-	-	-	-	7123162	7123516	7123922	7123995	-	-	-	-	-	-
SE	ACADVL_SE_30029	ENSG00000072778	ACADVL	chr17	POSITIVE	1	1	-0.002	7124856	7125001	-	-	-	-	-	-	7124242	7124377	7125270	7125275	-	-	-	-	-	-
RI	ACADVL_RI_1486	ENSG00000072778	ACADVL	chr17	POSITIVE	1	1	-0.004	-	-	-	-	-	-	7127131	7127388	7127131	7127177	7127286	7127388	-	-	-	-	-	-
SE	ACADVL_SE_30027	ENSG00000072778	ACADVL	chr17	POSITIVE	1	1	-0.005	7124837	7125001	-	-	-	-	-	-	7124242	7124377	7125270	7125400	-	-	-	-	-	-
RI	ACADVL_RI_1484	ENSG00000072778	ACADVL	chr17	POSITIVE	0.710832	1	-0.007	-	-	-	-	-	-	7124084	7124377	7124084	7124149	7124242	7124377	-	-	-	-	-	-
RI	ACADVL_RI_1482	ENSG00000072778	ACADVL	chr17	POSITIVE	0.745797	1	-0.009	-	-	-	-	-	-	7123440	7123995	7123440	7123516	7123922	7123995	-	-	-	-	-	-
RI	ACADVL_RI_1487	ENSG00000072778	ACADVL	chr17	POSITIVE	0.322126	0.989689	-0.009	-	-	-	-	-	-	7127131	7127388	7127131	7127194	7127286	7127388	-	-	-	-	-	-
RI	ACADVL_RI_1483	ENSG00000072778	ACADVL	chr17	POSITIVE	0.920024	1	-0.01	-	-	-	-	-	-	7123782	7123995	7123782	7123848	7123922	7123995	-	-	-	-	-	-
RI	ACADVL_RI_1481	ENSG00000072778	ACADVL	chr17	POSITIVE	0.327195	0.995984	-0.013	-	-	-	-	-	-	7123440	7123995	7123440	7123516	7123782	7123995	-	-	-	-	-	-
A3SS	ACADVL_A3SS_2395	ENSG00000072778	ACADVL	chr17	POSITIVE	0.684848	1	-0.014	-	-	-	-	-	-	-	-	-	-	-	-	7124837	7125001	7124856	7125001	7124242	7124377
RI	ACADVL_RI_1485	ENSG00000072778	ACADVL	chr17	POSITIVE	0.623791	1	-0.017	-	-	-	-	-	-	7125985	7126556	7125985	7126184	7126451	7126556	-	-	-	-	-	-
RI	ACADVL_RI_1488	ENSG00000072778	ACADVL	chr17	POSITIVE	0.247779	0.873199	-0.02	-	-	-	-	-	-	7127639	7127871	7127639	7127712	7127798	7127871	-	-	-	-	-	-
MXE	ACADVL_MXE_8417	ENSG00000072778	ACADVL	chr17	POSITIVE	0.393836	1	-0.025	-	-	7126451	7126556	7126962	7127049	-	-	7125985	7126184	7127131	7127194	-	-	-	-	-	-
A3SS	ACADVL_A3SS_2397	ENSG00000072778	ACADVL	chr17	POSITIVE	0.0459774	0.484643	-0.028	-	-	-	-	-	-	-	-	-	-	-	-	7127798	7127871	7127802	7127871	7127639	7127712
RI	ACADVL_RI_1489	ENSG00000072778	ACADVL	chr17	POSITIVE	0.120351	0.577531	-0.106	-	-	-	-	-	-	7127639	7127871	7127639	7127712	7127802	7127871	-	-	-	-	-	-
MXE	ACAP1_MXE_16780	ENSG00000072818	ACAP1	chr17	POSITIVE	0.0312217	0.397086	0.049	-	-	7247367	7247442	7247857	7247967	-	-	7247179	7247275	7249562	7249614	-	-	-	-	-	-
MXE	ACAP1_MXE_16786	ENSG00000072818	ACAP1	chr17	POSITIVE	0.304629	1	0.032	-	-	7251445	7251540	7251624	7251794	-	-	7251240	7251310	7252313	7252486	-	-	-	-	-	-
SE	ACAP1_SE_58585	ENSG00000072818	ACAP1	chr17	POSITIVE	0.886473	1	0.029	7240581	7240688	-	-	-	-	-	-	7239898	7240106	7245266	7245386	-	-	-	-	-	-
SE	ACAP1_SE_58586	ENSG00000072818	ACAP1	chr17	POSITIVE	0.731994	1	0.024	7240630	7240688	-	-	-	-	-	-	7239847	7240106	7245266	7245386	-	-	-	-	-	-
MXE	ACAP1_MXE_16787	ENSG00000072818	ACAP1	chr17	POSITIVE	0.311826	1	0.02	-	-	7251445	7251540	7253263	7253373	-	-	7251240	7251310	7253445	7253556	-	-	-	-	-	-
MXE	ACAP1_MXE_16790	ENSG00000072818	ACAP1	chr17	POSITIVE	0.151532	0.791816	0.018	-	-	7251624	7251794	7252313	7252486	-	-	7251445	7251540	7253263	7253373	-	-	-	-	-	-
MXE	ACAP1_MXE_16791	ENSG00000072818	ACAP1	chr17	POSITIVE	0.200915	0.871824	0.016	-	-	7251624	7251794	7253263	7253373	-	-	7251445	7251540	7253445	7253556	-	-	-	-	-	-
MXE	ACAP1_MXE_16792	ENSG00000072818	ACAP1	chr17	POSITIVE	0.251769	0.943128	0.015	-	-	7252313	7252486	7253263	7253373	-	-	7251445	7251540	7253445	7253556	-	-	-	-	-	-
MXE	ACAP1_MXE_16781	ENSG00000072818	ACAP1	chr17	POSITIVE	0.859152	1	0.008	-	-	7250349	7250561	7251240	7251310	-	-	7249709	7249810	7251445	7251540	-	-	-	-	-	-
MXE	ACAP1_MXE_16788	ENSG00000072818	ACAP1	chr17	POSITIVE	0.469372	1	0.008	-	-	7251624	7251794	7252313	7252486	-	-	7250349	7250561	7253263	7253373	-	-	-	-	-	-
MXE	ACAP1_MXE_16789	ENSG00000072818	ACAP1	chr17	POSITIVE	0.454385	1	0.005	-	-	7251624	7251794	7253263	7253373	-	-	7251240	7251310	7253445	7253556	-	-	-	-	-	-
SE	ACAP1_SE_58587	ENSG00000072818	ACAP1	chr17	POSITIVE	1	1	0.003	7245734	7245793	-	-	-	-	-	-	7245513	7245647	7246697	7246880	-	-	-	-	-	-
SE	ACAP1_SE_58607	ENSG00000072818	ACAP1	chr17	POSITIVE	1	1	0.003	7252313	7252486	-	-	-	-	-	-	7251445	7251540	7253445	7253556	-	-	-	-	-	-
SE	ACAP1_SE_58602	ENSG00000072818	ACAP1	chr17	POSITIVE	1	1	0.002	7251624	7251794	-	-	-	-	-	-	7251240	7251310	7253263	7253373	-	-	-	-	-	-
SE	ACAP1_SE_58604	ENSG00000072818	ACAP1	chr17	POSITIVE	1	1	0.002	7251624	7251794	-	-	-	-	-	-	7251445	7251540	7253263	7253373	-	-	-	-	-	-
SE	ACAP1_SE_58606	ENSG00000072818	ACAP1	chr17	POSITIVE	1	1	0.002	7252313	7252486	-	-	-	-	-	-	7251445	7251540	7253263	7253373	-	-	-	-	-	-
SE	ACAP1_SE_58594	ENSG00000072818	ACAP1	chr17	POSITIVE	1	1	0.001	7250349	7250561	-	-	-	-	-	-	7249709	7249810	7251240	7251310	-	-	-	-	-	-
SE	ACAP1_SE_58595	ENSG00000072818	ACAP1	chr17	POSITIVE	1	1	0.001	7251240	7251310	-	-	-	-	-	-	7250349	7250561	7251445	7251540	-	-	-	-	-	-
SE	ACAP1_SE_58600	ENSG00000072818	ACAP1	chr17	POSITIVE	1	1	0.001	7251445	7251540	-	-	-	-	-	-	7251240	7251310	7253263	7253373	-	-	-	-	-	-
[truncated: 161,099 more rows]

## Sheet: Supplementary Table 3B
Supplementary Table 3B. Overview of significant ASEs identified in the comparison of SF3B1-mutated and wildtype subset #2 cases. The table presents a summary of 80 significant ASEs identified in 62 genes in this comparison. Columns A to I contain essential information, including ASE categories, ASE IDs, Ensembl gene IDs, gene symbols, chromosomes, strands, P values, FDRs, and ΔPSIs. Columns J to …
ASE category	ASE ID	Ensembl gene ID	Gene symbol	Chromosome	Strand	P value	FDR	ΔPSI	Exon start (SE)	Exon end (SE)	Exon 1 start (MXE)	Exon 1 end (MXE)	Exon 2 start (MXE)	Exon 2 end (MXE)	Intron start (RI)	Intron end (RI)	Upstream exon start (SE, MXE, RI)	Upstream exon end (SE, MXE, RI)	Downstream exon start (SE, MXE, RI)	Downstream exon end (SE, MXE, RI)	Long exon start (A3SS, A5SS)	Long exon end (A3SS, A5SS)	Short exon start (A3SS, A5SS)	Short exon end (A3SS, A5SS)	Flanking exon start (A3SS, A5SS)	Flanking exon end (A3SS, A5SS)
SE	ZEB1_SE_27141	ENSG00000148516	ZEB1	chr10	POSITIVE	5.44009e-15	1.51653e-11	0.368	31661946	31662102	-	-	-	-	-	-	31608144	31608221	31749965	31750165	-	-	-	-	-	-
SE	BRD9_SE_53886	ENSG00000028310	BRD9	chr5	NEGATIVE	0	0	0.362	869359	869519	-	-	-	-	-	-	865528	865696	870587	870668	-	-	-	-	-	-
SE	GUSBP11_SE_39718	ENSG00000228315	GUSBP11	chr22	NEGATIVE	1.11022e-16	5.36618e-13	0.356	24042912	24043032	-	-	-	-	-	-	24036305	24037704	24047615	24047728	-	-	-	-	-	-
SE	PLSCR1_SE_92684	ENSG00000188313	PLSCR1	chr3	NEGATIVE	1.23529e-06	0.000229708	0.337	146239330	146239488	-	-	-	-	-	-	146234792	146234954	146243391	146243434	-	-	-	-	-	-
SE	PLSCR1_SE_92686	ENSG00000188313	PLSCR1	chr3	NEGATIVE	1.86175e-06	0.000322265	0.334	146239330	146239492	-	-	-	-	-	-	146234689	146234954	146243391	146243434	-	-	-	-	-	-
SE	SSBP4_SE_107219	ENSG00000130511	SSBP4	chr19	POSITIVE	1.08951e-05	0.00136644	0.304	18542162	18542228	-	-	-	-	-	-	18541650	18541740	18542456	18542516	-	-	-	-	-	-
SE	TVP23C-CDRT4_SE_95123	ENSG00000259024	TVP23C-CDRT4	chr17	NEGATIVE	1.00716e-07	2.95031e-05	0.302	15457078	15457143	-	-	-	-	-	-	15450372	15450462	15458595	15458678	-	-	-	-	-	-
SE	PLSCR1_SE_92687	ENSG00000188313	PLSCR1	chr3	NEGATIVE	2.43311e-06	0.000399173	0.286	146239330	146239840	-	-	-	-	-	-	146234792	146234954	146243391	146243434	-	-	-	-	-	-
SE	PLSCR1_SE_92691	ENSG00000188313	PLSCR1	chr3	NEGATIVE	1.33859e-05	0.00162374	0.276	146239619	146239840	-	-	-	-	-	-	146234689	146234954	146243391	146243434	-	-	-	-	-	-
SE	PPP3CB_SE_118381	ENSG00000107758	PPP3CB	chr10	NEGATIVE	3.35679e-05	0.00342793	0.256	75239607	75239726	-	-	-	-	-	-	75239074	75239275	75255562	75255689	-	-	-	-	-	-
SE	ZEB1_SE_27151	ENSG00000148516	ZEB1	chr10	POSITIVE	1.48809e-09	8.29408e-07	0.248	31676052	31676195	-	-	-	-	-	-	31608144	31608221	31749965	31750166	-	-	-	-	-	-
SE	AHI1_SE_101500	ENSG00000135541	AHI1	chr6	NEGATIVE	3.0346e-08	1.08648e-05	0.234	135751019	135751138	-	-	-	-	-	-	135748304	135748445	135752345	135752452	-	-	-	-	-	-
SE	TAF1D_SE_135491	ENSG00000166012	TAF1D	chr11	NEGATIVE	4.40997e-09	2.09923e-06	0.233	93475868	93476064	-	-	-	-	-	-	93472446	93472497	93517469	93517557	-	-	-	-	-	-
SE	GOLT1B_SE_33089	ENSG00000111711	GOLT1B	chr12	POSITIVE	6.62936e-05	0.00595075	0.231	21660877	21661043	-	-	-	-	-	-	21659818	21659910	21665228	21665310	-	-	-	-	-	-
SE	MLH1_SE_113493	ENSG00000076242	MLH1	chr3	POSITIVE	2.07347e-07	5.33957e-05	0.231	37055922	37056035	-	-	-	-	-	-	37053501	37053590	37067127	37067498	-	-	-	-	-	-
SE	PAPD5_SE_94061	ENSG00000121274	PAPD5	chr16	POSITIVE	6.13292e-06	0.000841395	0.228	50187657	50188170	-	-	-	-	-	-	50186828	50186943	50245233	50245357	-	-	-	-	-	-
SE	ZNF43_SE_77953	ENSG00000198521	ZNF43	chr19	NEGATIVE	0.000107965	0.00887945	0.226	22025946	22026128	-	-	-	-	-	-	22000689	22000788	22028193	22028308	-	-	-	-	-	-
SE	BRD9_SE_53884	ENSG00000028310	BRD9	chr5	NEGATIVE	0	0	0.211	869359	869509	-	-	-	-	-	-	865528	865696	870587	870690	-	-	-	-	-	-
SE	SBF1_SE_40918	ENSG00000100241	SBF1	chr22	NEGATIVE	1.48532e-05	0.0017794	0.211	50895462	50895540	-	-	-	-	-	-	50894920	50895102	50897683	50897821	-	-	-	-	-	-
SE	SNRPN_SE_48984	ENSG00000128739	SNRPN	chr15	POSITIVE	0	0	0.21	25212175	25212299	-	-	-	-	-	-	25207260	25207356	25213078	25213229	-	-	-	-	-	-
SE	TBC1D13_SE_8963	ENSG00000107021	TBC1D13	chr9	POSITIVE	3.76047e-05	0.00375429	0.208	131553013	131553054	-	-	-	-	-	-	131550612	131550686	131553658	131553720	-	-	-	-	-	-
SE	NLRC5_SE_101412	ENSG00000140853	NLRC5	chr16	POSITIVE	8.8161e-06	0.00114218	0.205	57089347	57089431	-	-	-	-	-	-	57088943	57089006	57091976	57092060	-	-	-	-	-	-
SE	CSPP1_SE_15729	ENSG00000104218	CSPP1	chr8	POSITIVE	1.96509e-14	4.25778e-11	0.204	68105698	68105837	-	-	-	-	-	-	68102884	68102994	68107616	68107846	-	-	-	-	-	-
SE	NLRC5_SE_101411	ENSG00000140853	NLRC5	chr16	POSITIVE	1.50338e-05	0.00179761	0.204	57089344	57089431	-	-	-	-	-	-	57088943	57089006	57091976	57092060	-	-	-	-	-	-
SE	PCED1B-AS1_SE_55854	ENSG00000247774	PCED1B-AS1	chr12	NEGATIVE	3.33367e-10	2.28928e-07	-0.2	47604422	47604544	-	-	-	-	-	-	47599680	47599928	47609947	47609983	-	-	-	-	-	-
SE	CXXC1_SE_102397	ENSG00000154832	CXXC1	chr18	NEGATIVE	3.17524e-14	6.43595e-11	-0.203	47811694	47811721	-	-	-	-	-	-	47811371	47811617	47812118	47812298	-	-	-	-	-	-
SE	DCAF16_SE_4627	ENSG00000163257	DCAF16	chr4	NEGATIVE	0	0	-0.203	17806729	17806848	-	-	-	-	-	-	17802277	17806394	17812069	17812381	-	-	-	-	-	-
SE	SHKBP1_SE_60503	ENSG00000160410	SHKBP1	chr19	POSITIVE	4.28202e-12	4.8479e-09	-0.207	41084002	41084118	-	-	-	-	-	-	41083462	41083536	41084367	41084448	-	-	-	-	-	-
SE	SEC22C_SE_79319	ENSG00000093183	SEC22C	chr3	NEGATIVE	2.63426e-09	1.36232e-06	-0.208	42621934	42621997	-	-	-	-	-	-	42610356	42610565	42623337	42623452	-	-	-	-	-	-
SE	TTN-AS1_SE_86506	ENSG00000237298	TTN-AS1	chr2	POSITIVE	3.22263e-11	2.93467e-08	-0.21	179396040	179396305	-	-	-	-	-	-	179387893	179388363	179400458	179400555	-	-	-	-	-	-
SE	FIG4_SE_127945	ENSG00000112367	FIG4	chr6	POSITIVE	6.93599e-06	0.000934232	-0.211	110062646	110062747	-	-	-	-	-	-	110056352	110056501	110064312	110064475	-	-	-	-	-	-
SE	SEPT2_SE_74671	ENSG00000168385	SEPT2	chr2	POSITIVE	3.48893e-08	1.22472e-05	-0.215	242274736	242274766	-	-	-	-	-	-	242274540	242274627	242275373	242275751	-	-	-	-	-	-
SE	SEC22C_SE_79304	ENSG00000093183	SEC22C	chr3	NEGATIVE	9.90349e-05	0.00825307	-0.222	42605256	42605372	-	-	-	-	-	-	42605014	42605178	42610356	42610565	-	-	-	-	-	-
SE	C8orf58_SE_48291	ENSG00000241852	C8orf58	chr8	POSITIVE	4.7328e-08	1.58183e-05	-0.225	22460049	22460156	-	-	-	-	-	-	22459712	22459825	22460707	22461663	-	-	-	-	-	-
SE	UBP1_SE_85897	ENSG00000153560	UBP1	chr3	NEGATIVE	9.83699e-08	2.90189e-05	-0.226	33450181	33450289	-	-	-	-	-	-	33444292	33444396	33450727	33450838	-	-	-	-	-	-
SE	ANKRD36_SE_80702	ENSG00000135976	ANKRD36	chr2	POSITIVE	1.61884e-05	0.00190784	-0.239	97790196	97790334	-	-	-	-	-	-	97784080	97784254	97792803	97792871	-	-	-	-	-	-
SE	TTC28-AS1_SE_61897	ENSG00000235954	TTC28-AS1	chr22	POSITIVE	5.89445e-05	0.00539736	-0.258	28393973	28394140	-	-	-	-	-	-	28393564	28393727	28395417	28398667	-	-	-	-	-	-
SE	R3HDM2_SE_72765	ENSG00000179912	R3HDM2	chr12	NEGATIVE	1.9598e-05	0.0022208	-0.259	57686354	57686432	-	-	-	-	-	-	57682791	57682823	57689181	57689262	-	-	-	-	-	-
SE	EFCAB13_SE_105783	ENSG00000178852	EFCAB13	chr17	POSITIVE	2.86755e-05	0.00301811	-0.26	45507183	45507327	-	-	-	-	-	-	45492213	45492285	45517796	45518678	-	-	-	-	-	-
SE	C10ORF68_SE_122308	ENSG00000150076	C10ORF68	chr10	POSITIVE	0	0	-0.431	32863356	32863454	-	-	-	-	-	-	32860786	32860821	32871996	32872214	-	-	-	-	-	-
SE	MZB1_SE_106769	ENSG00000170476	MZB1	chr5	NEGATIVE	0	0	-0.51	138725015	138725109	-	-	-	-	-	-	138724149	138724290	138725368	138725537	-	-	-	-	-	-
A3SS	APBB3_A3SS_6240	ENSG00000113108	APBB3	chr5	NEGATIVE	0	0	0.523	-	-	-	-	-	-	-	-	-	-	-	-	139941171	139941307	139941171	139941286	139941428	139941434
A3SS	MZB1_A3SS_8573	ENSG00000170476	MZB1	chr5	NEGATIVE	0	0	0.349	-	-	-	-	-	-	-	-	-	-	-	-	138724149	138724290	138724149	138724274	138725015	138725109
A3SS	SEPT6_A3SS_10571	ENSG00000125354	SEPT6	chrX	NEGATIVE	0	0	0.341	-	-	-	-	-	-	-	-	-	-	-	-	118759297	118759359	118759297	118759342	118763280	118763471
A3SS	SYNE1_A3SS_7772	ENSG00000131018	SYNE1	chr6	NEGATIVE	1.82632e-13	3.94386e-11	0.33	-	-	-	-	-	-	-	-	-	-	-	-	152605112	152605319	152605112	152605307	152614722	152614884
A3SS	TBC1D32_A3SS_7142	ENSG00000146350	TBC1D32	chr6	NEGATIVE	1.64202e-13	3.64437e-11	0.326	-	-	-	-	-	-	-	-	-	-	-	-	121638640	121638836	121638640	121638818	121642778	121642940
A3SS	DLST_A3SS_2409	ENSG00000119689	DLST	chr14	POSITIVE	0	0	0.318	-	-	-	-	-	-	-	-	-	-	-	-	75356580	75356655	75356599	75356655	75355977	75356052
A3SS	UXS1_A3SS_2020	ENSG00000115652	UXS1	chr2	NEGATIVE	2.17926e-12	3.78527e-10	0.313	-	-	-	-	-	-	-	-	-	-	-	-	106781191	106781255	106781191	106781240	106782511	106782539
A3SS	KIAA1033_A3SS_4440	ENSG00000136051	KIAA1033	chr12	POSITIVE	0	0	0.285	-	-	-	-	-	-	-	-	-	-	-	-	105514866	105514982	105514878	105514982	105514332	105514375
A3SS	SERBP1_A3SS_1321	ENSG00000142864	SERBP1	chr1	NEGATIVE	0	0	0.279	-	-	-	-	-	-	-	-	-	-	-	-	67890570	67890660	67890570	67890642	67890765	67890906
A3SS	ZSWIM8_A3SS_8887	ENSG00000214655	ZSWIM8	chr10	POSITIVE	6.87228e-14	1.66392e-11	0.278	-	-	-	-	-	-	-	-	-	-	-	-	75554298	75554397	75554313	75554397	75553904	75554088
A3SS	ZNF410_A3SS_8553	ENSG00000119725	ZNF410	chr14	POSITIVE	1.21304e-07	1.15384e-05	0.267	-	-	-	-	-	-	-	-	-	-	-	-	74360478	74360635	74360499	74360635	74358729	74358810
A3SS	TFIP11_A3SS_5435	ENSG00000100109	TFIP11	chr22	NEGATIVE	1.72945e-06	0.000127948	0.263	-	-	-	-	-	-	-	-	-	-	-	-	26906582	26906658	26906582	26906633	26908064	26908141
A3SS	ZCCHC11_A3SS_10907	ENSG00000134744	ZCCHC11	chr1	NEGATIVE	2.71752e-08	3.05817e-06	0.263	-	-	-	-	-	-	-	-	-	-	-	-	52902426	52902650	52902426	52902635	52903891	52904007
A3SS	ARIH1_A3SS_2839	ENSG00000166233	ARIH1	chr15	POSITIVE	0	0	0.247	-	-	-	-	-	-	-	-	-	-	-	-	72862504	72862648	72862517	72862648	72859446	72859518
A3SS	ZCCHC11_A3SS_10906	ENSG00000134744	ZCCHC11	chr1	NEGATIVE	8.08121e-07	6.45689e-05	0.242	-	-	-	-	-	-	-	-	-	-	-	-	52902426	52902647	52902426	52902635	52903891	52904007
A3SS	GOLGB1_A3SS_6786	ENSG00000173230	GOLGB1	chr3	NEGATIVE	5.49968e-07	4.43863e-05	0.221	-	-	-	-	-	-	-	-	-	-	-	-	121438492	121438615	121438492	121438600	121441108	121441225
A3SS	FOXRED1_A3SS_5503	ENSG00000110074	FOXRED1	chr11	POSITIVE	8.54948e-08	8.5388e-06	0.218	-	-	-	-	-	-	-	-	-	-	-	-	126143210	126143349	126143230	126143349	126142863	126142974
A3SS	TGFBR1_A3SS_8020	ENSG00000106799	TGFBR1	chr9	POSITIVE	5.40146e-08	5.60489e-06	0.216	-	-	-	-	-	-	-	-	-	-	-	-	101894778	101895021	101894790	101895021	101891136	101891382
A3SS	TCEA2_A3SS_3143	ENSG00000171703	TCEA2	chr20	POSITIVE	0	0	0.215	-	-	-	-	-	-	-	-	-	-	-	-	62703210	62703294	62703222	62703294	62701841	62701988
A3SS	APPL2_A3SS_5130	ENSG00000136044	APPL2	chr12	NEGATIVE	0	0	0.203	-	-	-	-	-	-	-	-	-	-	-	-	105601748	105601825	105601748	105601807	105601935	105601977
A3SS	ERGIC3_A3SS_2991	ENSG00000125991	ERGIC3	chr20	POSITIVE	0	0	0.203	-	-	-	-	-	-	-	-	-	-	-	-	34144725	34144880	34144743	34144880	34143977	34144042
A3SS	SUGP1_A3SS_3291	ENSG00000105705	SUGP1	chr19	NEGATIVE	1.45883e-13	3.33031e-11	-0.232	-	-	-	-	-	-	-	-	-	-	-	-	19414532	19414852	19414532	19414656	19416657	19416885
A3SS	ZNF561_A3SS_10196	ENSG00000171469	ZNF561	chr19	NEGATIVE	1.31006e-13	3.07865e-11	-0.232	-	-	-	-	-	-	-	-	-	-	-	-	9728766	9728855	9728766	9728842	9730107	9730258
A3SS	ANKHD1_A3SS_4460	ENSG00000131503	ANKHD1	chr5	POSITIVE	0	0	-0.272	-	-	-	-	-	-	-	-	-	-	-	-	139818045	139818202	139818078	139818202	139815688	139815842
A3SS	COASY_A3SS_9731	ENSG00000068120	COASY	chr17	POSITIVE	0	0	-0.284	-	-	-	-	-	-	-	-	-	-	-	-	40714313	40714505	40714373	40714505	40714168	40714237
A3SS	ERGIC3_A3SS_2989	ENSG00000125991	ERGIC3	chr20	POSITIVE	0	0	-0.693	-	-	-	-	-	-	-	-	-	-	-	-	34144647	34144880	34144725	34144880	34143977	34144042
A5SS	KAT6B_A5SS_3593	ENSG00000156650	KAT6B	chr10	POSITIVE	6.9881e-07	9.74655e-05	0.232	-	-	-	-	-	-	-	-	-	-	-	-	76741544	76744999	76741544	76741686	76748776	76748870
A5SS	SHKBP1_A5SS_3165	ENSG00000160410	SHKBP1	chr19	POSITIVE	3.11262e-09	1.17835e-06	-0.268	-	-	-	-	-	-	-	-	-	-	-	-	41083462	41083615	41083462	41083536	41084367	41084448
A5SS	SNRPN_A5SS_2579	ENSG00000128739	SNRPN	chr15	POSITIVE	1.4557e-08	3.67391e-06	-0.277	-	-	-	-	-	-	-	-	-	-	-	-	25212175	25212387	25212175	25212299	25213078	25213229
MXE	DLST_MXE_8454	ENSG00000119689	DLST	chr14	POSITIVE	0	0	0.327	-	-	75356580	75356655	75357758	75357870	-	-	75355977	75356052	75359536	75359689	-	-	-	-	-	-
MXE	ARIH1_MXE_10232	ENSG00000166233	ARIH1	chr15	POSITIVE	4.70457e-12	5.00503e-09	0.261	-	-	72862504	72862648	72864448	72864506	-	-	72859446	72859518	72873071	72873120	-	-	-	-	-	-
MXE	GUSBP11_MXE_11299	ENSG00000228315	GUSBP11	chr22	NEGATIVE	8.7184e-11	7.00373e-08	0.216	-	-	24037359	24037704	24042912	24043032	-	-	24025911	24026054	24047615	24047728	-	-	-	-	-	-
MXE	MCTP2_MXE_39655	ENSG00000140563	MCTP2	chr15	POSITIVE	9.80109e-06	0.00150117	-0.279	-	-	94986147	94986189	95001365	95001475	-	-	94945128	94945248	95019924	95020022	-	-	-	-	-	-
RI	APBB3_RI_3918	ENSG00000113108	APBB3	chr5	NEGATIVE	0	0	0.25	-	-	-	-	-	-	139941171	139941434	139941171	139941286	139941428	139941434	-	-	-	-	-	-
RI	ZSWIM8_RI_5345	ENSG00000214655	ZSWIM8	chr10	POSITIVE	1.09006e-08	1.62944e-06	0.247	-	-	-	-	-	-	75553904	75554397	75553904	75554088	75554313	75554397	-	-	-	-	-	-
RI	CENPT_RI_1823	ENSG00000102901	CENPT	chr16	NEGATIVE	1.9984e-15	1.48481e-12	-0.203	-	-	-	-	-	-	67865914	67866448	67865914	67866011	67866357	67866448	-	-	-	-	-	-
RI	TCIRG1_RI_3330	ENSG00000110719	TCIRG1	chr11	POSITIVE	0	0	-0.206	-	-	-	-	-	-	67810412	67810964	67810412	67810498	67810837	67810964	-	-	-	-	-	-
RI	LMF2_RI_2091	ENSG00000100258	LMF2	chr22	NEGATIVE	4.18726e-09	7.46672e-07	-0.21	-	-	-	-	-	-	50942768	50943156	50942768	50942880	50942987	50943156	-	-	-	-	-	-
RI	APBB3_RI_3919	ENSG00000113108	APBB3	chr5	NEGATIVE	4.99693e-11	1.71356e-08	-0.311	-	-	-	-	-	-	139941171	139941434	139941171	139941307	139941428	139941434	-	-	-	-	-	-

## Sheet: Supplementary Table 3C
Supplementary Table 3C. Overview of ASEs identified in the comparison of SF3B1-mutated and wildtype non-subset #2 subset cases. The table presents a summary of 219,536 identified ASEs in 11,286 genes in this comparison. Columns A to I contain essential information, including ASE categories, ASE IDs, Ensembl gene IDs, gene symbols, chromosomes, strands, P values, FDRs, and ΔPSIs. Columns J to AA c…
ASE category	ASE ID	Ensembl gene ID	Gene symbol	Chromosome	Strand	P value	FDR	ΔPSI	Exon start (SE)	Exon end (SE)	Exon 1 start (MXE)	Exon 1 end (MXE)	Exon 2 start (MXE)	Exon 2 end (MXE)	Intron start (RI)	Intron end (RI)	Upstream exon start (SE, MXE, RI)	Upstream exon end (SE, MXE, RI)	Downstream exon start (SE, MXE, RI)	Downstream exon end (SE, MXE, RI)	Long exon start (A3SS, A5SS)	Long exon end (A3SS, A5SS)	Short exon start (A3SS, A5SS)	Short exon end (A3SS, A5SS)	Flanking exon start (A3SS, A5SS)	Flanking exon end (A3SS, A5SS)
RI	A1BG_RI_3231	ENSG00000121410	A1BG	chr19	NEGATIVE	1	1	0.014	-	-	-	-	-	-	58862756	58863921	58862756	58863053	58863648	58863921	-	-	-	-	-	-
A3SS	A1BG-AS1_A3SS_8328	ENSG00000268895	A1BG-AS1	chr19	POSITIVE	1	1	-0.023	-	-	-	-	-	-	-	-	-	-	-	-	58864686	58864840	58864744	58864840	58863335	58864410
RI	A1BG-AS1_RI_4830	ENSG00000268895	A1BG-AS1	chr19	POSITIVE	0.289172	0.963605	0.035	-	-	-	-	-	-	58865079	58866549	58865079	58865223	58865734	58866549	-	-	-	-	-	-
SE	A1BG-AS1_SE_118369	ENSG00000268895	A1BG-AS1	chr19	POSITIVE	1	1	-0.205	58864686	58864827	-	-	-	-	-	-	58859118	58859210	58865079	58865405	-	-	-	-	-	-
SE	A1BG-AS1_SE_118370	ENSG00000268895	A1BG-AS1	chr19	POSITIVE	1	1	-0.05	58864686	58864840	-	-	-	-	-	-	58859116	58859210	58865079	58865223	-	-	-	-	-	-
SE	A1BG-AS1_SE_118371	ENSG00000268895	A1BG-AS1	chr19	POSITIVE	1	1	-0.01	58864686	58864840	-	-	-	-	-	-	58863335	58864410	58865079	58865223	-	-	-	-	-	-
SE	A1BG-AS1_SE_118372	ENSG00000268895	A1BG-AS1	chr19	POSITIVE	0.387203	1	-0.044	58864744	58864840	-	-	-	-	-	-	58859118	58859210	58865079	58865223	-	-	-	-	-	-
SE	A1BG-AS1_SE_118373	ENSG00000268895	A1BG-AS1	chr19	POSITIVE	1	1	-0.003	58864744	58864840	-	-	-	-	-	-	58863335	58864410	58865079	58865223	-	-	-	-	-	-
A3SS	AAAS_A3SS_2866	ENSG00000094914	AAAS	chr12	NEGATIVE	0.932771	1	-0.012	-	-	-	-	-	-	-	-	-	-	-	-	53709118	53709270	53709118	53709210	53709510	53709566
RI	AAAS_RI_1992	ENSG00000094914	AAAS	chr12	NEGATIVE	0.387571	1	0.029	-	-	-	-	-	-	53708081	53708633	53708081	53708225	53708534	53708633	-	-	-	-	-	-
RI	AAAS_RI_1993	ENSG00000094914	AAAS	chr12	NEGATIVE	1	1	0.006	-	-	-	-	-	-	53714348	53715041	53714348	53714476	53714984	53715041	-	-	-	-	-	-
SE	AAAS_SE_34280	ENSG00000094914	AAAS	chr12	NEGATIVE	1	1	-0.001	53701628	53701713	-	-	-	-	-	-	53701239	53701497	53701835	53701917	-	-	-	-	-	-
SE	AAAS_SE_34281	ENSG00000094914	AAAS	chr12	NEGATIVE	1	1	0.002	53702065	53702133	-	-	-	-	-	-	53701521	53701917	53702218	53702312	-	-	-	-	-	-
SE	AAAS_SE_34282	ENSG00000094914	AAAS	chr12	NEGATIVE	1	1	-0.007	53702940	53703065	-	-	-	-	-	-	53702743	53702804	53703384	53703449	-	-	-	-	-	-
SE	AAAS_SE_34283	ENSG00000094914	AAAS	chr12	NEGATIVE	0.677575	1	0.003	53708534	53708633	-	-	-	-	-	-	53708081	53708225	53708877	53708924	-	-	-	-	-	-
SE	AAAS_SE_34284	ENSG00000094914	AAAS	chr12	NEGATIVE	0.966775	1	0.008	53709118	53709210	-	-	-	-	-	-	53708877	53708924	53709510	53709566	-	-	-	-	-	-
SE	AAAS_SE_34285	ENSG00000094914	AAAS	chr12	NEGATIVE	0.58437	1	0.007	53709118	53709270	-	-	-	-	-	-	53708877	53708924	53709510	53709566	-	-	-	-	-	-
A5SS	AACS_A5SS_2029	ENSG00000081760	AACS	chr12	POSITIVE	1	1	-0.036	-	-	-	-	-	-	-	-	-	-	-	-	125609250	125609570	125609250	125609315	125612706	125612820
MXE	AACS_MXE_9235	ENSG00000081760	AACS	chr12	POSITIVE	0.178257	0.806204	0.074	-	-	125599022	125599103	125612706	125612820	-	-	125591666	125591814	125613880	125614006	-	-	-	-	-	-
MXE	AACS_MXE_9236	ENSG00000081760	AACS	chr12	POSITIVE	0.849885	1	0.025	-	-	125603186	125603311	125609250	125609570	-	-	125599022	125599103	125612706	125612820	-	-	-	-	-	-
MXE	AACS_MXE_9237	ENSG00000081760	AACS	chr12	POSITIVE	0.953744	1	-0.032	-	-	125603186	125603311	125612706	125612820	-	-	125599022	125599103	125613880	125614006	-	-	-	-	-	-
MXE	AACS_MXE_9238	ENSG00000081760	AACS	chr12	POSITIVE	0.408068	1	0.023	-	-	125603186	125603311	125613880	125614006	-	-	125599022	125599103	125618548	125618618	-	-	-	-	-	-
RI	AACS_RI_2194	ENSG00000081760	AACS	chr12	POSITIVE	1	1	0.006	-	-	-	-	-	-	125609250	125609570	125609250	125609315	125609447	125609570	-	-	-	-	-	-
SE	AACS_SE_39833	ENSG00000081760	AACS	chr12	POSITIVE	1	1	0.027	125558421	125558525	-	-	-	-	-	-	125549924	125550263	125561036	125561157	-	-	-	-	-	-
SE	AACS_SE_39834	ENSG00000081760	AACS	chr12	POSITIVE	1	1	0.001	125561036	125561157	-	-	-	-	-	-	125549924	125550263	125570875	125570989	-	-	-	-	-	-
SE	AACS_SE_39835	ENSG00000081760	AACS	chr12	POSITIVE	0.5114	1	0	125562641	125562916	-	-	-	-	-	-	125561036	125561157	125570875	125570989	-	-	-	-	-	-
SE	AACS_SE_39836	ENSG00000081760	AACS	chr12	POSITIVE	1	1	-0.023	125587224	125587339	-	-	-	-	-	-	125575971	125576069	125587545	125587627	-	-	-	-	-	-
SE	AACS_SE_39837	ENSG00000081760	AACS	chr12	POSITIVE	1	1	0.015	125591666	125591814	-	-	-	-	-	-	125587545	125587627	125599022	125599103	-	-	-	-	-	-
SE	AACS_SE_39838	ENSG00000081760	AACS	chr12	POSITIVE	1	1	0.015	125599022	125599103	-	-	-	-	-	-	125591666	125591814	125612706	125612820	-	-	-	-	-	-
SE	AACS_SE_39839	ENSG00000081760	AACS	chr12	POSITIVE	1	1	0.005	125599022	125599103	-	-	-	-	-	-	125591666	125591814	125626637	125627861	-	-	-	-	-	-
SE	AACS_SE_39840	ENSG00000081760	AACS	chr12	POSITIVE	1	1	0.04	125603186	125603311	-	-	-	-	-	-	125599022	125599103	125609250	125609315	-	-	-	-	-	-
SE	AACS_SE_39841	ENSG00000081760	AACS	chr12	POSITIVE	1	1	-0.025	125603186	125603311	-	-	-	-	-	-	125599022	125599103	125612706	125612820	-	-	-	-	-	-
SE	AACS_SE_39842	ENSG00000081760	AACS	chr12	POSITIVE	1	1	0.014	125603186	125603311	-	-	-	-	-	-	125599022	125599103	125613880	125614006	-	-	-	-	-	-
SE	AACS_SE_39843	ENSG00000081760	AACS	chr12	POSITIVE	1	1	0.052	125603186	125603311	-	-	-	-	-	-	125599022	125599103	125618548	125618618	-	-	-	-	-	-
SE	AACS_SE_39844	ENSG00000081760	AACS	chr12	POSITIVE	1	1	0.021	125603186	125603311	-	-	-	-	-	-	125599022	125599103	125626637	125627861	-	-	-	-	-	-
SE	AACS_SE_39846	ENSG00000081760	AACS	chr12	POSITIVE	1	1	0.046	125609250	125609315	-	-	-	-	-	-	125602112	125603311	125612706	125612820	-	-	-	-	-	-
SE	AACS_SE_39847	ENSG00000081760	AACS	chr12	POSITIVE	1	1	-0.03	125609250	125609570	-	-	-	-	-	-	125599022	125599103	125612706	125612820	-	-	-	-	-	-
SE	AACS_SE_39848	ENSG00000081760	AACS	chr12	POSITIVE	1	1	0.01	125609250	125609570	-	-	-	-	-	-	125603186	125603311	125612706	125612820	-	-	-	-	-	-
SE	AACS_SE_39849	ENSG00000081760	AACS	chr12	POSITIVE	1	1	-0.022	125609447	125609570	-	-	-	-	-	-	125604403	125609315	125612706	125612820	-	-	-	-	-	-
SE	AACS_SE_39850	ENSG00000081760	AACS	chr12	POSITIVE	1	1	0.005	125612706	125612820	-	-	-	-	-	-	125599022	125599103	125613880	125614006	-	-	-	-	-	-
SE	AACS_SE_39851	ENSG00000081760	AACS	chr12	POSITIVE	1	1	-0.015	125612706	125612820	-	-	-	-	-	-	125602112	125603311	125613880	125614006	-	-	-	-	-	-
SE	AACS_SE_39852	ENSG00000081760	AACS	chr12	POSITIVE	1	1	0.066	125613880	125614006	-	-	-	-	-	-	125599022	125599103	125618548	125618618	-	-	-	-	-	-
SE	AACS_SE_39853	ENSG00000081760	AACS	chr12	POSITIVE	1	1	0.028	125613880	125614006	-	-	-	-	-	-	125602112	125603311	125618548	125618618	-	-	-	-	-	-
SE	AACS_SE_39854	ENSG00000081760	AACS	chr12	POSITIVE	0.225081	1	-0.047	125621207	125621410	-	-	-	-	-	-	125619339	125619398	125626637	125626723	-	-	-	-	-	-
MXE	AAED1_MXE_1381	ENSG00000158122	AAED1	chr9	NEGATIVE	0.377582	0.996184	0.003	-	-	99413940	99413994	99416986	99417055	-	-	99413671	99413777	99417371	99417563	-	-	-	-	-	-
SE	AAED1_SE_7122	ENSG00000158122	AAED1	chr9	NEGATIVE	0.0274317	0.6745	0.084	99408174	99408306	-	-	-	-	-	-	99401858	99404168	99413671	99413777	-	-	-	-	-	-
SE	AAED1_SE_7123	ENSG00000158122	AAED1	chr9	NEGATIVE	1	1	0.002	99413671	99413777	-	-	-	-	-	-	99401858	99404168	99416986	99417030	-	-	-	-	-	-
SE	AAED1_SE_7124	ENSG00000158122	AAED1	chr9	NEGATIVE	1	1	0	99413940	99413994	-	-	-	-	-	-	99413671	99413777	99416986	99417030	-	-	-	-	-	-
SE	AAED1_SE_7125	ENSG00000158122	AAED1	chr9	NEGATIVE	1	1	0.001	99416986	99417055	-	-	-	-	-	-	99413940	99413994	99417371	99417563	-	-	-	-	-	-
MXE	AAGAB_MXE_21904	ENSG00000103591	AAGAB	chr15	NEGATIVE	0.423369	1	0.028	-	-	67524151	67524235	67528316	67528406	-	-	67501799	67501882	67528745	67528842	-	-	-	-	-	-
MXE	AAGAB_MXE_21905	ENSG00000103591	AAGAB	chr15	NEGATIVE	0.447899	1	-0.018	-	-	67528316	67528406	67528745	67528842	-	-	67524151	67524235	67528967	67529158	-	-	-	-	-	-
SE	AAGAB_SE_90261	ENSG00000103591	AAGAB	chr15	NEGATIVE	1	1	-0.005	67495885	67495935	-	-	-	-	-	-	67493370	67495236	67496381	67496486	-	-	-	-	-	-
SE	AAGAB_SE_90262	ENSG00000103591	AAGAB	chr15	NEGATIVE	1	1	0	67500899	67500996	-	-	-	-	-	-	67496381	67496486	67501799	67501882	-	-	-	-	-	-
SE	AAGAB_SE_90263	ENSG00000103591	AAGAB	chr15	NEGATIVE	1	1	-0.008	67512826	67512878	-	-	-	-	-	-	67501799	67501882	67524151	67524235	-	-	-	-	-	-
SE	AAGAB_SE_90264	ENSG00000103591	AAGAB	chr15	NEGATIVE	1	1	0.003	67524151	67524235	-	-	-	-	-	-	67501799	67501882	67528316	67528406	-	-	-	-	-	-
SE	AAGAB_SE_90265	ENSG00000103591	AAGAB	chr15	NEGATIVE	1	1	0.001	67524151	67524235	-	-	-	-	-	-	67501799	67501882	67528745	67528842	-	-	-	-	-	-
SE	AAGAB_SE_90266	ENSG00000103591	AAGAB	chr15	NEGATIVE	1	1	0.004	67524151	67524235	-	-	-	-	-	-	67501799	67501882	67546896	67546992	-	-	-	-	-	-
SE	AAGAB_SE_90267	ENSG00000103591	AAGAB	chr15	NEGATIVE	1	1	0	67528316	67528406	-	-	-	-	-	-	67501799	67501882	67528745	67528842	-	-	-	-	-	-
SE	AAGAB_SE_90269	ENSG00000103591	AAGAB	chr15	NEGATIVE	1	1	0.001	67528316	67528406	-	-	-	-	-	-	67524151	67524235	67528745	67528842	-	-	-	-	-	-
SE	AAGAB_SE_90270	ENSG00000103591	AAGAB	chr15	NEGATIVE	1	1	0.001	67528316	67528406	-	-	-	-	-	-	67524151	67524235	67546896	67546992	-	-	-	-	-	-
SE	AAGAB_SE_90271	ENSG00000103591	AAGAB	chr15	NEGATIVE	1	1	0.002	67528745	67528842	-	-	-	-	-	-	67528316	67528406	67528967	67529158	-	-	-	-	-	-
SE	AAGAB_SE_90272	ENSG00000103591	AAGAB	chr15	NEGATIVE	1	1	0.002	67528967	67529158	-	-	-	-	-	-	67528316	67528406	67546896	67546992	-	-	-	-	-	-
SE	AAMDC_SE_89104	ENSG00000087884	AAMDC	chr11	POSITIVE	1	1	-0.056	77542937	77543058	-	-	-	-	-	-	77532187	77532287	77552064	77552301	-	-	-	-	-	-
SE	AAMDC_SE_89105	ENSG00000087884	AAMDC	chr11	POSITIVE	1	1	0.01	77542937	77543058	-	-	-	-	-	-	77532187	77532287	77553524	77553674	-	-	-	-	-	-
SE	AAMDC_SE_89106	ENSG00000087884	AAMDC	chr11	POSITIVE	1	1	-0.13	77552064	77552106	-	-	-	-	-	-	77532174	77532287	77553524	77553674	-	-	-	-	-	-
SE	AAMDC_SE_89108	ENSG00000087884	AAMDC	chr11	POSITIVE	1	1	0.004	77553524	77553674	-	-	-	-	-	-	77532159	77532287	77580767	77580863	-	-	-	-	-	-
SE	AAMDC_SE_89109	ENSG00000087884	AAMDC	chr11	POSITIVE	1	1	-0.062	77566390	77566528	-	-	-	-	-	-	77553524	77553674	77580767	77580863	-	-	-	-	-	-
SE	AAMDC_SE_89110	ENSG00000087884	AAMDC	chr11	POSITIVE	1	1	-0.028	77580767	77580863	-	-	-	-	-	-	77553524	77553674	77583220	77583398	-	-	-	-	-	-
A3SS	AAMP_A3SS_9546	ENSG00000127837	AAMP	chr2	NEGATIVE	1	1	0.003	-	-	-	-	-	-	-	-	-	-	-	-	219130301	219130669	219130301	219130405	219130786	219130870
A3SS	AAMP_A3SS_9547	ENSG00000127837	AAMP	chr2	NEGATIVE	1	1	0	-	-	-	-	-	-	-	-	-	-	-	-	219130301	219130669	219130301	219130405	219131165	219131310
A5SS	AAMP_A5SS_6215	ENSG00000127837	AAMP	chr2	NEGATIVE	1	1	0.005	-	-	-	-	-	-	-	-	-	-	-	-	219130301	219131310	219131165	219131310	219129742	219129897
A5SS	AAMP_A5SS_6216	ENSG00000127837	AAMP	chr2	NEGATIVE	1	1	0.008	-	-	-	-	-	-	-	-	-	-	-	-	219130301	219130669	219130553	219130669	219130093	219130184
A5SS	AAMP_A5SS_6217	ENSG00000127837	AAMP	chr2	NEGATIVE	1	1	0.002	-	-	-	-	-	-	-	-	-	-	-	-	219130301	219131310	219131165	219131310	219130093	219130184
MXE	AAMP_MXE_33382	ENSG00000127837	AAMP	chr2	NEGATIVE	0.97534	1	-0.014	-	-	219130093	219130184	219130301	219130405	-	-	219129742	219129897	219130553	219130669	-	-	-	-	-	-
MXE	AAMP_MXE_33383	ENSG00000127837	AAMP	chr2	NEGATIVE	0.493167	1	0.006	-	-	219130301	219130405	219130553	219130669	-	-	219130093	219130184	219130786	219130870	-	-	-	-	-	-
MXE	AAMP_MXE_33384	ENSG00000127837	AAMP	chr2	NEGATIVE	0.826331	1	0.016	-	-	219130553	219130669	219130786	219130870	-	-	219130301	219130405	219131165	219131310	-	-	-	-	-	-
MXE	AAMP_MXE_33385	ENSG00000127837	AAMP	chr2	NEGATIVE	0.298623	0.939368	0.018	-	-	219131569	219131709	219132216	219132336	-	-	219130301	219131310	219134104	219134257	-	-	-	-	-	-
RI	AAMP_RI_5444	ENSG00000127837	AAMP	chr2	NEGATIVE	0.941154	1	0.005	-	-	-	-	-	-	219130301	219130669	219130301	219130405	219130553	219130669	-	-	-	-	-	-
RI	AAMP_RI_5445	ENSG00000127837	AAMP	chr2	NEGATIVE	1	1	-0.001	-	-	-	-	-	-	219130301	219131310	219130301	219130405	219131165	219131310	-	-	-	-	-	-
RI	AAMP_RI_5446	ENSG00000127837	AAMP	chr2	NEGATIVE	0.10756	0.559099	0.035	-	-	-	-	-	-	219130301	219131310	219130301	219130669	219131165	219131310	-	-	-	-	-	-
SE	AAMP_SE_137907	ENSG00000127837	AAMP	chr2	NEGATIVE	1	1	0.001	219130093	219130184	-	-	-	-	-	-	219129742	219129897	219130301	219130405	-	-	-	-	-	-
SE	AAMP_SE_137908	ENSG00000127837	AAMP	chr2	NEGATIVE	1	1	0.003	219130093	219130184	-	-	-	-	-	-	219129742	219129897	219131165	219131310	-	-	-	-	-	-
SE	AAMP_SE_137910	ENSG00000127837	AAMP	chr2	NEGATIVE	1	1	0.005	219130301	219130405	-	-	-	-	-	-	219130093	219130184	219130553	219130669	-	-	-	-	-	-
SE	AAMP_SE_137911	ENSG00000127837	AAMP	chr2	NEGATIVE	1	1	-0.002	219130301	219130405	-	-	-	-	-	-	219130093	219130184	219131165	219131310	-	-	-	-	-	-
SE	AAMP_SE_137912	ENSG00000127837	AAMP	chr2	NEGATIVE	1	1	0.01	219130301	219130669	-	-	-	-	-	-	219129742	219129897	219131165	219131310	-	-	-	-	-	-
SE	AAMP_SE_137913	ENSG00000127837	AAMP	chr2	NEGATIVE	1	1	0.001	219130301	219130669	-	-	-	-	-	-	219130093	219130184	219131165	219131310	-	-	-	-	-	-
SE	AAMP_SE_137914	ENSG00000127837	AAMP	chr2	NEGATIVE	1	1	-0.002	219130553	219130669	-	-	-	-	-	-	219130093	219130184	219131165	219131310	-	-	-	-	-	-
SE	AAMP_SE_137915	ENSG00000127837	AAMP	chr2	NEGATIVE	1	1	0.001	219130553	219130669	-	-	-	-	-	-	219130301	219130405	219130786	219130870	-	-	-	-	-	-
SE	AAMP_SE_137916	ENSG00000127837	AAMP	chr2	NEGATIVE	1	1	0.009	219130553	219130669	-	-	-	-	-	-	219130301	219130405	219131165	219131310	-	-	-	-	-	-
SE	AAMP_SE_137917	ENSG00000127837	AAMP	chr2	NEGATIVE	0.0728736	1	0.018	219130786	219130870	-	-	-	-	-	-	219130139	219130669	219131165	219131310	-	-	-	-	-	-
SE	AAMP_SE_137918	ENSG00000127837	AAMP	chr2	NEGATIVE	1	1	0.009	219130786	219130870	-	-	-	-	-	-	219130301	219130405	219131165	219131310	-	-	-	-	-	-
SE	AAMP_SE_137919	ENSG00000127837	AAMP	chr2	NEGATIVE	1	1	-0.004	219131569	219131709	-	-	-	-	-	-	219130301	219131310	219132216	219132336	-	-	-	-	-	-
SE	AAMP_SE_137920	ENSG00000127837	AAMP	chr2	NEGATIVE	1	1	0.001	219132216	219132336	-	-	-	-	-	-	219131569	219131709	219134104	219134257	-	-	-	-	-	-
A3SS	AANAT_A3SS_3463	ENSG00000129673	AANAT	chr17	POSITIVE	1	1	0.12	-	-	-	-	-	-	-	-	-	-	-	-	74465198	74465409	74465254	74465409	74464753	74464991
SE	AAR2_SE_139600	ENSG00000131043	AAR2	chr20	POSITIVE	1	1	0.001	34827742	34828547	-	-	-	-	-	-	34824380	34824425	34832618	34832848	-	-	-	-	-	-
A3SS	AARS_A3SS_7087	ENSG00000090861	AARS	chr16	NEGATIVE	1	1	0.005	-	-	-	-	-	-	-	-	-	-	-	-	70296248	70296427	70296248	70296387	70301561	70301712
MXE	AARS_MXE_24409	ENSG00000090861	AARS	chr16	NEGATIVE	0.138182	0.743827	0.051	-	-	70287170	70287284	70287616	70287703	-	-	70286197	70286809	70287821	70287941	-	-	-	-	-	-
SE	AARS_SE_100029	ENSG00000090861	AARS	chr16	NEGATIVE	1	1	0	70287170	70287284	-	-	-	-	-	-	70286197	70286809	70287616	70287703	-	-	-	-	-	-
SE	AARS_SE_100030	ENSG00000090861	AARS	chr16	NEGATIVE	1	1	0.007	70287616	70287703	-	-	-	-	-	-	70287170	70287284	70287821	70287941	-	-	-	-	-	-
SE	AARS_SE_100031	ENSG00000090861	AARS	chr16	NEGATIVE	1	1	0.003	70288523	70288637	-	-	-	-	-	-	70287821	70287941	70289630	70289739	-	-	-	-	-	-
SE	AARS_SE_100032	ENSG00000090861	AARS	chr16	NEGATIVE	0.00138317	0.0679529	0.099	70291935	70292120	-	-	-	-	-	-	70289630	70289739	70292882	70293089	-	-	-	-	-	-
SE	AARS_SE_100033	ENSG00000090861	AARS	chr16	NEGATIVE	1	1	0.007	70291935	70292120	-	-	-	-	-	-	70289630	70289739	70294946	70295060	-	-	-	-	-	-
SE	AARS_SE_100034	ENSG00000090861	AARS	chr16	NEGATIVE	1	1	0.002	70292882	70293089	-	-	-	-	-	-	70287821	70287941	70298860	70298888	-	-	-	-	-	-
SE	AARS_SE_100035	ENSG00000090861	AARS	chr16	NEGATIVE	1	1	0.002	70292882	70293089	-	-	-	-	-	-	70289637	70289739	70294946	70295060	-	-	-	-	-	-
SE	AARS_SE_100036	ENSG00000090861	AARS	chr16	NEGATIVE	1	1	0	70292882	70293089	-	-	-	-	-	-	70291935	70292120	70294946	70295060	-	-	-	-	-	-
SE	AARS_SE_100037	ENSG00000090861	AARS	chr16	NEGATIVE	1	1	0.001	70294946	70295060	-	-	-	-	-	-	70292882	70293089	70298860	70298888	-	-	-	-	-	-
SE	AARS_SE_100038	ENSG00000090861	AARS	chr16	NEGATIVE	0.856857	1	0.009	70296248	70296387	-	-	-	-	-	-	70294946	70295060	70298860	70298888	-	-	-	-	-	-
SE	AARS_SE_100039	ENSG00000090861	AARS	chr16	NEGATIVE	0.799724	1	0.012	70296248	70296427	-	-	-	-	-	-	70294946	70295060	70298860	70299005	-	-	-	-	-	-
SE	AARS_SE_100040	ENSG00000090861	AARS	chr16	NEGATIVE	1	1	0.001	70298860	70299005	-	-	-	-	-	-	70294946	70295060	70299440	70299565	-	-	-	-	-	-
SE	AARS_SE_100041	ENSG00000090861	AARS	chr16	NEGATIVE	1	1	0.012	70304098	70304243	-	-	-	-	-	-	70303520	70303666	70305683	70305875	-	-	-	-	-	-
SE	AARS_SE_100042	ENSG00000090861	AARS	chr16	NEGATIVE	1	1	0.001	70310388	70310534	-	-	-	-	-	-	70305683	70305875	70316522	70316687	-	-	-	-	-	-
SE	AARS_SE_100043	ENSG00000090861	AARS	chr16	NEGATIVE	1	1	0.001	70310868	70311057	-	-	-	-	-	-	70310388	70310534	70316522	70316687	-	-	-	-	-	-
MXE	AARS2_MXE_43307	ENSG00000124608	AARS2	chr6	NEGATIVE	0.151131	0.76414	-0.053	-	-	44270127	44270250	44270538	44270647	-	-	44269796	44269907	44270802	44270912	-	-	-	-	-	-
MXE	AARS2_MXE_43308	ENSG00000124608	AARS2	chr6	NEGATIVE	0.441325	1	0.013	-	-	44270538	44270647	44270802	44270912	-	-	44270127	44270250	44271022	44271160	-	-	-	-	-	-
MXE	AARS2_MXE_43309	ENSG00000124608	AARS2	chr6	NEGATIVE	0.434542	1	0.034	-	-	44274985	44275131	44278035	44278180	-	-	44274659	44274768	44278730	44278898	-	-	-	-	-	-
SE	AARS2_SE_176873	ENSG00000124608	AARS2	chr6	NEGATIVE	0.439444	1	0.043	44268892	44269003	-	-	-	-	-	-	44267390	44268448	44269117	44269201	-	-	-	-	-	-
SE	AARS2_SE_176874	ENSG00000124608	AARS2	chr6	NEGATIVE	1	1	-0.016	44269117	44269201	-	-	-	-	-	-	44267390	44268448	44269796	44269907	-	-	-	-	-	-
SE	AARS2_SE_176875	ENSG00000124608	AARS2	chr6	NEGATIVE	1	1	-0.001	44270127	44270250	-	-	-	-	-	-	44269796	44269907	44270538	44270647	-	-	-	-	-	-
SE	AARS2_SE_176876	ENSG00000124608	AARS2	chr6	NEGATIVE	1	1	-0.006	44270538	44270647	-	-	-	-	-	-	44270127	44270250	44270802	44270912	-	-	-	-	-	-
SE	AARS2_SE_176877	ENSG00000124608	AARS2	chr6	NEGATIVE	1	1	0.002	44270538	44270647	-	-	-	-	-	-	44270127	44270250	44271022	44271160	-	-	-	-	-	-
SE	AARS2_SE_176878	ENSG00000124608	AARS2	chr6	NEGATIVE	1	1	0.006	44270802	44270912	-	-	-	-	-	-	44270127	44270250	44271022	44271160	-	-	-	-	-	-
SE	AARS2_SE_176879	ENSG00000124608	AARS2	chr6	NEGATIVE	0.505071	1	0.034	44270802	44270912	-	-	-	-	-	-	44270538	44270647	44271022	44271160	-	-	-	-	-	-
SE	AARS2_SE_176880	ENSG00000124608	AARS2	chr6	NEGATIVE	1	1	0.012	44271022	44271160	-	-	-	-	-	-	44270538	44270647	44272156	44272270	-	-	-	-	-	-
SE	AARS2_SE_176881	ENSG00000124608	AARS2	chr6	NEGATIVE	1	1	-0.006	44271917	44272058	-	-	-	-	-	-	44271022	44271160	44272156	44272270	-	-	-	-	-	-
SE	AARS2_SE_176882	ENSG00000124608	AARS2	chr6	NEGATIVE	0.756756	1	-0.03	44274230	44274269	-	-	-	-	-	-	44274016	44274128	44274659	44274768	-	-	-	-	-	-
SE	AARS2_SE_176883	ENSG00000124608	AARS2	chr6	NEGATIVE	1	1	0.006	44274659	44274768	-	-	-	-	-	-	44274016	44274128	44278035	44278180	-	-	-	-	-	-
SE	AARS2_SE_176884	ENSG00000124608	AARS2	chr6	NEGATIVE	0.408468	1	-0.049	44274985	44275131	-	-	-	-	-	-	44274659	44274768	44278035	44278180	-	-	-	-	-	-
SE	AARS2_SE_176885	ENSG00000124608	AARS2	chr6	NEGATIVE	0.899089	1	-0.005	44274985	44275131	-	-	-	-	-	-	44274659	44274768	44278730	44278898	-	-	-	-	-	-
SE	AARS2_SE_176886	ENSG00000124608	AARS2	chr6	NEGATIVE	1	1	0.033	44278035	44278180	-	-	-	-	-	-	44274659	44274768	44278730	44278898	-	-	-	-	-	-
SE	AARS2_SE_176887	ENSG00000124608	AARS2	chr6	NEGATIVE	1.14525e-07	3.12578e-05	-0.075	44278035	44278180	-	-	-	-	-	-	44274985	44275131	44278730	44278898	-	-	-	-	-	-
SE	AARS2_SE_176888	ENSG00000124608	AARS2	chr6	NEGATIVE	1	1	0.002	44279126	44279272	-	-	-	-	-	-	44278730	44278898	44279808	44280000	-	-	-	-	-	-
A3SS	AARSD1_A3SS_2178	ENSG00000266967	AARSD1	chr17	NEGATIVE	0.776006	1	0.034	-	-	-	-	-	-	-	-	-	-	-	-	41108420	41108577	41108420	41108521	41109154	41109212
MXE	AARSD1_MXE_5446	ENSG00000266967	AARSD1	chr17	NEGATIVE	0.219198	0.858841	0.04	-	-	41107174	41107241	41108220	41108337	-	-	41106892	41106984	41108420	41108577	-	-	-	-	-	-
MXE	AARSD1_MXE_5447	ENSG00000266967	AARSD1	chr17	NEGATIVE	0.452913	1	-0.01	-	-	41107858	41107989	41108220	41108337	-	-	41107106	41107384	41108420	41108542	-	-	-	-	-	-
MXE	AARSD1_MXE_5448	ENSG00000266967	AARSD1	chr17	NEGATIVE	0.135931	0.739938	0.038	-	-	41107858	41107989	41108220	41108337	-	-	41107174	41107241	41108420	41108577	-	-	-	-	-	-
SE	AARSD1_SE_24041	ENSG00000266967	AARSD1	chr17	NEGATIVE	1	1	0.002	41103816	41103911	-	-	-	-	-	-	41102542	41102745	41105740	41105795	-	-	-	-	-	-
SE	AARSD1_SE_24042	ENSG00000266967	AARSD1	chr17	NEGATIVE	1	1	0.022	41103816	41103911	-	-	-	-	-	-	41102542	41102745	41106892	41106984	-	-	-	-	-	-
SE	AARSD1_SE_24043	ENSG00000266967	AARSD1	chr17	NEGATIVE	1	1	0.006	41103817	41103911	-	-	-	-	-	-	41102549	41102745	41105740	41105795	-	-	-	-	-	-
SE	AARSD1_SE_24044	ENSG00000266967	AARSD1	chr17	NEGATIVE	1	1	0.052	41105740	41105795	-	-	-	-	-	-	41102549	41102745	41106892	41106984	-	-	-	-	-	-
SE	AARSD1_SE_24045	ENSG00000266967	AARSD1	chr17	NEGATIVE	0.722942	1	-0.011	41105740	41105795	-	-	-	-	-	-	41103816	41103911	41106892	41106984	-	-	-	-	-	-
SE	AARSD1_SE_24046	ENSG00000266967	AARSD1	chr17	NEGATIVE	0.032739	0.768175	-0.035	41106892	41106984	-	-	-	-	-	-	41103816	41103911	41107174	41107241	-	-	-	-	-	-
SE	AARSD1_SE_24047	ENSG00000266967	AARSD1	chr17	NEGATIVE	1	1	0.006	41107174	41107241	-	-	-	-	-	-	41103816	41103911	41107858	41107963	-	-	-	-	-	-
SE	AARSD1_SE_24048	ENSG00000266967	AARSD1	chr17	NEGATIVE	1	1	0.004	41107174	41107241	-	-	-	-	-	-	41106892	41106984	41108220	41108337	-	-	-	-	-	-
SE	AARSD1_SE_24049	ENSG00000266967	AARSD1	chr17	NEGATIVE	0.0362694	0.826763	0.058	41107858	41107989	-	-	-	-	-	-	41107106	41107384	41108220	41108337	-	-	-	-	-	-
SE	AARSD1_SE_24050	ENSG00000266967	AARSD1	chr17	NEGATIVE	1	1	0.011	41107858	41107989	-	-	-	-	-	-	41107106	41107384	41108420	41108542	-	-	-	-	-	-
SE	AARSD1_SE_24051	ENSG00000266967	AARSD1	chr17	NEGATIVE	0.206405	1	0.002	41107858	41107989	-	-	-	-	-	-	41107174	41107241	41108220	41108337	-	-	-	-	-	-
SE	AARSD1_SE_24052	ENSG00000266967	AARSD1	chr17	NEGATIVE	1	1	0.003	41107858	41107989	-	-	-	-	-	-	41107174	41107241	41108420	41108542	-	-	-	-	-	-
SE	AARSD1_SE_24053	ENSG00000266967	AARSD1	chr17	NEGATIVE	1	1	0.004	41108220	41108337	-	-	-	-	-	-	41107106	41107384	41108420	41108521	-	-	-	-	-	-
SE	AARSD1_SE_24054	ENSG00000266967	AARSD1	chr17	NEGATIVE	1	1	0.002	41108220	41108337	-	-	-	-	-	-	41107174	41107241	41108420	41108521	-	-	-	-	-	-
SE	AARSD1_SE_24055	ENSG00000266967	AARSD1	chr17	NEGATIVE	1	1	0.011	41108220	41108337	-	-	-	-	-	-	41107455	41107989	41108420	41108521	-	-	-	-	-	-
SE	AARSD1_SE_24056	ENSG00000266967	AARSD1	chr17	NEGATIVE	1	1	0.002	41113208	41113368	-	-	-	-	-	-	41109154	41109212	41116122	41116254	-	-	-	-	-	-
SE	AARSD1_SE_24057	ENSG00000266967	AARSD1	chr17	NEGATIVE	0.759971	1	0.015	41114191	41114289	-	-	-	-	-	-	41113208	41113368	41116122	41116254	-	-	-	-	-	-
SE	AARSD1_SE_24058	ENSG00000266967	AARSD1	chr17	NEGATIVE	0.416726	1	0.008	41114191	41114312	-	-	-	-	-	-	41113208	41113368	41116122	41116254	-	-	-	-	-	-
MXE	AASDH_MXE_39616	ENSG00000157426	AASDH	chr4	NEGATIVE	0.0103043	0.21949	-0.127	-	-	57209000	57209132	57209727	57209850	-	-	57204455	57204957	57211292	57211456	-	-	-	-	-	-
MXE	AASDH_MXE_39617	ENSG00000157426	AASDH	chr4	NEGATIVE	0.129226	0.723226	0.035	-	-	57209000	57209132	57209727	57209850	-	-	57204770	57204957	57215428	57216224	-	-	-	-	-	-
MXE	AASDH_MXE_39618	ENSG00000157426	AASDH	chr4	NEGATIVE	0.0919304	0.639181	-0.053	-	-	57209727	57209850	57211292	57211456	-	-	57209000	57209132	57215428	57216224	-	-	-	-	-	-
MXE	AASDH_MXE_39619	ENSG00000157426	AASDH	chr4	NEGATIVE	4.42918e-07	0.000106197	0.066	-	-	57211292	57211456	57215428	57216224	-	-	57209727	57209850	57217507	57217623	-	-	-	-	-	-
MXE	AASDH_MXE_39620	ENSG00000157426	AASDH	chr4	NEGATIVE	0.328556	0.963266	0.029	-	-	57215428	57216224	57217507	57217623	-	-	57211292	57211456	57219569	57219762	-	-	-	-	-	-
MXE	AASDH_MXE_39621	ENSG00000157426	AASDH	chr4	NEGATIVE	0.0479537	0.484327	0.103	-	-	57217507	57217623	57219569	57219762	-	-	57215093	57216224	57220204	57220377	-	-	-	-	-	-
MXE	AASDH_MXE_39622	ENSG00000157426	AASDH	chr4	NEGATIVE	0.276625	0.919199	-0.033	-	-	57219569	57219762	57220204	57220377	-	-	57217507	57217623	57220870	57220977	-	-	-	-	-	-
MXE	AASDH_MXE_39623	ENSG00000157426	AASDH	chr4	NEGATIVE	0.896789	1	-0.009	-	-	57220204	57220377	57220870	57220977	-	-	57219569	57219762	57221347	57221589	-	-	-	-	-	-
MXE	AASDH_MXE_39624	ENSG00000157426	AASDH	chr4	NEGATIVE	0.863195	1	0.017	-	-	57244313	57244630	57248642	57248763	-	-	57237616	57237809	57250235	57250507	-	-	-	-	-	-
SE	AASDH_SE_162660	ENSG00000157426	AASDH	chr4	NEGATIVE	0.17167	1	0.094	57209000	57209132	-	-	-	-	-	-	57204455	57204957	57209727	57209850	-	-	-	-	-	-
SE	AASDH_SE_162661	ENSG00000157426	AASDH	chr4	NEGATIVE	0.178122	1	-0.041	57209000	57209132	-	-	-	-	-	-	57204455	57204957	57215428	57216224	-	-	-	-	-	-
SE	AASDH_SE_162662	ENSG00000157426	AASDH	chr4	NEGATIVE	0.523562	1	-0.031	57209727	57209850	-	-	-	-	-	-	57204455	57204957	57215428	57216224	-	-	-	-	-	-
SE	AASDH_SE_162663	ENSG00000157426	AASDH	chr4	NEGATIVE	1	1	0.045	57209727	57209850	-	-	-	-	-	-	57204455	57204957	57220204	57220377	-	-	-	-	-	-
SE	AASDH_SE_162664	ENSG00000157426	AASDH	chr4	NEGATIVE	1	1	0.002	57209727	57209850	-	-	-	-	-	-	57209000	57209132	57211292	57211456	-	-	-	-	-	-
SE	AASDH_SE_162665	ENSG00000157426	AASDH	chr4	NEGATIVE	1	1	-0.02	57209727	57209850	-	-	-	-	-	-	57209000	57209132	57215428	57216224	-	-	-	-	-	-
SE	AASDH_SE_162666	ENSG00000157426	AASDH	chr4	NEGATIVE	1	1	-0.062	57211292	57211456	-	-	-	-	-	-	57209000	57209132	57215428	57216224	-	-	-	-	-	-
SE	AASDH_SE_162667	ENSG00000157426	AASDH	chr4	NEGATIVE	0.00213212	0.0952001	-0.163	57211292	57211456	-	-	-	-	-	-	57209727	57209850	57215428	57216224	-	-	-	-	-	-
SE	AASDH_SE_162668	ENSG00000157426	AASDH	chr4	NEGATIVE	1	1	0.001	57215428	57216224	-	-	-	-	-	-	57211292	57211456	57217507	57217623	-	-	-	-	-	-
SE	AASDH_SE_162669	ENSG00000157426	AASDH	chr4	NEGATIVE	1	1	0.003	57217507	57217623	-	-	-	-	-	-	57215093	57216224	57219569	57219762	-	-	-	-	-	-
SE	AASDH_SE_162670	ENSG00000157426	AASDH	chr4	NEGATIVE	1	1	0.004	57219569	57219762	-	-	-	-	-	-	57217507	57217623	57220204	57220377	-	-	-	-	-	-
SE	AASDH_SE_162671	ENSG00000157426	AASDH	chr4	NEGATIVE	1	1	0.001	57220204	57220377	-	-	-	-	-	-	57219569	57219762	57220870	57220977	-	-	-	-	-	-
SE	AASDH_SE_162674	ENSG00000157426	AASDH	chr4	NEGATIVE	1	1	0.004	57220870	57220977	-	-	-	-	-	-	57220204	57220377	57221347	57221589	-	-	-	-	-	-
SE	AASDH_SE_162675	ENSG00000157426	AASDH	chr4	NEGATIVE	0.47477	1	0.015	57237616	57237809	-	-	-	-	-	-	57221347	57221589	57244313	57244630	-	-	-	-	-	-
SE	AASDH_SE_162676	ENSG00000157426	AASDH	chr4	NEGATIVE	1	1	0.005	57244313	57244630	-	-	-	-	-	-	57221465	57221589	57253527	57253624	-	-	-	-	-	-
SE	AASDH_SE_162677	ENSG00000157426	AASDH	chr4	NEGATIVE	1	1	-0.004	57244313	57244630	-	-	-	-	-	-	57237616	57237809	57248642	57248763	-	-	-	-	-	-
SE	AASDH_SE_162678	ENSG00000157426	AASDH	chr4	NEGATIVE	1	1	-0.037	57248642	57248763	-	-	-	-	-	-	57244313	57244630	57250235	57250507	-	-	-	-	-	-
SE	AASDH_SE_162679	ENSG00000157426	AASDH	chr4	NEGATIVE	1	1	-0.02	57248642	57248763	-	-	-	-	-	-	57244313	57244630	57253527	57253589	-	-	-	-	-	-
SE	AASDH_SE_162680	ENSG00000157426	AASDH	chr4	NEGATIVE	1	1	-0.007	57250235	57250507	-	-	-	-	-	-	57244313	57244630	57253527	57253625	-	-	-	-	-	-
SE	AASDH_SE_162681	ENSG00000157426	AASDH	chr4	NEGATIVE	0.358478	1	-0.004	57250235	57250507	-	-	-	-	-	-	57247924	57248763	57253527	57253625	-	-	-	-	-	-
MXE	AASDHPPT_MXE_33242	ENSG00000149313	AASDHPPT	chr11	POSITIVE	0.421861	1	-0.029	-	-	105950193	105950419	105962042	105962204	-	-	105948215	105948620	105965309	105965381	-	-	-	-	-	-
MXE	AASDHPPT_MXE_33243	ENSG00000149313	AASDHPPT	chr11	POSITIVE	0.183484	0.813636	0.076	-	-	105962042	105962204	105965309	105965381	-	-	105950193	105950419	105967469	105968025	-	-	-	-	-	-
SE	AASDHPPT_SE_137415	ENSG00000149313	AASDHPPT	chr11	POSITIVE	1	1	0.001	105950193	105950419	-	-	-	-	-	-	105948215	105948620	105962042	105962204	-	-	-	-	-	-
SE	AASDHPPT_SE_137416	ENSG00000149313	AASDHPPT	chr11	POSITIVE	0.00757215	0.25421	0.062	105961283	105961405	-	-	-	-	-	-	105950193	105950419	105962042	105962186	-	-	-	-	-	-
SE	AASDHPPT_SE_137417	ENSG00000149313	AASDHPPT	chr11	POSITIVE	1	1	-0.004	105962042	105962204	-	-	-	-	-	-	105950193	105950419	105965309	105965381	-	-	-	-	-	-
SE	AASDHPPT_SE_137418	ENSG00000149313	AASDHPPT	chr11	POSITIVE	1	1	0.001	105962042	105962204	-	-	-	-	-	-	105950193	105950419	105967469	105968025	-	-	-	-	-	-
SE	AASDHPPT_SE_137419	ENSG00000149313	AASDHPPT	chr11	POSITIVE	1	1	0	105965309	105965381	-	-	-	-	-	-	105950193	105950419	105967469	105968025	-	-	-	-	-	-
SE	AASDHPPT_SE_137420	ENSG00000149313	AASDHPPT	chr11	POSITIVE	1	1	0.006	105965309	105965381	-	-	-	-	-	-	105962042	105962204	105967469	105968025	-	-	-	-	-	-
MXE	AATF_MXE_33768	ENSG00000108270	AATF	chr17	POSITIVE	0.471568	1	0.019	-	-	35307513	35307705	35310185	35310596	-	-	35306174	35306516	35311069	35311207	-	-	-	-	-	-
MXE	AATF_MXE_33769	ENSG00000108270	AATF	chr17	POSITIVE	0.413872	1	0.023	-	-	35307513	35307705	35311069	35311207	-	-	35306174	35306516	35343915	35344030	-	-	-	-	-	-
SE	AATF_SE_139231	ENSG00000108270	AATF	chr17	POSITIVE	1	1	-0.006	35307513	35307705	-	-	-	-	-	-	35306174	35306516	35310185	35310596	-	-	-	-	-	-
SE	AATF_SE_139232	ENSG00000108270	AATF	chr17	POSITIVE	1	1	0.006	35307513	35307705	-	-	-	-	-	-	35306174	35306516	35311069	35311207	-	-	-	-	-	-
SE	AATF_SE_139233	ENSG00000108270	AATF	chr17	POSITIVE	1	1	0.004	35310185	35310596	-	-	-	-	-	-	35306174	35306516	35311069	35311207	-	-	-	-	-	-
SE	AATF_SE_139234	ENSG00000108270	AATF	chr17	POSITIVE	1	1	-0.009	35310185	35310596	-	-	-	-	-	-	35307513	35307705	35311069	35311207	-	-	-	-	-	-
SE	AATF_SE_139235	ENSG00000108270	AATF	chr17	POSITIVE	1	1	0.001	35311069	35311207	-	-	-	-	-	-	35307513	35307705	35343915	35344030	-	-	-	-	-	-
SE	AATF_SE_139236	ENSG00000108270	AATF	chr17	POSITIVE	0.000923766	0.0490967	-0.034	35343915	35344030	-	-	-	-	-	-	35311069	35311207	35345817	35345991	-	-	-	-	-	-
SE	AATF_SE_139237	ENSG00000108270	AATF	chr17	POSITIVE	1	1	0.001	35345817	35346019	-	-	-	-	-	-	35311069	35311207	35346545	35346710	-	-	-	-	-	-
SE	AATF_SE_139238	ENSG00000108270	AATF	chr17	POSITIVE	1	1	0.001	35346545	35346710	-	-	-	-	-	-	35345817	35346019	35348072	35348156	-	-	-	-	-	-
SE	AATF_SE_139239	ENSG00000108270	AATF	chr17	POSITIVE	1	1	0.001	35378232	35378313	-	-	-	-	-	-	35376249	35376371	35388910	35388982	-	-	-	-	-	-
SE	AATF_SE_139240	ENSG00000108270	AATF	chr17	POSITIVE	1	1	0.005	35378232	35378313	-	-	-	-	-	-	35376249	35376371	35413900	35414170	-	-	-	-	-	-
SE	AATF_SE_139241	ENSG00000108270	AATF	chr17	POSITIVE	1	1	0.009	35388910	35388982	-	-	-	-	-	-	35376303	35376371	35413900	35414171	-	-	-	-	-	-
SE	AATF_SE_139242	ENSG00000108270	AATF	chr17	POSITIVE	0.494855	1	-0.012	35388910	35388982	-	-	-	-	-	-	35378232	35378313	35413900	35414171	-	-	-	-	-	-
MXE	ABAT_MXE_29410	ENSG00000183044	ABAT	chr16	POSITIVE	1	1	0.005	-	-	8860064	8860127	8862049	8862113	-	-	8858594	8858687	8862681	8862830	-	-	-	-	-	-
SE	ABAT_SE_121430	ENSG00000183044	ABAT	chr16	POSITIVE	1	1	-0.008	8807347	8807722	-	-	-	-	-	-	8768473	8768568	8829555	8829666	-	-	-	-	-	-
SE	ABAT_SE_121431	ENSG00000183044	ABAT	chr16	POSITIVE	1	1	-0.026	8816623	8816699	-	-	-	-	-	-	8768452	8768568	8829555	8829666	-	-	-	-	-	-
SE	ABAT_SE_121432	ENSG00000183044	ABAT	chr16	POSITIVE	1	1	0.078	8829555	8829666	-	-	-	-	-	-	8768421	8768568	8839857	8839882	-	-	-	-	-	-
SE	ABAT_SE_121433	ENSG00000183044	ABAT	chr16	POSITIVE	1	1	0.009	8829555	8829666	-	-	-	-	-	-	8768421	8768568	8841964	8841994	-	-	-	-	-	-
SE	ABAT_SE_121434	ENSG00000183044	ABAT	chr16	POSITIVE	1	1	0.004	8829555	8829666	-	-	-	-	-	-	8814572	8814791	8839857	8839882	-	-	-	-	-	-
SE	ABAT_SE_121436	ENSG00000183044	ABAT	chr16	POSITIVE	1	1	0.005	8839857	8839955	-	-	-	-	-	-	8768421	8768568	8841964	8841992	-	-	-	-	-	-
SE	ABAT_SE_121437	ENSG00000183044	ABAT	chr16	POSITIVE	1	1	0.009	8839857	8839955	-	-	-	-	-	-	8829555	8829666	8841964	8841992	-	-	-	-	-	-
SE	ABAT_SE_121438	ENSG00000183044	ABAT	chr16	POSITIVE	0.290193	1	-0.068	8851051	8851167	-	-	-	-	-	-	8844278	8844396	8851613	8851661	-	-	-	-	-	-
SE	ABAT_SE_121439	ENSG00000183044	ABAT	chr16	POSITIVE	1	1	-0.012	8851613	8851663	-	-	-	-	-	-	8844278	8844396	8857925	8858006	-	-	-	-	-	-
SE	ABAT_SE_121440	ENSG00000183044	ABAT	chr16	POSITIVE	1	1	0.012	8860064	8860127	-	-	-	-	-	-	8858594	8858687	8862049	8862113	-	-	-	-	-	-
SE	ABAT_SE_121441	ENSG00000183044	ABAT	chr16	POSITIVE	1	1	0.012	8862049	8862113	-	-	-	-	-	-	8859641	8860127	8862681	8862703	-	-	-	-	-	-
SE	ABAT_SE_121442	ENSG00000183044	ABAT	chr16	POSITIVE	1	1	0.004	8868746	8868914	-	-	-	-	-	-	8866636	8866774	8870200	8870347	-	-	-	-	-	-
SE	ABAT_SE_121443	ENSG00000183044	ABAT	chr16	POSITIVE	1	1	-0.064	8873335	8873447	-	-	-	-	-	-	8870200	8870347	8875165	8875388	-	-	-	-	-	-
MXE	ABC7-42389800N19.1_MXE_8139	ENSG00000226210	ABC7-42389800N19.1	chr12	POSITIVE	0.31497	0.951558	0.022	-	-	87880	88017	88256	88392	-	-	87556	87703	88569	88771	-	-	-	-	-	-
MXE	ABC7-42389800N19.1_MXE_8140	ENSG00000226210	ABC7-42389800N19.1	chr12	POSITIVE	0.534987	1	0.016	-	-	88859	89018	89674	89827	-	-	88569	88771	90586	90655	-	-	-	-	-	-
MXE	ABC7-42389800N19.1_MXE_8141	ENSG00000226210	ABC7-42389800N19.1	chr12	POSITIVE	0.623099	1	-0.021	-	-	89674	89827	90586	90655	-	-	88859	89018	90795	91218	-	-	-	-	-	-
SE	ABC7-42389800N19.1_SE_35458	ENSG00000226210	ABC7-42389800N19.1	chr12	POSITIVE	1	1	0.068	87268	87367	-	-	-	-	-	-	78785	78939	87556	87703	-	-	-	-	-	-
SE	ABC7-42389800N19.1_SE_35459	ENSG00000226210	ABC7-42389800N19.1	chr12	POSITIVE	1	1	0.001	87556	87703	-	-	-	-	-	-	78785	78939	88256	88392	-	-	-	-	-	-
SE	ABC7-42389800N19.1_SE_35460	ENSG00000226210	ABC7-42389800N19.1	chr12	POSITIVE	1	1	0.001	87556	87703	-	-	-	-	-	-	78785	78939	88569	88771	-	-	-	-	-	-
SE	ABC7-42389800N19.1_SE_35461	ENSG00000226210	ABC7-42389800N19.1	chr12	POSITIVE	0.250748	1	0.001	87880	88017	-	-	-	-	-	-	87556	87703	88256	88392	-	-	-	-	-	-
SE	ABC7-42389800N19.1_SE_35462	ENSG00000226210	ABC7-42389800N19.1	chr12	POSITIVE	0.912794	1	-0.044	87880	88017	-	-	-	-	-	-	87556	87703	88569	88771	-	-	-	-	-	-
SE	ABC7-42389800N19.1_SE_35463	ENSG00000226210	ABC7-42389800N19.1	chr12	POSITIVE	1	1	0.001	88256	88392	-	-	-	-	-	-	78785	78939	88569	88771	-	-	-	-	-	-
SE	ABC7-42389800N19.1_SE_35464	ENSG00000226210	ABC7-42389800N19.1	chr12	POSITIVE	0.751954	1	-0.029	88256	88392	-	-	-	-	-	-	87556	87703	88569	88771	-	-	-	-	-	-
SE	ABC7-42389800N19.1_SE_35465	ENSG00000226210	ABC7-42389800N19.1	chr12	POSITIVE	0.266483	1	-0.009	88256	88392	-	-	-	-	-	-	87880	88017	88569	88771	-	-	-	-	-	-
SE	ABC7-42389800N19.1_SE_35466	ENSG00000226210	ABC7-42389800N19.1	chr12	POSITIVE	1	1	0.001	88859	89018	-	-	-	-	-	-	88569	88771	89674	89827	-	-	-	-	-	-
SE	ABC7-42389800N19.1_SE_35467	ENSG00000226210	ABC7-42389800N19.1	chr12	POSITIVE	1	1	0.007	89674	89827	-	-	-	-	-	-	88859	89018	90586	90655	-	-	-	-	-	-
SE	ABC7-42389800N19.1_SE_35468	ENSG00000226210	ABC7-42389800N19.1	chr12	POSITIVE	1	1	0.005	89674	89827	-	-	-	-	-	-	88859	89018	90795	91218	-	-	-	-	-	-
SE	ABC7-42389800N19.1_SE_35469	ENSG00000226210	ABC7-42389800N19.1	chr12	POSITIVE	1	1	0.004	90586	90655	-	-	-	-	-	-	88859	89018	90795	91218	-	-	-	-	-	-
SE	ABC7-42389800N19.1_SE_35470	ENSG00000226210	ABC7-42389800N19.1	chr12	POSITIVE	1	1	0.043	90586	90655	-	-	-	-	-	-	89674	89827	90795	91218	-	-	-	-	-	-
MXE	ABCA1_MXE_1295	ENSG00000165029	ABCA1	chr9	NEGATIVE	0.0716248	0.576234	0.067	-	-	107547676	107547920	107549153	107549257	-	-	107543282	107546736	107550200	107550335	-	-	-	-	-	-
MXE	ABCA1_MXE_1296	ENSG00000165029	ABCA1	chr9	NEGATIVE	0.46959	1	0.011	-	-	107548578	107548671	107550200	107550335	-	-	107547676	107547920	107550706	107550848	-	-	-	-	-	-
MXE	ABCA1_MXE_1297	ENSG00000165029	ABCA1	chr9	NEGATIVE	0.00066374	0.0360722	-0.11	-	-	107549153	107549257	107550706	107550848	-	-	107548578	107548671	107553202	107553309	-	-	-	-	-	-
MXE	ABCA1_MXE_1298	ENSG00000165029	ABCA1	chr9	NEGATIVE	0.855869	1	0.027	-	-	107550706	107550848	107553202	107553309	-	-	107550200	107550335	107554216	107554279	-	-	-	-	-	-
MXE	ABCA1_MXE_1299	ENSG00000165029	ABCA1	chr9	NEGATIVE	0.0906124	0.635255	0.101	-	-	107553202	107553309	107554216	107554279	-	-	107550706	107550848	107555066	107555187	-	-	-	-	-	-
MXE	ABCA1_MXE_1300	ENSG00000165029	ABCA1	chr9	NEGATIVE	1	1	-0.018	-	-	107560701	107560879	107562099	107562269	-	-	107558589	107558705	107562790	107562865	-	-	-	-	-	-
MXE	ABCA1_MXE_1301	ENSG00000165029	ABCA1	chr9	NEGATIVE	1	1	0.027	-	-	107562099	107562269	107562790	107562865	-	-	107560701	107560879	107564334	107564440	-	-	-	-	-	-
MXE	ABCA1_MXE_1302	ENSG00000165029	ABCA1	chr9	NEGATIVE	0.5833	1	-0.004	-	-	107571746	107571845	107574854	107575003	-	-	107568521	107568711	107576398	107576512	-	-	-	-	-	-
MXE	ABCA1_MXE_1303	ENSG00000165029	ABCA1	chr9	NEGATIVE	0.033853	0.41192	-0.084	-	-	107573080	107573205	107574854	107575003	-	-	107571746	107571845	107576398	107576512	-	-	-	-	-	-
MXE	ABCA1_MXE_1304	ENSG00000165029	ABCA1	chr9	NEGATIVE	0.24567	0.886671	-0.058	-	-	107583655	107583787	107584776	107584948	-	-	107582207	107582350	107586745	107586859	-	-	-	-	-	-
MXE	ABCA1_MXE_1305	ENSG00000165029	ABCA1	chr9	NEGATIVE	0.454094	1	-0.025	-	-	107591196	107591419	107593205	107593382	-	-	107589228	107589450	107593902	107594108	-	-	-	-	-	-
MXE	ABCA1_MXE_1306	ENSG00000165029	ABCA1	chr9	NEGATIVE	0.977073	1	0.007	-	-	107594854	107595052	107599260	107599377	-	-	107593902	107594108	107599708	107599848	-	-	-	-	-	-
MXE	ABCA1_MXE_1307	ENSG00000165029	ABCA1	chr9	NEGATIVE	0.627766	1	-0.004	-	-	107645319	107645438	107651382	107651476	-	-	107623959	107624081	107665894	107666052	-	-	-	-	-	-
MXE	ABCA1_MXE_1308	ENSG00000165029	ABCA1	chr9	NEGATIVE	0.187425	0.819211	0.053	-	-	107651382	107651476	107665894	107666052	-	-	107645319	107645438	107690215	107690420	-	-	-	-	-	-
SE	ABCA1_SE_6771	ENSG00000165029	ABCA1	chr9	NEGATIVE	1	1	-0.011	107547676	107547920	-	-	-	-	-	-	107543282	107546736	107548578	107548671	-	-	-	-	-	-
SE	ABCA1_SE_6772	ENSG00000165029	ABCA1	chr9	NEGATIVE	1	1	0.001	107547676	107547920	-	-	-	-	-	-	107543282	107546736	107550200	107550335	-	-	-	-	-	-
SE	ABCA1_SE_6773	ENSG00000165029	ABCA1	chr9	NEGATIVE	1	1	0.002	107548578	107548671	-	-	-	-	-	-	107543282	107546736	107549153	107549257	-	-	-	-	-	-
SE	ABCA1_SE_6774	ENSG00000165029	ABCA1	chr9	NEGATIVE	1	1	0.003	107548578	107548671	-	-	-	-	-	-	107543282	107546736	107550200	107550335	-	-	-	-	-	-
SE	ABCA1_SE_6775	ENSG00000165029	ABCA1	chr9	NEGATIVE	1	1	0.001	107548578	107548671	-	-	-	-	-	-	107547676	107547920	107550200	107550335	-	-	-	-	-	-
SE	ABCA1_SE_6776	ENSG00000165029	ABCA1	chr9	NEGATIVE	1	1	0.002	107549153	107549257	-	-	-	-	-	-	107543282	107546736	107550200	107550335	-	-	-	-	-	-
SE	ABCA1_SE_6777	ENSG00000165029	ABCA1	chr9	NEGATIVE	0.00707257	0.242186	0.124	107549153	107549257	-	-	-	-	-	-	107548578	107548671	107550200	107550335	-	-	-	-	-	-
SE	ABCA1_SE_6778	ENSG00000165029	ABCA1	chr9	NEGATIVE	1	1	0.001	107550200	107550335	-	-	-	-	-	-	107548578	107548671	107550706	107550848	-	-	-	-	-	-
SE	ABCA1_SE_6779	ENSG00000165029	ABCA1	chr9	NEGATIVE	1	1	0.004	107550200	107550335	-	-	-	-	-	-	107549153	107549257	107553202	107553309	-	-	-	-	-	-
SE	ABCA1_SE_6780	ENSG00000165029	ABCA1	chr9	NEGATIVE	1	1	0.005	107550706	107550848	-	-	-	-	-	-	107550200	107550335	107553202	107553309	-	-	-	-	-	-
SE	ABCA1_SE_6781	ENSG00000165029	ABCA1	chr9	NEGATIVE	1	1	0.001	107553202	107553309	-	-	-	-	-	-	107550706	107550848	107554216	107554279	-	-	-	-	-	-
SE	ABCA1_SE_6782	ENSG00000165029	ABCA1	chr9	NEGATIVE	1	1	0.003	107554216	107554279	-	-	-	-	-	-	107553202	107553309	107555066	107555187	-	-	-	-	-	-
SE	ABCA1_SE_6783	ENSG00000165029	ABCA1	chr9	NEGATIVE	1	1	0.002	107558333	107558478	-	-	-	-	-	-	107556667	107556791	107558589	107558705	-	-	-	-	-	-
SE	ABCA1_SE_6784	ENSG00000165029	ABCA1	chr9	NEGATIVE	1	1	0.001	107558589	107558705	-	-	-	-	-	-	107556667	107556791	107560701	107560879	-	-	-	-	-	-
SE	ABCA1_SE_6786	ENSG00000165029	ABCA1	chr9	NEGATIVE	1	1	0.001	107560701	107560879	-	-	-	-	-	-	107556667	107556791	107562099	107562269	-	-	-	-	-	-
SE	ABCA1_SE_6787	ENSG00000165029	ABCA1	chr9	NEGATIVE	1	1	0.002	107560701	107560879	-	-	-	-	-	-	107558589	107558705	107562099	107562269	-	-	-	-	-	-
SE	ABCA1_SE_6788	ENSG00000165029	ABCA1	chr9	NEGATIVE	1	1	0.003	107560701	107560879	-	-	-	-	-	-	107558589	107558705	107562790	107562865	-	-	-	-	-	-
SE	ABCA1_SE_6789	ENSG00000165029	ABCA1	chr9	NEGATIVE	1	1	0.003	107562099	107562269	-	-	-	-	-	-	107558589	107558705	107562790	107562865	-	-	-	-	-	-
SE	ABCA1_SE_6790	ENSG00000165029	ABCA1	chr9	NEGATIVE	1	1	0.008	107562099	107562269	-	-	-	-	-	-	107560701	107560879	107562790	107562865	-	-	-	-	-	-
SE	ABCA1_SE_6791	ENSG00000165029	ABCA1	chr9	NEGATIVE	1	1	0.004	107562790	107562865	-	-	-	-	-	-	107562099	107562269	107564334	107564440	-	-	-	-	-	-
SE	ABCA1_SE_6792	ENSG00000165029	ABCA1	chr9	NEGATIVE	1	1	0.001	107565564	107565597	-	-	-	-	-	-	107564334	107564440	107568521	107568711	-	-	-	-	-	-
SE	ABCA1_SE_6793	ENSG00000165029	ABCA1	chr9	NEGATIVE	0.599112	1	-0.045	107566906	107567001	-	-	-	-	-	-	107565564	107565597	107568521	107568711	-	-	-	-	-	-
SE	ABCA1_SE_6794	ENSG00000165029	ABCA1	chr9	NEGATIVE	1	1	0	107571746	107571845	-	-	-	-	-	-	107568521	107568711	107574854	107575003	-	-	-	-	-	-
SE	ABCA1_SE_6795	ENSG00000165029	ABCA1	chr9	NEGATIVE	0.015508	0.441146	0.08	107573080	107573205	-	-	-	-	-	-	107571746	107571845	107574854	107575003	-	-	-	-	-	-
SE	ABCA1_SE_6796	ENSG00000165029	ABCA1	chr9	NEGATIVE	1	1	0.009	107573080	107573205	-	-	-	-	-	-	107571746	107571845	107576398	107576512	-	-	-	-	-	-
SE	ABCA1_SE_6797	ENSG00000165029	ABCA1	chr9	NEGATIVE	1	1	-0.005	107574854	107575003	-	-	-	-	-	-	107571746	107571845	107576398	107576512	-	-	-	-	-	-
SE	ABCA1_SE_6798	ENSG00000165029	ABCA1	chr9	NEGATIVE	1	1	0.002	107574854	107575003	-	-	-	-	-	-	107573080	107573205	107576398	107576512	-	-	-	-	-	-
SE	ABCA1_SE_6799	ENSG00000165029	ABCA1	chr9	NEGATIVE	1	1	0.001	107579612	107579685	-	-	-	-	-	-	107578423	107578626	107580943	107581164	-	-	-	-	-	-
[truncated: 219,260+ more rows]

## Sheet: Supplementary Table 3D
Supplementary Table 3D. Overview of ASEs (identified to be significant in the comparison of SF3B1-mutated and wildtype subset #2 cases) in non-subset #2 subset cases. Of the 80 ASEs, 79 were observed in the comparison of SF3B1-mutated and wildtype non-subset #2 subset cases, with 28 surpassing the significance threshold. The table presents a summary of 79 ASEs identified in 61 genes. Columns A to…
[truncated: 80 more rows]

[truncated: 10 more sheets: Supplementary Table 4, Supplementary Table 5, Supplementary Table 6A, Supplementary Table 6B, Supplementary Table 7A, Supplementary Table 7B, Supplementary Table 8A, Supplementary Table 8B, Supplementary Table 8C, Supplementary Table 9]
